# Supplementary material for: Thermal analysis during partial carbonizing process of rhubarb, moutan and burnet
Source: PLoS One. 2017 Mar 21;12(3):e0173946. doi: 10.1371/journal.pone.0173946 (PMC5360265; doi:10.1371/journal.pone.0173946)
Supplement: S1 Fig — (XLSX) [file pone.0173946.s001.xlsx]

## Sheet: Fig.1
((A) RH and RHWSE						(B) CO and COASE						(C) SA and SAASE)
temperature	weight	DTG	temperature	weight	DTG	temperature	weight	DTG	temperature	weight	DTG	temperature	weight	DTG	temperature	weight	DTG
33.233	100	0.2189	30.538	100	-0.01025	29.953	-0.91212	100	33.561	100	0.0176	30.682	100	0	33.515	100	1.06e-06
33.333	100	0.2189	31.538	99.68	0.1472	30.953	-0.91212	100	33.661	100.03	-0.096	31.682	100	0	33.615	100.068	-0.19253
33.433	100	0.2189	32.538	99.6343	0.08544	31.953	-0.69054	99.8676	33.761	100.065	-0.16699	32.682	98.6529	-0.57979	33.715	100.138	-0.25842
33.533	100	0.2189	33.538	99.6181	0.03338	32.953	-0.80368	100.047	33.861	100.097	-0.22023	33.682	98.8125	-0.71379	33.815	100.185	-0.28542
33.633	99.6249	0.19616	34.538	99.6155	-0.00924	33.953	-0.8724	100.209	33.961	100.134	-0.25343	34.682	98.9576	-0.78303	33.915	100.22	-0.29934
33.733	99.6085	0.18367	35.538	99.6203	-0.04309	34.953	-0.91199	100.36	34.061	100.166	-0.27084	35.682	99.0901	-0.81397	34.015	100.251	-0.30758
33.833	99.5952	0.17092	36.538	99.6294	-0.06808	35.953	-0.9276	100.497	34.161	100.197	-0.2836	36.682	99.2132	-0.81951	34.115	100.279	-0.31218
33.933	99.5843	0.158	37.538	99.6409	-0.08309	36.953	-0.92425	100.624	34.261	100.227	-0.29385	37.682	99.3253	-0.80705	34.215	100.304	-0.31425
34.033	99.5754	0.14537	38.538	99.6529	-0.0884	37.953	-0.90673	100.741	34.361	100.258	-0.30278	38.682	99.4271	-0.78272	34.315	100.326	-0.31448
34.133	99.5681	0.13288	39.538	99.6645	-0.08573	38.953	-0.87959	100.851	34.461	100.288	-0.30998	39.682	99.5205	-0.75113	34.415	100.346	-0.31344
34.233	99.5619	0.12037	40.538	99.6749	-0.07731	39.953	-0.84683	100.951	34.561	100.317	-0.3155	40.682	99.6054	-0.71639	34.515	100.365	-0.31139
34.333	99.5567	0.10806	41.538	99.6836	-0.06561	40.953	-0.811	101.044	34.661	100.344	-0.3195	41.682	99.6825	-0.6811	34.615	100.381	-0.30867
34.433	99.5525	0.0961	42.538	99.6905	-0.05259	41.953	-0.77392	101.131	34.761	100.369	-0.32202	42.682	99.7537	-0.64596	34.715	100.396	-0.30544
34.533	99.5488	0.0841	43.538	99.6958	-0.03954	42.953	-0.73659	101.211	34.861	100.392	-0.32329	43.682	99.8196	-0.61084	34.815	100.41	-0.30178
34.633	99.5459	0.0727	44.538	99.6995	-0.02746	43.953	-0.69921	101.285	34.961	100.414	-0.3235	44.682	99.8806	-0.57491	34.915	100.423	-0.29772
34.733	99.5435	0.0615	45.538	99.7019	-0.01677	44.953	-0.66162	101.355	35.061	100.434	-0.32274	45.682	99.9374	-0.53663	35.015	100.436	-0.29332
34.833	99.5416	0.0506	46.538	99.7032	-0.00742	45.953	-0.62327	101.42	35.161	100.454	-0.32115	46.682	99.9897	-0.49532	35.115	100.447	-0.28856
34.933	99.5401	0.0399	47.538	99.7036	0.00073268	46.953	-0.58338	101.481	35.261	100.472	-0.31879	47.682	100.037	-0.4505	35.215	100.459	-0.28356
35.033	99.539	0.0294	48.538	99.7031	0.0082	47.953	-0.54165	101.537	35.361	100.489	-0.3157	48.682	100.08	-0.40242	35.315	100.469	-0.27828
35.133	99.5383	0.0193	49.538	99.7018	0.01563	48.953	-0.49807	101.589	35.461	100.505	-0.31199	49.682	100.117	-0.35272	35.415	100.479	-0.27277
35.233	99.5378	0.00948	50.538	99.6997	0.02373	49.953	-0.45296	101.637	35.561	100.521	-0.30775	50.682	100.15	-0.30238	35.515	100.488	-0.26709
35.333	99.5377	-7.28e-05	51.538	99.6966	0.03334	50.953	-0.40745	101.68	35.661	100.536	-0.30296	51.682	100.177	-0.25263	35.615	100.497	-0.26123
35.433	99.5378	-0.00946	52.538	99.6922	0.04536	51.953	-0.36252	101.719	35.761	100.55	-0.29773	52.682	100.2	-0.20429	35.715	100.506	-0.25512
35.533	99.5382	-0.0184	53.538	99.6864	0.06057	52.953	-0.31913	101.754	35.861	100.563	-0.29205	53.682	100.218	-0.15766	35.815	100.514	-0.2488
35.633	99.5388	-0.0272	54.538	99.6785	0.0795	53.953	-0.27805	101.785	35.961	100.576	-0.28611	54.682	100.232	-0.11238	35.915	100.522	-0.24219
35.733	99.5397	-0.0355	55.538	99.6681	0.10186	54.953	-0.2389	101.811	36.061	100.589	-0.27982	55.682	100.241	-0.06729	36.015	100.53	-0.23546
35.833	99.5407	-0.0435	56.538	99.6547	0.12652	55.953	-0.20113	101.835	36.161	100.601	-0.27326	56.682	100.245	-0.02106	36.115	100.537	-0.22854
35.933	99.5418	-0.0512	57.538	99.6382	0.15132	56.953	-0.16367	101.854	36.261	100.612	-0.26644	57.682	100.245	0.02794	36.215	100.544	-0.22152
36.033	99.5432	-0.0586	58.538	99.6186	0.17417	57.953	-0.12528	101.87	36.361	100.623	-0.25938	58.682	100.239	0.08052	36.315	100.55	-0.21436
36.133	99.5446	-0.0656	59.538	99.5958	0.19408	58.953	-0.08504	101.881	36.461	100.634	-0.25211	59.682	100.228	0.1364	36.415	100.557	-0.20696
36.233	99.5462	-0.0725	60.538	99.57	0.21119	59.953	-0.04166	101.889	36.561	100.644	-0.2446	60.682	100.21	0.19386	36.515	100.562	-0.19951
36.333	99.548	-0.079	61.538	99.5412	0.22707	60.953	0.00554	101.891	36.661	100.654	-0.23699	61.682	100.184	0.25063	36.615	100.568	-0.19183
36.433	99.5498	-0.0853	62.538	99.5095	0.24379	61.953	0.05681	101.887	36.761	100.663	-0.22925	62.682	100.152	0.30407	36.715	100.574	-0.18406
36.533	99.5517	-0.0913	63.538	99.4742	0.26328	62.953	0.11158	101.877	36.861	100.672	-0.22144	63.682	100.113	0.35229	36.815	100.579	-0.17612
36.633	99.5536	-0.097	64.538	99.4348	0.2863	63.953	0.16767	101.86	36.961	100.681	-0.21355	64.682	100.068	0.39496	36.915	100.584	-0.16799
36.733	99.5557	-0.10247	65.538	99.3901	0.31273	64.953	0.22234	101.834	37.061	100.689	-0.20563	65.682	100.016	0.43331	37.015	100.588	-0.15983
36.833	99.5578	-0.10774	66.538	99.3393	0.34122	65.953	0.27208	101.801	37.161	100.697	-0.19769	66.682	99.9581	0.46879	37.115	100.593	-0.15151
36.933	99.56	-0.11283	67.538	99.2816	0.36983	66.953	0.31428	101.761	37.261	100.705	-0.18971	67.682	99.8935	0.50402	37.215	100.597	-0.14315
37.033	99.5622	-0.11774	68.538	99.217	0.3962	67.953	0.34834	101.714	37.361	100.712	-0.18169	68.682	99.8221	0.54032	37.315	100.601	-0.13464
37.133	99.5645	-0.12243	69.538	99.1449	0.41848	68.953	0.3758	101.661	37.461	100.719	-0.17366	69.682	99.7426	0.5787	37.415	100.605	-0.12606
37.233	99.5668	-0.12696	70.538	99.0662	0.43533	69.953	0.39967	101.601	37.561	100.726	-0.16556	70.682	99.6548	0.61859	37.515	100.608	-0.11752
37.333	99.5692	-0.13133	71.538	98.9816	0.4458	70.953	0.42361	101.536	37.661	100.733	-0.15752	71.682	99.5573	0.65922	37.615	100.611	-0.10886
37.433	99.5717	-0.1355	72.538	98.8911	0.44886	71.953	0.45038	101.463	37.761	100.739	-0.14948	72.682	99.4497	0.69914	37.715	100.614	-0.10014
37.533	99.5741	-0.13953	73.538	98.7974	0.44499	72.953	0.48066	101.384	37.861	100.745	-0.14128	73.682	99.3316	0.73695	37.815	100.617	-0.0914
37.633	99.5766	-0.14342	74.538	98.7036	0.43685	73.953	0.51284	101.295	37.961	100.751	-0.13315	74.682	99.2032	0.77055	37.915	100.619	-0.0826
37.733	99.5792	-0.14718	75.538	98.6092	0.42612	74.953	0.54312	101.198	38.061	100.756	-0.12508	75.682	99.0652	0.79673	38.015	100.622	-0.0737
37.833	99.5817	-0.15081	76.538	98.5169	0.41478	75.953	0.56631	101.094	38.161	100.761	-0.11704	76.682	98.9199	0.81204	38.115	100.624	-0.0648
37.933	99.5844	-0.15431	77.538	98.4273	0.40601	76.953	0.57602	100.984	38.261	100.766	-0.10903	77.682	98.7688	0.81546	38.215	100.625	-0.0559
38.033	99.587	-0.15767	78.538	98.3387	0.40204	77.953	0.56798	100.872	38.361	100.771	-0.1011	78.682	98.6162	0.80788	38.315	100.627	-0.0471
38.133	99.5896	-0.16092	79.538	98.2509	0.40323	78.953	0.54395	100.762	38.461	100.775	-0.0933	79.682	98.4628	0.78807	38.415	100.628	-0.0382
38.233	99.5923	-0.16406	80.538	98.1642	0.40666	79.953	0.51061	100.658	38.561	100.779	-0.0855	80.682	98.3154	0.75334	38.515	100.63	-0.0294
38.333	99.5951	-0.16707	81.538	98.079	0.40645	80.953	0.47384	100.561	38.661	100.783	-0.0777	81.682	98.1754	0.70464	38.615	100.631	-0.0206
38.433	99.5978	-0.16996	82.538	97.9966	0.39888	81.953	0.43507	100.471	38.761	100.787	-0.07	82.682	98.0456	0.65202	38.715	100.631	-0.0118
38.533	99.6005	-0.17274	83.538	97.9189	0.38638	82.953	0.39406	100.391	38.861	100.79	-0.0623	83.682	97.9273	0.60757	38.815	100.632	-0.00298
38.633	99.6033	-0.17542	84.538	97.8451	0.3737	83.953	0.35388	100.319	38.961	100.793	-0.0547	84.682	97.8167	0.57402	38.915	100.632	0.00582
38.733	99.606	-0.17798	85.538	97.7753	0.36236	84.953	0.31947	100.257	39.061	100.796	-0.0472	85.682	97.7139	0.54724	39.015	100.633	0.0145
38.833	99.6088	-0.18045	86.538	97.7097	0.34988	85.953	0.29274	100.202	39.161	100.799	-0.0397	86.682	97.6173	0.52184	39.115	100.633	0.0232
38.933	99.6116	-0.18285	87.538	97.6484	0.33428	86.953	0.27287	100.152	39.261	100.801	-0.0323	87.682	97.5274	0.49702	39.215	100.633	0.0319
39.033	99.6144	-0.18512	88.538	97.5907	0.31717	87.953	0.25991	100.105	39.361	100.803	-0.0249	88.682	97.4438	0.47407	39.315	100.632	0.0406
39.133	99.6172	-0.1873	89.538	97.5365	0.30171	88.953	0.25371	100.061	39.461	100.805	-0.0176	89.682	97.3644	0.45309	39.415	100.632	0.0493
39.233	99.6201	-0.18941	90.538	97.4853	0.28926	89.953	0.25154	100.019	39.561	100.807	-0.0104	90.682	97.2895	0.43411	39.515	100.631	0.0579
39.333	99.6229	-0.19142	91.538	97.4363	0.27918	90.953	0.24917	99.9772	39.661	100.808	-0.00321	91.682	97.2188	0.41799	39.615	100.63	0.0665
39.433	99.6257	-0.19331	92.538	97.3889	0.27129	91.953	0.24413	99.9366	39.761	100.81	0.00395	92.682	97.1512	0.40674	39.715	100.629	0.0752
39.533	99.6285	-0.19513	93.538	97.3429	0.26634	92.953	0.23785	99.8973	39.861	100.811	0.011	93.682	97.0853	0.40139	39.815	100.628	0.0837
39.633	99.6313	-0.19686	94.538	97.2977	0.26432	93.953	0.23367	99.8593	39.961	100.812	0.0181	94.682	97.0202	0.4005	39.915	100.627	0.0923
39.733	99.6341	-0.19851	95.538	97.2528	0.26379	94.953	0.233	99.8219	40.061	100.812	0.025	95.682	96.9557	0.40071	40.015	100.625	0.10069
39.833	99.6369	-0.20009	96.538	97.2077	0.26308	95.953	0.23394	99.7846	40.161	100.813	0.0319	96.682	96.8918	0.39935	40.115	100.624	0.10902
39.933	99.6397	-0.20159	97.538	97.1621	0.26189	96.953	0.23385	99.7473	40.261	100.813	0.0387	97.682	96.8286	0.39633	40.215	100.622	0.11729
40.033	99.6425	-0.20303	98.538	97.1164	0.26112	97.953	0.23299	99.71	40.361	100.813	0.0454	98.682	96.7658	0.39378	40.315	100.62	0.12553
40.133	99.6453	-0.20439	99.538	97.0708	0.26098	98.953	0.23536	99.6723	40.461	100.813	0.0521	99.682	96.7027	0.39405	40.415	100.618	0.13366
40.233	99.648	-0.20569	100.538	97.0243	0.25977	99.953	0.24547	99.6335	40.561	100.812	0.0586	100.682	96.6388	0.39783	40.515	100.616	0.14166
40.333	99.6508	-0.20691	101.538	96.9775	0.25522	100.953	0.26377	99.5922	40.661	100.812	0.0652	101.682	96.5739	0.40347	40.615	100.613	0.14961
40.433	99.6536	-0.20807	102.538	96.9316	0.24744	101.953	0.2857	99.5474	40.761	100.811	0.0717	102.682	96.5083	0.40798	40.715	100.611	0.15749
40.533	99.6564	-0.20918	103.538	96.8867	0.23975	102.953	0.30515	99.4985	40.861	100.81	0.0781	103.682	96.4414	0.40885	40.815	100.608	0.16534
40.633	99.6591	-0.21022	104.538	96.8426	0.23609	103.953	0.31803	99.4462	40.961	100.809	0.0845	104.682	96.3736	0.40491	40.915	100.606	0.17313
40.733	99.6619	-0.21121	105.538	96.7986	0.23762	104.953	0.3242	99.3921	41.061	100.807	0.0908	105.682	96.3061	0.39666	41.015	100.603	0.18078
40.833	99.6647	-0.21214	106.538	96.7528	0.2412	105.953	0.32617	99.3366	41.161	100.806	0.0972	106.682	96.2392	0.3854	41.115	100.6	0.18842
40.933	99.6675	-0.21302	107.538	96.7056	0.24081	106.953	0.32663	99.2799	41.261	100.804	0.10341	107.682	96.1741	0.37241	41.215	100.597	0.19597
41.033	99.6702	-0.21384	108.538	96.6596	0.23287	107.953	0.32672	99.2223	41.361	100.802	0.10958	108.682	96.1108	0.35836	41.315	100.594	0.20347
41.133	99.6729	-0.21461	109.538	96.6152	0.21973	108.953	0.32506	99.1641	41.461	100.8	0.11572	109.682	96.0493	0.34386	41.415	100.591	0.21074
41.233	99.6757	-0.21533	110.538	96.572	0.20714	109.953	0.31896	99.1058	41.561	100.798	0.12182	110.682	95.9899	0.32995	41.515	100.587	0.21797
41.333	99.6784	-0.21601	111.538	96.5309	0.19908	110.953	0.30794	99.0484	41.661	100.796	0.12783	111.682	95.9321	0.31729	41.615	100.584	0.22512
41.433	99.6811	-0.21664	112.538	96.4917	0.19306	111.953	0.29572	98.9927	41.761	100.793	0.13381	112.682	95.8756	0.3055	41.715	100.58	0.23221
41.533	99.6838	-0.21722	113.538	96.4538	0.18448	112.953	0.28702	98.9384	41.861	100.791	0.13977	113.682	95.8208	0.29356	41.815	100.577	0.23917
41.633	99.6865	-0.21776	114.538	96.418	0.1729	113.953	0.28318	98.8853	41.961	100.788	0.14568	114.682	95.7676	0.28061	41.915	100.573	0.24605
41.733	99.6892	-0.21826	115.538	96.3844	0.16242	114.953	0.28154	98.8322	42.061	100.785	0.15154	115.682	95.7164	0.26589	42.015	100.569	0.25286
41.833	99.6919	-0.21873	116.538	96.3522	0.15691	115.953	0.27862	98.7788	42.161	100.782	0.15728	116.682	95.6689	0.24856	42.115	100.565	0.25958
41.933	99.6946	-0.21916	117.538	96.3207	0.1558	116.953	0.27347	98.7259	42.261	100.778	0.16305	117.682	95.6246	0.22871	42.215	100.562	0.26611
42.033	99.6972	-0.21955	118.538	96.2892	0.15508	117.953	0.26931	98.6735	42.361	100.775	0.16879	118.682	95.5833	0.20949	42.315	100.558	0.27255
42.133	99.6999	-0.21991	119.538	96.2584	0.15215	118.953	0.27045	98.6217	42.461	100.771	0.17441	119.682	95.545	0.19579	42.415	100.554	0.27892
42.233	99.7026	-0.22023	120.538	96.2287	0.14815	119.953	0.27573	98.5698	42.561	100.768	0.18002	120.682	95.5086	0.1884	42.515	100.55	0.2852
42.333	99.7053	-0.22053	121.538	96.1998	0.1455	120.953	0.27854	98.5168	42.661	100.764	0.18554	121.682	95.4734	0.18324	42.615	100.545	0.29142
42.433	99.7079	-0.22079	122.538	96.1715	0.14518	121.953	0.27398	98.464	42.761	100.76	0.19103	122.682	95.4397	0.17488	42.715	100.541	0.29745
42.533	99.7106	-0.22102	123.538	96.1432	0.14676	122.953	0.26392	98.4128	42.861	100.756	0.19649	123.682	95.408	0.16189	42.815	100.537	0.30344
42.633	99.7132	-0.22122	124.538	96.1142	0.14933	123.953	0.25469	98.3637	42.961	100.752	0.20195	124.682	95.3788	0.14958	42.915	100.533	0.30935
42.733	99.7159	-0.2214	125.538	96.0849	0.15208	124.953	0.25273	98.3157	43.061	100.747	0.20734	125.682	95.3513	0.14571	43.015	100.528	0.31519
42.833	99.7185	-0.22155	126.538	96.055	0.15561	125.953	0.26219	98.2674	43.161	100.743	0.21267	126.682	95.3232	0.15234	43.115	100.524	0.32095
42.933	99.7211	-0.22168	127.538	96.024	0.16287	126.953	0.28102	98.2166	43.261	100.738	0.21796	127.682	95.2935	0.16205	43.215	100.52	0.32662
43.033	99.7237	-0.22179	128.538	95.9908	0.17729	127.953	0.29897	98.1616	43.361	100.734	0.22323	128.682	95.2626	0.16452	43.315	100.515	0.33222
43.133	99.7263	-0.22187	129.538	95.9546	0.19779	128.953	0.30237	98.1048	43.461	100.729	0.22845	129.682	95.2325	0.15704	43.415	100.511	0.33774
43.233	99.7289	-0.22193	130.538	95.9142	0.21758	129.953	0.28695	98.0495	43.561	100.724	0.23362	130.682	95.2044	0.14675	43.515	100.506	0.34319
43.333	99.7315	-0.22197	131.538	95.8706	0.22844	130.953	0.26058	97.9978	43.661	100.719	0.23874	131.682	95.1777	0.14308	43.615	100.501	0.34858
43.433	99.7341	-0.222	132.538	95.8262	0.22926	131.953	0.23727	97.9513	43.761	100.714	0.24377	132.682	95.1505	0.14992	43.715	100.497	0.35393
43.533	99.7366	-0.22201	133.538	95.7819	0.22852	132.953	0.22543	97.9083	43.861	100.709	0.2488	133.682	95.1212	0.16301	43.815	100.492	0.35918
43.633	99.7392	-0.222	134.538	95.7368	0.23633	133.953	0.22457	97.8662	43.961	100.704	0.25375	134.682	95.0897	0.17536	43.915	100.487	0.36437
43.733	99.7418	-0.22197	135.538	95.6889	0.25494	134.953	0.22859	97.8239	44.061	100.699	0.25866	135.682	95.0562	0.18436	44.015	100.483	0.36945
43.833	99.7443	-0.22193	136.538	95.6365	0.27737	135.953	0.23207	97.7809	44.161	100.693	0.26348	136.682	95.0209	0.19213	44.115	100.478	0.37449
43.933	99.7469	-0.22187	137.538	95.5801	0.29522	136.953	0.23356	97.7365	44.261	100.688	0.26827	137.682	94.9841	0.20026	44.215	100.473	0.37948
44.033	99.7494	-0.2218	138.538	95.5209	0.30655	137.953	0.23405	97.6921	44.361	100.683	0.27303	138.682	94.9459	0.20657	44.315	100.468	0.3844
44.133	99.7519	-0.22172	139.538	95.4589	0.31447	138.953	0.23447	97.6482	44.461	100.677	0.27775	139.682	94.9066	0.20897	44.415	100.463	0.38925
44.233	99.7544	-0.22163	140.538	95.3952	0.32127	139.953	0.23545	97.6041	44.561	100.672	0.28243	140.682	94.8667	0.21106	44.515	100.458	0.39401
44.333	99.7569	-0.22152	141.538	95.3307	0.32824	140.953	0.2379	97.5591	44.661	100.666	0.28708	141.682	94.8257	0.21959	44.615	100.453	0.39871
44.433	99.7594	-0.22141	142.538	95.2645	0.3383	141.953	0.24209	97.5134	44.761	100.66	0.29167	142.682	94.782	0.23616	44.715	100.448	0.40345
44.533	99.7619	-0.22128	143.538	95.1956	0.3543	142.953	0.24714	97.4664	44.861	100.654	0.29621	143.682	94.7344	0.25527	44.815	100.443	0.4081
44.633	99.7643	-0.22114	144.538	95.1217	0.37628	143.953	0.25232	97.4182	44.961	100.649	0.30071	144.682	94.6835	0.27051	44.915	100.438	0.41267
44.733	99.7668	-0.22099	145.538	95.0434	0.40233	144.953	0.25756	97.3689	45.061	100.643	0.30518	145.682	94.6305	0.27991	45.015	100.433	0.41719
44.833	99.7692	-0.22084	146.538	94.9596	0.43272	145.953	0.26161	97.3186	45.161	100.637	0.3096	146.682	94.576	0.28451	45.115	100.427	0.42167
44.933	99.7717	-0.22067	147.538	94.8694	0.46651	146.953	0.26217	97.2678	45.261	100.631	0.31399	147.682	94.5212	0.28639	45.215	100.422	0.42608
45.033	99.7741	-0.22049	148.538	94.7735	0.49729	147.953	0.25921	97.2173	45.361	100.625	0.31836	148.682	94.4663	0.28883	45.315	100.417	0.43043
45.133	99.7766	-0.22031	149.538	94.6713	0.51882	148.953	0.25621	97.1674	45.461	100.619	0.32265	149.682	94.4093	0.29539	45.415	100.412	0.43474
45.233	99.779	-0.22011	150.538	94.5669	0.53106	149.953	0.25693	97.1172	45.561	100.613	0.32688	150.682	94.3504	0.3072	45.515	100.406	0.43899
45.333	99.7814	-0.2199	151.538	94.4601	0.54115	150.953	0.26236	97.0663	45.661	100.606	0.33108	151.682	94.2893	0.32196	45.615	100.401	0.44323
45.433	99.7838	-0.21969	152.538	94.3498	0.55553	151.953	0.2712	97.0139	45.761	100.6	0.33521	152.682	94.2252	0.33628	45.715	100.396	0.44739
45.533	99.7862	-0.21947	153.538	94.2364	0.57614	152.953	0.28321	96.9597	45.861	100.594	0.33935	153.682	94.1579	0.34867	45.815	100.39	0.4515
45.633	99.7886	-0.21923	154.538	94.1185	0.60251	153.953	0.30147	96.9024	45.961	100.588	0.34343	154.682	94.088	0.36005	45.915	100.385	0.45558
45.733	99.791	-0.21899	155.538	93.9945	0.63286	154.953	0.32841	96.8404	46.061	100.582	0.34743	155.682	94.0165	0.37124	46.015	100.379	0.4596
45.833	99.7934	-0.21873	156.538	93.8642	0.66306	155.953	0.35971	96.7723	46.161	100.575	0.35138	156.682	93.9427	0.3816	46.115	100.374	0.46357
45.933	99.7958	-0.21847	157.538	93.728	0.68828	156.953	0.3874	96.698	46.261	100.569	0.35528	157.682	93.8667	0.39065	46.215	100.368	0.46753
46.033	99.7981	-0.21819	158.538	93.5869	0.70737	157.953	0.40804	96.6196	46.361	100.563	0.35916	158.682	93.7892	0.3986	46.315	100.363	0.47144
46.133	99.8005	-0.21791	159.538	93.4423	0.7235	158.953	0.42227	96.5377	46.461	100.557	0.363	159.682	93.7106	0.40171	46.415	100.357	0.47533
46.233	99.8028	-0.2176	160.538	93.2943	0.73767	159.953	0.42536	96.454	46.561	100.55	0.36678	160.682	93.6325	0.39228	46.515	100.352	0.4792
46.333	99.8051	-0.21729	161.538	93.1447	0.74457	160.953	0.41089	96.372	46.661	100.544	0.37052	161.682	93.5573	0.36796	46.615	100.346	0.483
46.433	99.8074	-0.21697	162.538	92.995	0.74011	161.953	0.38324	96.2942	46.761	100.537	0.37423	162.682	93.4886	0.33769	46.715	100.341	0.48677
46.533	99.8097	-0.21663	163.538	92.8469	0.72883	162.953	0.35771	96.2216	46.861	100.531	0.37789	163.682	93.4253	0.31136	46.815	100.335	0.49052
46.633	99.812	-0.21628	164.538	92.7004	0.71909	163.953	0.34575	96.1528	46.961	100.525	0.38149	164.682	93.366	0.29367	46.915	100.329	0.49424
46.733	99.8143	-0.21592	165.538	92.5546	0.71512	164.953	0.34552	96.0854	47.061	100.518	0.38504	165.682	93.3096	0.28581	47.015	100.323	0.49792
46.833	99.8166	-0.21553	166.538	92.4106	0.71709	165.953	0.34956	96.0173	47.161	100.512	0.38855	166.682	93.2538	0.28847	47.115	100.318	0.50158
46.933	99.8189	-0.21513	167.538	92.2661	0.72425	166.953	0.35396	95.948	47.261	100.505	0.392	167.682	93.1963	0.30005	47.215	100.312	0.50519
47.033	99.8212	-0.21471	168.538	92.1189	0.73398	167.953	0.35751	95.8779	47.361	100.499	0.39541	168.682	93.1355	0.31399	47.315	100.306	0.50876
47.133	99.8234	-0.21428	169.538	91.9707	0.73996	168.953	0.35763	95.8071	47.461	100.492	0.39877	169.682	93.0717	0.32181	47.415	100.3	0.51231
47.233	99.8257	-0.21382	170.538	91.8227	0.73708	169.953	0.35265	95.7368	47.561	100.486	0.40209	170.682	93.0073	0.32089	47.515	100.294	0.51584
47.333	99.8279	-0.21335	171.538	91.676	0.72732	170.953	0.34537	95.6675	47.661	100.479	0.40537	171.682	92.9451	0.31609	47.615	100.288	0.51934
47.433	99.8301	-0.21286	172.538	91.531	0.71802	171.953	0.33993	95.5999	47.761	100.473	0.4086	172.682	92.8839	0.31189	47.715	100.282	0.52282
47.533	99.8323	-0.21235	173.538	91.3875	0.71462	172.953	0.33765	95.5332	47.861	100.466	0.41177	173.682	92.8215	0.30782	47.815	100.276	0.52626
47.633	99.8345	-0.21181	174.538	91.2426	0.71793	173.953	0.33841	95.4659	47.961	100.46	0.41488	174.682	92.7611	0.3018	47.915	100.27	0.52968
47.733	99.8367	-0.21126	175.538	91.0967	0.72762	174.953	0.3427	95.3983	48.061	100.453	0.41794	175.682	92.7026	0.29484	48.015	100.264	0.53308
47.833	99.8389	-0.21068	176.538	90.9489	0.74396	175.953	0.35013	95.3289	48.161	100.447	0.42096	176.682	92.6445	0.29156	48.115	100.258	0.53646
47.933	99.8411	-0.21007	177.538	90.797	0.76676	176.953	0.35803	95.2584	48.261	100.44	0.42393	177.682	92.5866	0.29632	48.215	100.252	0.53984
48.033	99.8433	-0.20944	178.538	90.6416	0.79534	177.953	0.36516	95.1869	48.361	100.434	0.42683	178.682	92.5266	0.30895	48.315	100.246	0.54318
48.133	99.8454	-0.20879	179.538	90.4797	0.83122	178.953	0.37528	95.1135	48.461	100.427	0.42968	179.682	92.4637	0.32485	48.415	100.24	0.5465
48.233	99.8476	-0.20811	180.538	90.3088	0.87567	179.953	0.39201	95.0373	48.561	100.421	0.43247	180.682	92.3979	0.33782	48.515	100.234	0.54979
48.333	99.8498	-0.2074	181.538	90.1277	0.92582	180.953	0.40989	94.9578	48.661	100.414	0.4352	181.682	92.3298	0.34317	48.615	100.227	0.55305
48.433	99.8519	-0.20667	182.538	89.9349	0.97763	181.953	0.41791	94.8758	48.761	100.408	0.43788	182.682	92.2613	0.34052	48.715	100.221	0.55629
48.533	99.854	-0.2059	183.538	89.7302	1.03208	182.953	0.41384	94.7928	48.861	100.401	0.4405	183.682	92.1944	0.33522	48.815	100.215	0.55954
48.633	99.8561	-0.20511	184.538	89.5171	1.09403	183.953	0.4089	94.7109	48.961	100.395	0.44307	184.682	92.1278	0.33435	48.915	100.209	0.56276
48.733	99.8583	-0.20429	185.538	89.2896	1.16774	184.953	0.41593	94.6294	49.061	100.388	0.44559	185.682	92.0607	0.34129	49.015	100.202	0.56595
48.833	99.8604	-0.20344	186.538	89.0426	1.25135	185.953	0.43764	94.5446	49.161	100.382	0.44805	186.682	91.9923	0.35277	49.115	100.196	0.56913
48.933	99.8624	-0.20256	187.538	88.7806	1.3376	186.953	0.46646	94.4543	49.261	100.375	0.45046	187.682	91.9212	0.36189	49.215	100.19	0.57231
49.033	99.8645	-0.20165	188.538	88.5028	1.42264	187.953	0.49147	94.3589	49.361	100.369	0.4528	188.682	91.8493	0.36346	49.315	100.183	0.57546
49.133	99.8666	-0.20071	189.538	88.209	1.50468	188.953	0.50709	94.2592	49.461	100.362	0.4551	189.682	91.7777	0.358	49.415	100.177	0.5786
49.233	99.8686	-0.19974	190.538	87.895	1.58433	189.953	0.51525	94.1565	49.561	100.356	0.45733	190.682	91.7073	0.34957	49.515	100.17	0.58172
49.333	99.8706	-0.19874	191.538	87.566	1.66065	190.953	0.52077	94.0532	49.661	100.349	0.45951	191.682	91.6381	0.342	49.615	100.164	0.5848
49.433	99.8727	-0.19771	192.538	87.2238	1.73295	191.953	0.5258	93.9488	49.761	100.343	0.46161	192.682	91.5701	0.33788	49.715	100.157	0.58788
49.533	99.8747	-0.19664	193.538	86.8651	1.79958	192.953	0.53086	93.8434	49.861	100.336	0.46366	193.682	91.5024	0.33897	49.815	100.15	0.59097
49.633	99.8767	-0.19555	194.538	86.4984	1.85573	193.953	0.53806	93.7368	49.961	100.33	0.46564	194.682	91.4333	0.34633	49.915	100.144	0.59404
49.733	99.8787	-0.19442	195.538	86.1183	1.90042	194.953	0.55012	93.6289	50.061	100.323	0.46757	195.682	91.3631	0.35995	50.015	100.137	0.5971
49.833	99.8806	-0.19326	196.538	85.7294	1.9323	195.953	0.56746	93.5174	50.161	100.317	0.46943	196.682	91.2891	0.3792	50.115	100.13	0.60013
49.933	99.8826	-0.19207	197.538	85.3361	1.94894	196.953	0.58653	93.4009	50.261	100.311	0.47123	197.682	91.2099	0.4003	50.215	100.124	0.60315
50.033	99.8846	-0.19083	198.538	84.9403	1.94561	197.953	0.60123	93.2815	50.361	100.304	0.47297	198.682	91.1274	0.41532	50.315	100.117	0.60616
50.133	99.8865	-0.18957	199.538	84.5497	1.91871	198.953	0.60826	93.1608	50.461	100.298	0.47465	199.682	91.0442	0.41827	50.415	100.11	0.60917
50.233	99.8885	-0.18826	200.538	84.1642	1.86972	199.953	0.60912	93.0387	50.561	100.291	0.47627	200.682	90.9623	0.40983	50.515	100.103	0.61215
50.333	99.8904	-0.18692	201.538	83.7927	1.8066	200.953	0.60827	92.9166	50.661	100.285	0.47783	201.682	90.8818	0.39625	50.615	100.096	0.61512
50.433	99.8923	-0.18554	202.538	83.4326	1.73693	201.953	0.61082	92.7935	50.761	100.279	0.47934	202.682	90.8033	0.38577	50.715	100.09	0.61808
50.533	99.8942	-0.18413	203.538	83.0837	1.66564	202.953	0.61978	92.6695	50.861	100.272	0.48077	203.682	90.7257	0.3841	50.815	100.083	0.62102
50.633	99.8961	-0.18269	204.538	82.7547	1.59592	203.953	0.63356	92.5448	50.961	100.266	0.48214	204.682	90.6477	0.39174	50.915	100.076	0.62396
50.733	99.898	-0.18122	205.538	82.4378	1.52551	204.953	0.64766	92.417	51.061	100.259	0.48345	205.682	90.5675	0.40435	51.015	100.069	0.62691
50.833	99.8999	-0.17971	206.538	82.1349	1.45511	205.953	0.65793	92.2854	51.161	100.253	0.48469	206.682	90.4844	0.4159	51.115	100.062	0.62983
50.933	99.9017	-0.17819	207.538	81.8435	1.38568	206.953	0.66368	92.1519	51.261	100.247	0.48587	207.682	90.3996	0.42307	51.215	100.054	0.63272
51.033	99.9035	-0.17663	208.538	81.5674	1.31949	207.953	0.66805	92.0176	51.361	100.241	0.48698	208.682	90.3137	0.428	51.315	100.047	0.63561
51.133	99.9053	-0.17505	209.538	81.3075	1.25823	208.953	0.67417	91.8816	51.461	100.234	0.48804	209.682	90.2266	0.43541	51.415	100.04	0.63848
51.233	99.9071	-0.17344	210.538	81.0587	1.20336	209.953	0.68202	91.7454	51.561	100.228	0.48903	210.682	90.1376	0.4475	51.515	100.033	0.64134
51.333	99.9089	-0.1718	211.538	80.8197	1.15684	210.953	0.69068	91.6077	51.661	100.222	0.48997	211.682	90.0459	0.46291	51.615	100.026	0.64419
51.433	99.9107	-0.17013	212.538	80.5881	1.11714	211.953	0.70084	91.467	51.761	100.215	0.49084	212.682	89.9509	0.47956	51.715	100.019	0.64701
51.533	99.9124	-0.16845	213.538	80.3647	1.07991	212.953	0.71171	91.3241	51.861	100.209	0.49166	213.682	89.8523	0.49579	51.815	100.011	0.64981
51.633	99.9141	-0.16673	214.538	80.1499	1.04143	213.953	0.71853	91.1793	51.961	100.203	0.49241	214.682	89.7505	0.50991	51.915	100.004	0.65261
51.733	99.9158	-0.16499	215.538	79.9417	1.00226	214.953	0.71708	91.0341	52.061	100.197	0.4931	215.682	89.6466	0.52096	52.015	99.9968	0.65537
51.833	99.9175	-0.16323	216.538	79.7412	0.96763	215.953	0.7101	90.8908	52.161	100.19	0.49372	216.682	89.5411	0.52975	52.115	99.9895	0.65814
51.933	99.9192	-0.16144	217.538	79.547	0.94165	216.953	0.70571	90.7489	52.261	100.184	0.49429	217.682	89.4338	0.53837	52.215	99.9821	0.66089
52.033	99.9208	-0.15963	218.538	79.3575	0.92426	217.953	0.71017	90.6067	52.361	100.178	0.4948	218.682	89.3243	0.54887	52.315	99.9747	0.66363
52.133	99.9224	-0.15779	219.538	79.1716	0.91222	218.953	0.72285	90.4633	52.461	100.172	0.49526	219.682	89.212	0.56259	52.415	99.9673	0.66635
52.233	99.9241	-0.15594	220.538	78.9871	0.9023	219.953	0.73779	90.3167	52.561	100.166	0.49565	220.682	89.0964	0.58057	52.515	99.9598	0.66906
52.333	99.9257	-0.15407	221.538	78.8059	0.89335	220.953	0.74914	90.1663	52.661	100.159	0.49599	221.682	88.9765	0.60371	52.615	99.9523	0.67175
52.433	99.9272	-0.15219	222.538	78.625	0.88499	221.953	0.75528	90.0145	52.761	100.153	0.49628	222.682	88.8518	0.63127	52.715	99.9448	0.67443
52.533	99.9288	-0.15029	223.538	78.4453	0.87641	222.953	0.75889	89.8618	52.861	100.147	0.4965	223.682	88.7218	0.66016	52.815	99.9372	0.6771
52.633	99.9303	-0.14838	224.538	78.2696	0.86647	223.953	0.76404	89.7075	52.961	100.141	0.49668	224.682	88.5841	0.68746	52.915	99.9296	0.67973
52.733	99.9318	-0.14644	225.538	78.095	0.85551	224.953	0.77436	89.5507	53.061	100.135	0.4968	225.682	88.4401	0.71189	53.015	99.922	0.68235
52.833	99.9333	-0.1445	226.538	77.9214	0.8462	225.953	0.79182	89.3917	53.161	100.129	0.49686	226.682	88.2945	0.73425	53.115	99.9144	0.68496
52.933	99.9348	-0.14254	227.538	77.7521	0.84106	226.953	0.81545	89.2309	53.261	100.123	0.49688	227.682	88.1452	0.7564	53.215	99.9066	0.68758
53.033	99.9363	-0.14057	228.538	77.5828	0.83978	227.953	0.84226	89.0649	53.361	100.117	0.49684	228.682	87.9904	0.77888	53.315	99.8988	0.69019
53.133	99.9377	-0.13858	229.538	77.4116	0.8403	228.953	0.86903	88.8914	53.461	100.11	0.49675	229.682	87.8314	0.80217	53.415	99.891	0.69278
53.233	99.9391	-0.13659	230.538	77.2405	0.84053	229.953	0.89244	88.7122	53.561	100.104	0.49662	230.682	87.6667	0.82832	53.515	99.8832	0.69534
53.333	99.9405	-0.13458	231.538	77.0704	0.84002	230.953	0.90883	88.5298	53.661	100.098	0.49643	231.682	87.4964	0.85815	53.615	99.8753	0.69787
53.433	99.9419	-0.13259	232.538	76.9005	0.83936	231.953	0.91703	88.3433	53.761	100.092	0.4962	232.682	87.3197	0.88965	53.715	99.8674	0.70038
53.533	99.9433	-0.13057	233.538	76.7297	0.838	232.953	0.92183	88.156	53.861	100.086	0.49592	233.682	87.1377	0.91943	53.815	99.8595	0.70289
53.633	99.9446	-0.12856	234.538	76.5593	0.8341	233.953	0.93123	87.9696	53.961	100.08	0.4956	234.682	86.9505	0.94713	53.915	99.8515	0.70538
53.733	99.9459	-0.12654	235.538	76.3901	0.82811	234.953	0.9491	87.7809	54.061	100.074	0.49523	235.682	86.7535	0.97584	54.015	99.8434	0.70786
53.833	99.9472	-0.12452	236.538	76.2216	0.82495	235.953	0.97349	87.5871	54.161	100.068	0.49482	236.682	86.5527	1.00594	54.115	99.8354	0.71031
53.933	99.9485	-0.1225	237.538	76.0537	0.82999	236.953	0.99961	87.3871	54.261	100.062	0.49437	237.682	86.3461	1.03594	54.215	99.8273	0.71273
54.033	99.9497	-0.12048	238.538	75.8842	0.84305	237.953	1.02293	87.182	54.361	100.056	0.49387	238.682	86.1306	1.06448	54.315	99.8192	0.71514
54.133	99.951	-0.11846	239.538	75.7116	0.85807	238.953	1.04107	86.974	54.461	100.05	0.49334	239.682	85.9135	1.09194	54.415	99.811	0.71753
54.233	99.9522	-0.11644	240.538	75.5366	0.86857	239.953	1.05489	86.7625	54.561	100.044	0.49277	240.682	85.6896	1.12224	54.515	99.8028	0.71991
54.333	99.9534	-0.11443	241.538	75.3596	0.87282	240.953	1.06793	86.5487	54.661	100.037	0.49216	241.682	85.4588	1.15646	54.615	99.7945	0.72227
54.433	99.9545	-0.11242	242.538	75.1815	0.87371	241.953	1.08421	86.3321	54.761	100.031	0.49151	242.682	85.2231	1.19118	54.715	99.7862	0.72459
54.533	99.9557	-0.11041	243.538	75.0016	0.87583	242.953	1.10553	86.1124	54.861	100.025	0.49083	243.682	84.9796	1.22201	54.815	99.7779	0.7269
54.633	99.9568	-0.10841	244.538	74.8223	0.88274	243.953	1.13082	85.8881	54.961	100.019	0.49012	244.682	84.7314	1.24576	54.915	99.7695	0.72919
54.733	99.9579	-0.10641	245.538	74.6429	0.89557	244.953	1.15689	85.6557	55.061	100.013	0.48938	245.682	84.4785	1.26386	55.015	99.7611	0.73146
54.833	99.959	-0.10442	246.538	74.4604	0.9132	245.953	1.17957	85.4184	55.161	100.007	0.48861	246.682	84.2204	1.28224	55.115	99.7526	0.73371
54.933	99.96	-0.10242	247.538	74.2756	0.93324	246.953	1.19782	85.1781	55.261	100.001	0.48781	247.682	83.9578	1.30778	55.215	99.7441	0.73592
55.033	99.9611	-0.10043	248.538	74.0839	0.9547	247.953	1.21424	84.9341	55.361	99.995	0.48698	248.682	83.6895	1.34249	55.315	99.7356	0.73812
55.133	99.9621	-0.0984	249.538	73.8876	0.97668	248.953	1.23312	84.6866	55.461	99.989	0.48613	249.682	83.4121	1.38163	55.415	99.727	0.7403
55.233	99.9631	-0.0965	250.538	73.6876	0.99873	249.953	1.25907	84.4339	55.561	99.983	0.48525	250.682	83.1265	1.41727	55.515	99.7183	0.74247
55.333	99.9641	-0.0945	251.538	73.4839	1.02183	250.953	1.29376	84.1743	55.661	99.9769	0.48435	251.682	82.8388	1.44375	55.615	99.7096	0.74459
55.433	99.9651	-0.0925	252.538	73.2745	1.04846	251.953	1.33288	83.909	55.761	99.9708	0.48342	252.682	82.5477	1.45995	55.715	99.7009	0.7467
55.533	99.966	-0.0905	253.538	73.0571	1.0785	252.953	1.37043	83.6358	55.861	99.9647	0.48247	253.682	82.2509	1.46669	55.815	99.6921	0.74879
55.633	99.9669	-0.0886	254.538	72.838	1.10667	253.953	1.40472	83.3545	55.961	99.9587	0.4815	254.682	81.9536	1.46756	55.915	99.6833	0.75083
55.733	99.9678	-0.0866	255.538	72.6122	1.13051	254.953	1.44098	83.0662	56.061	99.9526	0.48051	255.682	81.6568	1.46957	56.015	99.6745	0.75284
55.833	99.9687	-0.0847	256.538	72.3797	1.15312	255.953	1.48526	82.771	56.161	99.9466	0.47952	256.682	81.3564	1.47959	56.115	99.6656	0.75484
55.933	99.9696	-0.0827	257.538	72.1455	1.18119	256.953	1.53586	82.4669	56.261	99.9406	0.47851	257.682	81.0534	1.49994	56.215	99.6568	0.7568
56.033	99.9705	-0.0808	258.538	71.905	1.21874	257.953	1.58608	82.1508	56.361	99.9345	0.47749	258.682	80.7497	1.52665	56.315	99.6479	0.75873
56.133	99.9713	-0.0789	259.538	71.6559	1.26219	258.953	1.63523	81.8241	56.461	99.9285	0.47645	259.682	80.4413	1.55221	56.415	99.6389	0.76064
56.233	99.9721	-0.077	260.538	71.3984	1.30411	259.953	1.69201	81.4874	56.561	99.9225	0.47541	260.682	80.1264	1.56879	56.515	99.6299	0.76252
56.333	99.9729	-0.075	261.538	71.1312	1.34088	260.953	1.76259	81.1378	56.661	99.9165	0.47435	261.682	79.8071	1.57379	56.615	99.6208	0.76437
56.433	99.9737	-0.0731	262.538	70.8547	1.37566	261.953	1.8415	80.7726	56.761	99.9105	0.47329	262.682	79.4876	1.57319	56.715	99.6117	0.7662
56.533	99.9744	-0.0712	263.538	70.5719	1.41651	262.953	1.91944	80.3923	56.861	99.9045	0.47222	263.682	79.1694	1.57557	56.815	99.6026	0.76799
56.633	99.9752	-0.0693	264.538	70.2813	1.46989	263.953	1.9968	80.0011	56.961	99.8985	0.47114	264.682	78.8523	1.58297	56.915	99.5935	0.76974
56.733	99.9759	-0.0674	265.538	69.9775	1.53471	264.953	2.08325	79.5922	57.061	99.8925	0.47004	265.682	78.5324	1.59163	57.015	99.5843	0.77148
56.833	99.9766	-0.0656	266.538	69.6586	1.6026	265.953	2.1797	79.1601	57.161	99.8865	0.46895	266.682	78.2106	1.59943	57.115	99.5751	0.77317
56.933	99.9772	-0.0637	267.538	69.3269	1.66464	266.953	2.27183	78.7144	57.261	99.8804	0.46785	267.682	77.8908	1.60803	57.215	99.5658	0.77485
57.033	99.9779	-0.0618	268.538	68.9847	1.71558	267.953	2.35242	78.2531	57.361	99.8744	0.46675	268.682	77.567	1.61845	57.315	99.5564	0.77651
57.133	99.9785	-0.0599	269.538	68.6331	1.75335	268.953	2.42864	77.771	57.461	99.8684	0.46564	269.682	77.2388	1.6283	57.415	99.547	0.77812
57.233	99.9792	-0.0581	270.538	68.2751	1.77923	269.953	2.51198	77.2721	57.561	99.8624	0.46454	270.682	76.9092	1.63438	57.515	99.5377	0.7797
57.333	99.9798	-0.0562	271.538	67.9132	1.79975	270.953	2.61012	76.7548	57.661	99.8564	0.46344	271.682	76.5777	1.63558	57.615	99.5283	0.78124
57.433	99.9804	-0.0544	272.538	67.5486	1.82415	271.953	2.7251	76.2183	57.761	99.8504	0.46232	272.682	76.2449	1.63348	57.715	99.5189	0.78277
57.533	99.9809	-0.0525	273.538	67.1754	1.85877	272.953	2.85714	75.6554	57.861	99.8444	0.46121	273.682	75.9122	1.63196	57.815	99.5093	0.78427
57.633	99.9815	-0.0507	274.538	66.7903	1.90189	273.953	3.00394	75.0583	57.961	99.8384	0.4601	274.682	75.5799	1.63444	57.915	99.4998	0.78574
57.733	99.982	-0.0488	275.538	66.4024	1.94436	274.953	3.15833	74.4357	58.061	99.8323	0.45899	275.682	75.2477	1.64125	58.015	99.4902	0.78717
57.833	99.9825	-0.047	276.538	66.0037	1.9813	275.953	3.31787	73.7846	58.161	99.8263	0.45788	276.682	74.9143	1.65013	58.115	99.4806	0.78856
57.933	99.983	-0.0451	277.538	65.5965	2.01376	276.953	3.47962	73.1007	58.261	99.8202	0.45676	277.682	74.5794	1.65823	58.215	99.4711	0.78993
58.033	99.9835	-0.0433	278.538	65.1867	2.04489	277.953	3.63624	72.3841	58.361	99.8141	0.45565	278.682	74.2438	1.66351	58.315	99.4614	0.79126
58.133	99.9839	-0.0414	279.538	64.7681	2.0747	278.953	3.78402	71.6323	58.461	99.8081	0.45455	279.682	73.9083	1.66595	58.415	99.4518	0.79255
58.233	99.9844	-0.0396	280.538	64.3449	2.09966	279.953	3.92783	70.8518	58.561	99.8021	0.45345	280.682	73.5712	1.668	58.515	99.4422	0.79382
58.333	99.9848	-0.0377	281.538	63.916	2.11948	280.953	4.07627	70.0444	58.661	99.7961	0.45235	281.682	73.2325	1.67308	58.615	99.4325	0.79506
58.433	99.9852	-0.0359	282.538	63.4858	2.13717	281.953	4.22888	69.2036	58.761	99.79	0.45126	282.682	72.8917	1.68245	58.715	99.4228	0.79627
58.533	99.9856	-0.034	283.538	63.0548	2.15527	282.953	4.37311	68.3332	58.861	99.784	0.45016	283.682	72.551	1.69409	58.815	99.413	0.79746
58.633	99.9859	-0.0322	284.538	62.6168	2.17259	283.953	4.4963	67.4364	58.961	99.778	0.44908	284.682	72.2086	1.70684	58.915	99.4031	0.79861
58.733	99.9862	-0.0303	285.538	62.176	2.18446	284.953	4.58936	66.521	59.061	99.772	0.448	285.682	71.8594	1.72384	59.015	99.3934	0.79973
58.833	99.9866	-0.0285	286.538	61.7341	2.18715	285.953	4.64691	65.5922	59.161	99.766	0.44693	286.682	71.5052	1.74998	59.115	99.3835	0.80082
58.933	99.9869	-0.0266	287.538	61.2909	2.18144	286.953	4.66731	64.6523	59.261	99.7601	0.44587	287.682	71.1468	1.78872	59.215	99.3736	0.80189
59.033	99.9871	-0.0248	288.538	60.8477	2.173	287.953	4.65041	63.7051	59.361	99.7541	0.44482	288.682	70.7795	1.84027	59.315	99.3637	0.80292
59.133	99.9874	-0.0229	289.538	60.4061	2.16826	288.953	4.59515	62.7659	59.461	99.7482	0.44376	289.682	70.4013	1.89734	59.415	99.3537	0.80393
59.233	99.9876	-0.021	290.538	59.9648	2.1675	289.953	4.50351	61.8435	59.561	99.7422	0.44271	290.682	70.0131	1.94566	59.515	99.3436	0.80492
59.333	99.9878	-0.0192	291.538	59.5234	2.16279	290.953	4.3855	60.9444	59.661	99.7362	0.44165	291.682	69.6123	1.9746	59.615	99.3335	0.80589
59.433	99.9881	-0.0173	292.538	59.0877	2.14516	291.953	4.25622	60.0798	59.761	99.7302	0.44061	292.682	69.21	1.98464	59.715	99.3233	0.80683
59.533	99.9882	-0.0154	293.538	58.6578	2.11374	292.953	4.12281	59.237	59.861	99.7243	0.43957	293.682	68.8113	1.98429	59.815	99.3131	0.80774
59.633	99.9884	-0.0135	294.538	58.2337	2.07512	293.953	3.98687	58.4173	59.961	99.7184	0.43854	294.682	68.4122	1.9772	59.915	99.3029	0.80862
59.733	99.9885	-0.0117	295.538	57.8187	2.03537	294.953	3.84817	57.6302	60.061	99.7125	0.43752	295.682	68.017	1.961	60.015	99.2926	0.80948
59.833	99.9887	-0.00977	296.538	57.4127	1.99618	295.953	3.70553	56.8679	60.161	99.7067	0.43651	296.682	67.6229	1.93629	60.115	99.2823	0.81031
59.933	99.9887	-0.00788	297.538	57.0119	1.95852	296.953	3.56748	56.1488	60.261	99.7009	0.4355	297.682	67.2342	1.9111	60.215	99.272	0.81111
60.033	99.9888	-0.00598	298.538	56.6168	1.92375	297.953	3.44015	55.4585	60.361	99.6951	0.43451	298.682	66.8515	1.89172	60.315	99.2617	0.81189
60.133	99.9889	-0.00407	299.538	56.2306	1.88997	298.953	3.32547	54.7749	60.461	99.6894	0.43351	299.682	66.4726	1.87491	60.415	99.2513	0.81264
60.233	99.9889	-0.00217	300.538	55.8454	1.8531	299.953	3.22029	54.1122	60.561	99.6836	0.43252	300.682	66.0947	1.85361	60.515	99.2408	0.81338
60.333	99.9889	-0.000264	301.538	55.4709	1.8151	300.953	3.11217	53.4744	60.661	99.6779	0.43154	301.682	65.7177	1.8265	60.615	99.2304	0.81408
60.433	99.9889	0.00167	302.538	55.1085	1.78101	301.953	2.9959	52.8611	60.761	99.6722	0.43056	302.682	65.353	1.79757	60.715	99.22	0.81476
60.533	99.9889	0.00362	303.538	54.7512	1.75269	302.953	2.87769	52.2701	60.861	99.6665	0.42958	303.682	64.9947	1.7657	60.815	99.2096	0.81542
60.633	99.9888	0.00558	304.538	54.399	1.72731	303.953	2.76492	51.7001	60.961	99.6609	0.42861	304.682	64.6403	1.72707	60.915	99.1991	0.81606
60.733	99.9888	0.00753	305.538	54.0513	1.70021	304.953	2.65898	51.1529	61.061	99.6554	0.42766	305.682	64.2937	1.68384	61.015	99.1885	0.81668
60.833	99.9887	0.00948	306.538	53.7052	1.66984	305.953	2.55909	50.6262	61.161	99.6498	0.4267	306.682	63.9555	1.64439	61.115	99.1779	0.81728
60.933	99.9886	0.0114	307.538	53.3655	1.63792	306.953	2.46894	50.1171	61.261	99.6443	0.42574	307.682	63.6235	1.61449	61.215	99.1675	0.81785
61.033	99.9884	0.0134	308.538	53.0354	1.60578	307.953	2.39223	49.6228	61.361	99.6388	0.42479	308.682	63.2967	1.59179	61.315	99.1569	0.81841
61.133	99.9882	0.0154	309.538	52.7139	1.57533	308.953	2.32601	49.1435	61.461	99.6334	0.42385	309.682	62.976	1.57059	61.415	99.1464	0.81894
61.233	99.9881	0.0174	310.538	52.3983	1.54964	309.953	2.26361	48.6784	61.561	99.6281	0.42291	310.682	62.6601	1.54895	61.515	99.1358	0.81946
61.333	99.9878	0.0193	311.538	52.087	1.52885	310.953	2.20219	48.2253	61.661	99.6227	0.42196	311.682	62.3481	1.52785	61.615	99.1251	0.81996
61.433	99.9876	0.0213	312.538	51.779	1.50879	311.953	2.14164	47.7816	61.761	99.6173	0.42102	312.682	62.0402	1.5066	61.715	99.1144	0.82045
61.533	99.9874	0.0233	313.538	51.4735	1.48607	312.953	2.08082	47.3488	61.861	99.612	0.42008	313.682	61.7371	1.48393	61.815	99.1035	0.82092
61.633	99.9871	0.0253	314.538	51.1728	1.46197	313.953	2.02128	46.9306	61.961	99.6067	0.41913	314.682	61.4384	1.46179	61.915	99.0927	0.82138
61.733	99.9868	0.0273	315.538	50.876	1.43912	314.953	1.96974	46.5289	62.061	99.6015	0.41819	315.682	61.1423	1.44424	62.015	99.0819	0.82182
61.833	99.9865	0.0293	316.538	50.585	1.41805	315.953	1.92677	46.1352	62.161	99.5962	0.41723	316.682	60.8478	1.43363	62.115	99.071	0.82224
61.933	99.9861	0.0313	317.538	50.2976	1.39669	316.953	1.88234	45.7449	62.261	99.591	0.41628	317.682	60.5569	1.42887	62.215	99.0601	0.82265
62.033	99.9857	0.0333	318.538	50.0159	1.37491	317.953	1.83103	45.3669	62.361	99.5858	0.41533	318.682	60.2688	1.42561	62.315	99.0492	0.82305
62.133	99.9853	0.0352	319.538	49.7377	1.35626	318.953	1.78166	45.0001	62.461	99.5807	0.41436	319.682	59.98	1.41828	62.415	99.0382	0.82343
62.233	99.9849	0.0372	320.538	49.4628	1.34496	319.953	1.74387	44.6396	62.561	99.5755	0.4134	320.682	59.6941	1.40327	62.515	99.0273	0.8238
62.333	99.9845	0.0392	321.538	49.1892	1.33975	320.953	1.71344	44.2867	62.661	99.5704	0.41243	321.682	59.4125	1.3821	62.615	99.0164	0.82415
62.433	99.984	0.0412	322.538	48.9135	1.33385	321.953	1.67852	43.9405	62.761	99.5653	0.41145	322.682	59.1336	1.3612	62.715	99.0055	0.82449
62.533	99.9835	0.0431	323.538	48.6452	1.3202	322.953	1.63459	43.6027	62.861	99.5603	0.41047	323.682	58.8599	1.34696	62.815	98.9946	0.82482
62.633	99.983	0.0451	324.538	48.3792	1.29453	323.953	1.58478	43.2732	62.961	99.5552	0.40947	324.682	58.586	1.33788	62.915	98.9835	0.82514
62.733	99.9825	0.0471	325.538	48.1168	1.25827	324.953	1.53307	42.953	63.061	99.5502	0.40847	325.682	58.3131	1.32715	63.015	98.9725	0.82545
62.833	99.9819	0.0491	326.538	47.8671	1.22167	325.953	1.48407	42.6459	63.161	99.5452	0.40746	326.682	58.047	1.31356	63.115	98.9615	0.82574
62.933	99.9813	0.051	327.538	47.6234	1.19524	326.953	1.4458	42.3501	63.261	99.5401	0.40643	327.682	57.7841	1.30429	63.215	98.9504	0.82602
63.033	99.9807	0.053	328.538	47.3811	1.18368	327.953	1.42663	42.0601	63.361	99.5352	0.40539	328.682	57.5225	1.30538	63.315	98.9393	0.82629
63.133	99.9801	0.0549	329.538	47.1411	1.18344	328.953	1.42627	41.7702	63.461	99.5302	0.40435	329.682	57.2575	1.3147	63.415	98.9281	0.82656
63.233	99.9794	0.0569	330.538	46.8997	1.18819	329.953	1.43387	41.4784	63.561	99.5252	0.40329	330.682	56.9887	1.32674	63.515	98.917	0.82681
63.333	99.9787	0.0588	331.538	46.658	1.19172	330.953	1.43497	41.1843	63.661	99.5203	0.40221	331.682	56.7174	1.33874	63.615	98.9059	0.82704
63.433	99.978	0.0608	332.538	46.4157	1.18625	331.953	1.41784	40.8917	63.761	99.5153	0.40113	332.682	56.4421	1.34974	63.715	98.8946	0.82727
63.533	99.9773	0.0627	333.538	46.1759	1.16611	332.953	1.37856	40.6071	63.861	99.5104	0.40003	333.682	56.1664	1.35544	63.815	98.8833	0.82749
63.633	99.9765	0.0646	334.538	45.944	1.13529	333.953	1.32396	40.3324	63.961	99.5054	0.3989	334.682	55.8933	1.34799	63.915	98.872	0.8277
63.733	99.9757	0.0665	335.538	45.7161	1.10523	334.953	1.26821	40.0688	64.061	99.5004	0.39777	335.682	55.6271	1.32468	64.015	98.8606	0.82789
63.833	99.9749	0.0684	336.538	45.4916	1.08764	335.953	1.22406	39.8155	64.161	99.4955	0.39662	336.682	55.3704	1.29777	64.115	98.8491	0.82808
63.933	99.9741	0.0703	337.538	45.27	1.08543	336.953	1.19746	39.5699	64.261	99.4905	0.39545	337.682	55.1139	1.28806	64.215	98.8376	0.82824
64.033	99.9732	0.0721	338.538	45.0475	1.0924	337.953	1.18738	39.3275	64.361	99.4856	0.39426	338.682	54.849	1.30764	64.315	98.826	0.8284
64.133	99.9723	0.0739	339.538	44.8274	1.10042	338.953	1.18647	39.0872	64.461	99.4806	0.39306	339.682	54.5764	1.34352	64.415	98.8144	0.82855
64.233	99.9714	0.0758	340.538	44.6046	1.10498	339.953	1.18416	38.8476	64.561	99.4756	0.39183	340.682	54.2969	1.37022	64.515	98.8027	0.82868
64.333	99.9705	0.0776	341.538	44.3794	1.10411	340.953	1.17379	38.6081	64.661	99.4707	0.3906	341.682	54.0149	1.37399	64.615	98.791	0.82879
64.433	99.9695	0.0794	342.538	44.1558	1.09738	341.953	1.15731	38.3707	64.761	99.4657	0.38933	342.682	53.7376	1.3595	64.715	98.7792	0.82889
64.533	99.9686	0.0811	343.538	43.9323	1.08641	342.953	1.14152	38.1367	64.861	99.4607	0.38805	343.682	53.465	1.34105	64.815	98.7675	0.82897
64.633	99.9676	0.0829	344.538	43.7126	1.07503	343.953	1.12949	37.9064	64.961	99.4556	0.38675	344.682	53.1963	1.332	64.915	98.7557	0.82904
64.733	99.9665	0.0846	345.538	43.4961	1.06684	344.953	1.11793	37.6783	65.061	99.4506	0.38544	345.682	52.9251	1.3369	65.015	98.7438	0.82908
64.833	99.9655	0.0863	346.538	43.2826	1.06402	345.953	1.10338	37.4529	65.161	99.4456	0.38411	346.682	52.6495	1.34959	65.115	98.7318	0.82911
64.933	99.9644	0.088	347.538	43.0668	1.06708	346.953	1.0885	37.2309	65.261	99.4405	0.38275	347.682	52.3775	1.35951	65.215	98.7199	0.82911
65.033	99.9633	0.0897	348.538	42.8492	1.07343	347.953	1.07999	37.0099	65.361	99.4354	0.38137	348.682	52.106	1.36249	65.315	98.7079	0.8291
65.133	99.9622	0.0913	349.538	42.6329	1.0772	348.953	1.08098	36.7905	65.461	99.4302	0.37997	349.682	51.8306	1.36116	65.415	98.6959	0.82906
65.233	99.961	0.093	350.538	42.4157	1.07366	349.953	1.08624	36.5708	65.561	99.4251	0.37856	350.682	51.5556	1.36014	65.515	98.6838	0.829
65.333	99.9599	0.0945	351.538	42.1991	1.06359	350.953	1.08716	36.3495	65.661	99.4199	0.37713	351.682	51.2798	1.36176	65.615	98.6715	0.82891
65.433	99.9587	0.0961	352.538	41.9832	1.0533	351.953	1.07981	36.1313	65.761	99.4147	0.37567	352.682	51.0038	1.36544	65.715	98.6591	0.82879
65.533	99.9575	0.0977	353.538	41.7664	1.04962	352.953	1.06712	35.9144	65.861	99.4095	0.3742	353.682	50.7283	1.36962	65.815	98.6468	0.82865
65.633	99.9562	0.0992	354.538	41.5529	1.05414	353.953	1.05419	35.7002	65.961	99.4042	0.37271	354.682	50.45	1.37308	65.915	98.6344	0.82847
65.733	99.955	0.10071	355.538	41.3405	1.06107	354.953	1.04343	35.4883	66.061	99.3988	0.3712	355.682	50.1722	1.37406	66.015	98.622	0.82826
65.833	99.9537	0.10219	356.538	41.1242	1.06175	355.953	1.03384	35.2764	66.161	99.3934	0.36966	356.682	49.8952	1.3702	66.115	98.6095	0.82802
65.933	99.9524	0.10365	357.538	40.9099	1.05308	356.953	1.02174	35.0686	66.261	99.388	0.36812	357.682	49.6174	1.36141	66.215	98.5968	0.82774
66.033	99.9511	0.10508	358.538	40.6994	1.04373	357.953	1.00329	34.8659	66.361	99.3826	0.36655	358.682	49.3437	1.35354	66.315	98.5842	0.82742
66.133	99.9497	0.10649	359.538	40.4905	1.04607	358.953	0.98114	34.6663	66.461	99.377	0.36497	359.682	49.0712	1.35549	66.415	98.5713	0.82706
66.233	99.9484	0.10788	360.538	40.281	1.06293	359.953	0.96625	34.4696	66.561	99.3715	0.36337	360.682	48.7961	1.37122	66.515	98.5585	0.82666
66.333	99.947	0.10924	361.538	40.0647	1.08617	360.953	0.9676	34.2735	66.661	99.3659	0.36176	361.682	48.5166	1.39509	66.615	98.5456	0.82622
66.433	99.9455	0.11057	362.538	39.8433	1.10595	361.953	0.98257	34.0761	66.761	99.3602	0.36014	362.682	48.2336	1.41727	66.715	98.5329	0.82573
66.533	99.9441	0.11189	363.538	39.6191	1.11943	362.953	1.00059	33.8769	66.861	99.3546	0.3585	363.682	47.9471	1.43276	66.815	98.52	0.8252
66.633	99.9427	0.11317	364.538	39.392	1.12837	363.953	1.01334	33.6737	66.961	99.3488	0.35685	364.682	47.6549	1.443	66.915	98.5073	0.82462
66.733	99.9412	0.11443	365.538	39.1628	1.13401	364.953	1.01826	33.4672	67.061	99.343	0.3552	365.682	47.3631	1.45146	67.015	98.4946	0.824
66.833	99.9397	0.11568	366.538	38.9323	1.13843	365.953	1.0178	33.2613	67.161	99.3372	0.35353	366.682	47.0688	1.46066	67.115	98.4817	0.82333
66.933	99.9382	0.1169	367.538	38.7018	1.14693	366.953	1.01671	33.0567	67.261	99.3313	0.35184	367.682	46.772	1.47176	67.215	98.4688	0.82259
67.033	99.9366	0.11809	368.538	38.4687	1.16478	367.953	1.01781	32.8512	67.361	99.3254	0.35016	368.682	46.4739	1.48569	67.315	98.4557	0.8218
67.133	99.9351	0.11927	369.538	38.2304	1.19025	368.953	1.01945	32.6455	67.461	99.3195	0.34849	369.682	46.1741	1.50117	67.415	98.4425	0.82094
67.233	99.9335	0.12043	370.538	37.9883	1.21181	369.953	1.01782	32.4391	67.561	99.3135	0.34681	370.682	45.869	1.5132	67.515	98.4294	0.82002
67.333	99.9319	0.12157	371.538	37.7445	1.21669	370.953	1.01139	32.2345	67.661	99.3074	0.34511	371.682	45.5614	1.51546	67.615	98.4162	0.81905
67.433	99.9303	0.12269	372.538	37.5015	1.20343	371.953	1.00246	32.0312	67.761	99.3013	0.34341	372.682	45.2598	1.50679	67.715	98.4031	0.81802
67.533	99.9286	0.12378	373.538	37.2613	1.18483	372.953	0.99581	31.8295	67.861	99.2952	0.34172	373.682	44.9582	1.49326	67.815	98.3899	0.81692
67.633	99.927	0.12486	374.538	37.0216	1.17677	373.953	0.99598	31.6285	67.961	99.2891	0.34003	374.682	44.6593	1.48525	67.915	98.3768	0.81576
67.733	99.9253	0.12593	375.538	36.7823	1.18484	374.953	1.00416	31.4273	68.061	99.283	0.33836	375.682	44.361	1.49029	68.015	98.3635	0.81451
67.833	99.9236	0.12698	376.538	36.544	1.20164	375.953	1.01724	31.2253	68.161	99.2767	0.33667	376.682	44.0555	1.50987	68.115	98.3501	0.8132
67.933	99.9218	0.12801	377.538	36.3004	1.21715	376.953	1.0305	31.0185	68.261	99.2705	0.33499	377.682	43.745	1.53963	68.215	98.3368	0.81181
68.033	99.9201	0.12903	378.538	36.0543	1.2274	377.953	1.03989	30.8092	68.361	99.2643	0.33332	378.682	43.4308	1.5714	68.315	98.3233	0.81035
68.133	99.9183	0.13003	379.538	35.8064	1.23758	378.953	1.04489	30.6009	68.461	99.258	0.33166	379.682	43.1134	1.59635	68.415	98.3099	0.80881
68.233	99.9165	0.13102	380.538	35.5562	1.25435	379.953	1.04805	30.391	68.561	99.2517	0.32999	380.682	42.7925	1.60984	68.515	98.2964	0.80719
68.333	99.9147	0.132	381.538	35.3027	1.27626	380.953	1.05107	30.1789	68.661	99.2453	0.32833	381.682	42.4667	1.61431	68.615	98.2829	0.80549
68.433	99.9129	0.13297	382.538	35.0424	1.29403	381.953	1.05302	29.9667	68.761	99.239	0.32667	382.682	42.1406	1.61529	68.715	98.2694	0.80371
68.533	99.911	0.13392	383.538	34.7797	1.29899	382.953	1.05242	29.7547	68.861	99.2326	0.32502	383.682	41.8182	1.61398	68.815	98.2559	0.80186
68.633	99.9091	0.13486	384.538	34.5169	1.29166	383.953	1.04936	29.5434	68.961	99.2262	0.3234	384.682	41.4949	1.60754	68.915	98.2425	0.79993
68.733	99.9073	0.13578	385.538	34.2574	1.28107	384.953	1.0461	29.3327	69.061	99.2199	0.32179	385.682	41.1715	1.5975	69.015	98.2291	0.79793
68.833	99.9053	0.13672	386.538	34.0026	1.27784	385.953	1.0463	29.1221	69.161	99.2135	0.32019	386.682	40.8516	1.59277	69.115	98.2156	0.79584
68.933	99.9034	0.13763	387.538	33.7464	1.28679	386.953	1.05303	28.9109	69.261	99.2072	0.3186	387.682	40.5289	1.60133	69.215	98.202	0.79365
69.033	99.9015	0.13854	388.538	33.4858	1.30511	387.953	1.06704	28.6985	69.361	99.2008	0.31701	388.682	40.2038	1.62247	69.315	98.1883	0.79134
69.133	99.8995	0.13944	389.538	33.2225	1.32509	388.953	1.08601	28.4821	69.461	99.1944	0.31544	389.682	39.877	1.648	69.415	98.1745	0.78894
69.233	99.8975	0.14034	390.538	32.9532	1.34048	389.953	1.104	28.2613	69.561	99.188	0.31387	390.682	39.5442	1.67053	69.515	98.1606	0.78642
69.333	99.8955	0.14123	391.538	32.6805	1.34984	390.953	1.11526	28.038	69.661	99.1817	0.31231	391.682	39.2049	1.68705	69.615	98.1466	0.78382
69.433	99.8935	0.14213	392.538	32.4143	1.35658	391.953	1.12018	27.8125	69.761	99.1754	0.31078	392.682	38.8633	1.6982	69.715	98.1328	0.78114
69.533	99.8915	0.14302	393.538	32.1433	1.36459	392.953	1.12351	27.5864	69.861	99.169	0.30922	393.682	38.5206	1.70566	69.815	98.1191	0.77838
69.633	99.8894	0.14391	394.538	31.8654	1.37291	393.953	1.128	27.36	69.961	99.1626	0.30767	394.682	38.1773	1.71044	69.915	98.1053	0.77553
69.733	99.8873	0.1448	395.538	31.5927	1.3768	394.953	1.13431	27.1322	70.061	99.1563	0.30615	395.682	37.8341	1.71423	70.015	98.0916	0.77261
69.833	99.8852	0.14569	396.538	31.318	1.37374	395.953	1.14401	26.9032	70.161	99.15	0.30462	396.682	37.489	1.7209	70.115	98.0778	0.76957
69.933	99.8831	0.14659	397.538	31.041	1.36388	396.953	1.15694	26.6707	70.261	99.1437	0.30309	397.682	37.1413	1.73435	70.215	98.0639	0.76641
70.033	99.881	0.14748	398.538	30.7695	1.34882	397.953	1.16833	26.4355	70.361	99.1374	0.30157	398.682	36.7888	1.75518	70.315	98.05	0.76317
70.133	99.8788	0.14839	399.538	30.4997	1.33283	398.953	1.17493	26.2019	70.461	99.1312	0.30005	399.682	36.4313	1.7805	70.415	98.0362	0.75983
70.233	99.8767	0.14929	400.538	30.2294	1.32669	399.953	1.18087	25.9677	70.561	99.125	0.29854	400.682	36.0722	1.80595	70.515	98.0225	0.75644
70.333	99.8745	0.1502	401.538	29.9619	1.33966	400.953	1.19321	25.7282	70.661	99.1188	0.29701	401.682	35.7089	1.82744	70.615	98.0087	0.75294
70.433	99.8723	0.15112	402.538	29.6888	1.36626	401.953	1.21468	25.4822	70.761	99.1126	0.29549	402.682	35.34	1.84101	70.715	97.995	0.74938
70.533	99.8701	0.15206	403.538	29.411	1.38819	402.953	1.24151	25.2352	70.861	99.1064	0.29396	403.682	34.9717	1.84532	70.815	97.9814	0.74575
70.633	99.8678	0.153	404.538	29.1327	1.39156	403.953	1.2686	24.9865	70.961	99.1003	0.29242	404.682	34.602	1.84446	70.915	97.9676	0.74198
70.733	99.8656	0.15395	405.538	28.8547	1.37764	404.953	1.29187	24.7295	71.061	99.0942	0.29089	405.682	34.2267	1.84498	71.015	97.9539	0.73814
70.833	99.8633	0.15492	406.538	28.5777	1.35639	405.953	1.30618	24.4676	71.161	99.0882	0.28936	406.682	33.8521	1.85032	71.115	97.9403	0.73422
70.933	99.861	0.15591	407.538	28.3044	1.33438	406.953	1.30904	24.2069	71.261	99.0823	0.28782	407.682	33.4798	1.85816	71.215	97.9266	0.73023
71.033	99.8587	0.15691	408.538	28.038	1.30916	407.953	1.30352	23.9458	71.361	99.0763	0.28627	408.682	33.1085	1.86316	71.315	97.913	0.72616
71.133	99.8563	0.15794	409.538	27.7747	1.27606	408.953	1.29423	23.6835	71.461	99.0704	0.28472	409.682	32.7363	1.86115	71.415	97.8994	0.722
71.233	99.854	0.15898	410.538	27.5206	1.23926	409.953	1.28073	23.4221	71.561	99.0646	0.28316	410.682	32.3648	1.85422	71.515	97.8859	0.71779
71.333	99.8516	0.16005	411.538	27.2771	1.20885	410.953	1.25971	23.1665	71.661	99.0589	0.28161	411.682	31.9839	1.85251	71.615	97.8725	0.71356
71.433	99.8491	0.16116	412.538	27.0366	1.1912	411.953	1.23694	22.9171	71.761	99.0531	0.28005	412.682	31.6024	1.86631	71.715	97.8591	0.70922
71.533	99.8466	0.1623	413.538	26.7977	1.18573	412.953	1.23	22.6708	71.861	99.0475	0.27848	413.682	31.2294	1.89231	71.815	97.846	0.7049
71.633	99.8441	0.16346	414.538	26.5583	1.18488	413.953	1.25181	22.4229	71.961	99.0419	0.2769	414.682	30.8462	1.91947	71.915	97.8329	0.70053
71.733	99.8416	0.16465	415.538	26.3194	1.17995	414.953	1.29461	22.1679	72.061	99.0364	0.27532	415.682	30.4573	1.93879	72.015	97.8197	0.69608
71.833	99.839	0.16588	416.538	26.0826	1.16722	415.953	1.33967	21.9028	72.161	99.0308	0.2737	416.682	30.0694	1.9523	72.115	97.8068	0.69162
71.933	99.8364	0.16714	417.538	25.8488	1.14904	416.953	1.37807	21.627	72.261	99.0253	0.27208	417.682	29.678	1.96761	72.215	97.7939	0.68711
72.033	99.8338	0.16843	418.538	25.6194	1.12973	417.953	1.41245	21.3479	72.361	99.02	0.2705	418.682	29.2821	1.98678	72.315	97.7809	0.68251
72.133	99.8312	0.16977	419.538	25.3934	1.11038	418.953	1.44938	21.0618	72.461	99.0147	0.2689	419.682	28.8833	2.00379	72.415	97.768	0.6779
72.233	99.8285	0.17115	420.538	25.1699	1.08773	419.953	1.49993	20.7645	72.561	99.0095	0.26731	420.682	28.4814	2.01164	72.515	97.7552	0.67328
72.333	99.8258	0.17257	421.538	24.951	1.05876	420.953	1.57593	20.4586	72.661	99.0043	0.2657	421.682	28.0756	2.00792	72.615	97.7425	0.6686
72.433	99.823	0.17402	422.538	24.7404	1.02698	421.953	1.66504	20.1404	72.761	98.9992	0.2641	422.682	27.6713	1.99502	72.715	97.7297	0.66389
72.533	99.8202	0.17552	423.538	24.5359	1.00074	422.953	1.72193	19.8121	72.861	98.9942	0.26251	423.682	27.2738	1.97881	72.815	97.7171	0.65915
72.633	99.8174	0.17705	424.538	24.3356	0.98584	423.953	1.71001	19.475	72.961	98.9892	0.26091	424.682	26.8794	1.96587	72.915	97.7044	0.65438
72.733	99.8146	0.17863	425.538	24.1375	0.97916	424.953	1.63772	19.1323	73.061	98.9844	0.25934	425.682	26.4872	1.95962	73.015	97.6917	0.64953
72.833	99.8117	0.18025	426.538	23.9414	0.9697	425.953	1.55867	18.8048	73.161	98.9796	0.25777	426.682	26.0942	1.95723	73.115	97.6791	0.64472
72.933	99.8088	0.18192	427.538	23.7495	0.94613	426.953	1.50888	18.4923	73.261	98.9748	0.25622	427.682	25.7001	1.95277	73.215	97.6667	0.63993
73.033	99.8058	0.18364	428.538	23.5616	0.90536	427.953	1.48624	18.1858	73.361	98.97	0.25464	428.682	25.3093	1.94373	73.315	97.6543	0.6351
73.133	99.8028	0.1854	429.538	23.383	0.85789	428.953	1.47885	17.885	73.461	98.9653	0.25306	429.682	24.9206	1.93151	73.415	97.642	0.63028
73.233	99.7997	0.1872	430.538	23.2153	0.81792	429.953	1.48081	17.5855	73.561	98.9606	0.25151	430.682	24.5306	1.91521	73.515	97.6297	0.62547
73.333	99.7966	0.18903	431.538	23.0534	0.79072	430.953	1.48835	17.2865	73.661	98.9559	0.24995	431.682	24.1471	1.89087	73.615	97.6176	0.62068
73.433	99.7935	0.1909	432.538	22.8949	0.77382	431.953	1.49595	16.9885	73.761	98.9513	0.24841	432.682	23.7696	1.85825	73.715	97.6055	0.61589
73.533	99.7903	0.19281	433.538	22.7417	0.76263	432.953	1.50051	16.688	73.861	98.9468	0.24691	433.682	23.3925	1.82384	73.815	97.5935	0.61113
73.633	99.7871	0.19477	434.538	22.591	0.75396	433.953	1.50361	16.3856	73.961	98.9423	0.2454	434.682	23.0257	1.79453	73.915	97.5816	0.6064
73.733	99.7838	0.19675	435.538	22.4413	0.74641	434.953	1.50701	16.0821	74.061	98.9378	0.24392	435.682	22.6666	1.76753	74.015	97.5696	0.60163
73.833	99.7805	0.19877	436.538	22.2922	0.73834	435.953	1.50673	15.7775	74.161	98.9333	0.24246	436.682	22.312	1.73431	74.115	97.5577	0.59688
73.933	99.7771	0.20081	437.538	22.1431	0.72724	436.953	1.49479	15.4742	74.261	98.929	0.24104	437.682	21.9633	1.68685	74.215	97.5458	0.59216
74.033	99.7738	0.20287	438.538	21.9985	0.71287	437.953	1.46783	15.176	74.361	98.9247	0.23964	438.682	21.6267	1.62487	74.315	97.534	0.58746
74.133	99.7703	0.20497	439.538	21.8572	0.70009	438.953	1.43192	14.8846	74.461	98.9204	0.23825	439.682	21.3041	1.56008	74.415	97.5224	0.5828
74.233	99.7668	0.20709	440.538	21.7186	0.69722	439.953	1.39907	14.6008	74.561	98.9161	0.23689	440.682	20.9919	1.5095	74.515	97.5106	0.57813
74.333	99.7632	0.20923	441.538	21.5794	0.70769	440.953	1.37776	14.3221	74.661	98.9119	0.23557	441.682	20.6902	1.47909	74.615	97.499	0.57354
74.433	99.7596	0.21135	442.538	21.4358	0.72691	441.953	1.36616	14.0452	74.761	98.9077	0.23427	442.682	20.3946	1.4556	74.715	97.4875	0.56897
74.533	99.7559	0.21351	443.538	21.29	0.74798	442.953	1.35472	13.7703	74.861	98.9036	0.23301	443.682	20.1041	1.42303	74.815	97.476	0.56444
74.633	99.7522	0.21565	444.538	21.1398	0.76983	443.953	1.33629	13.4998	74.961	98.8995	0.23179	444.682	19.8216	1.3785	74.915	97.4646	0.55998
74.733	99.7485	0.21779	445.538	20.9841	0.79462	444.953	1.31047	13.2334	75.061	98.8955	0.23061	445.682	19.547	1.33035	75.015	97.4533	0.55556
74.833	99.7447	0.21992	446.538	20.8238	0.82202	445.953	1.27826	12.9712	75.161	98.8915	0.22947	446.682	19.2804	1.28785	75.115	97.4422	0.55126
74.933	99.7408	0.22204	447.538	20.6583	0.84901	446.953	1.23736	12.7136	75.261	98.8876	0.22835	447.682	19.0236	1.25364	75.215	97.431	0.54696
75.033	99.7369	0.22415	448.538	20.4877	0.8727	447.953	1.18629	12.4658	75.361	98.8837	0.22727	448.682	18.7747	1.22194	75.315	97.42	0.54273
75.133	99.7329	0.22624	449.538	20.3119	0.8923	448.953	1.128	12.2318	75.461	98.8799	0.22625	449.682	18.5322	1.18467	75.415	97.4091	0.53858
75.233	99.7289	0.2283	450.538	20.1314	0.90938	449.953	1.06677	12.0106	75.561	98.8761	0.22526	450.682	18.2981	1.14066	75.515	97.3981	0.53446
75.333	99.7248	0.23033	451.538	19.9493	0.92783	450.953	1.00709	11.8011	75.661	98.8724	0.22432	451.682	18.0719	1.09932	75.615	97.3873	0.53041
75.433	99.7207	0.23232	452.538	19.764	0.95239	451.953	0.95468	11.602	75.761	98.8687	0.22342	452.682	17.8592	1.07358	75.715	97.3766	0.52646
75.533	99.7166	0.23427	453.538	19.5719	0.98453	452.953	0.91391	11.4117	75.861	98.8651	0.22255	453.682	17.649	1.06408	75.815	97.3659	0.52253
75.633	99.7124	0.23617	454.538	19.3711	1.01993	453.953	0.88346	11.2293	75.961	98.8615	0.22171	454.682	17.4335	1.06254	75.915	97.3551	0.51862
75.733	99.7081	0.23805	455.538	19.1638	1.05146	454.953	0.85816	11.0533	76.061	98.8579	0.22093	455.682	17.2177	1.05828	76.015	97.3444	0.51478
75.833	99.7038	0.23986	456.538	18.9527	1.07458	455.953	0.83453	10.8825	76.161	98.8544	0.22018	456.682	17.0037	1.04455	76.115	97.3337	0.51103
75.933	99.6994	0.24162	457.538	18.737	1.08794	456.953	0.81168	10.7167	76.261	98.8509	0.21948	457.682	16.7942	1.018	76.215	97.3231	0.50732
76.033	99.695	0.24331	458.538	18.5197	1.09166	457.953	0.78876	10.5556	76.361	98.8475	0.21882	458.682	16.5915	0.97792	76.315	97.3126	0.50369
76.133	99.6906	0.24493	459.538	18.3022	1.08971	458.953	0.76533	10.4001	76.461	98.8441	0.2182	459.682	16.3997	0.93125	76.415	97.3023	0.50018
76.233	99.6861	0.2465	460.538	18.0848	1.09097	459.953	0.74443	10.2494	76.561	98.8407	0.21761	460.682	16.218	0.89195	76.515	97.2921	0.49674
76.333	99.6816	0.248	461.538	17.8651	1.10471	460.953	0.73178	10.1013	76.661	98.8373	0.21707	461.682	16.0394	0.87207	76.615	97.2817	0.49333
76.433	99.677	0.24942	462.538	17.6399	1.13254	461.953	0.72927	9.95378	76.761	98.834	0.21657	462.682	15.8627	0.87332	76.715	97.2715	0.48999
76.533	99.6724	0.25078	463.538	17.4122	1.16529	462.953	0.73108	9.80701	76.861	98.8307	0.21611	463.682	15.688	0.88453	76.815	97.2613	0.48673
76.633	99.6678	0.25206	464.538	17.1779	1.19309	463.953	0.73029	9.66102	76.961	98.8274	0.21568	464.682	15.5123	0.89292	76.915	97.2511	0.48349
76.733	99.6631	0.25326	465.538	16.9375	1.21263	464.953	0.72643	9.51498	77.061	98.8241	0.21529	465.682	15.3345	0.8907	77.015	97.2409	0.48032
76.833	99.6584	0.25438	466.538	16.6962	1.22838	465.953	0.72427	9.36942	77.161	98.8209	0.21495	466.682	15.156	0.87629	77.115	97.2307	0.47722
76.933	99.6537	0.25543	467.538	16.4513	1.24732	466.953	0.72748	9.22469	77.261	98.8176	0.21464	467.682	14.9818	0.85401	77.215	97.2207	0.47419
77.033	99.6489	0.25641	468.538	16.2008	1.27233	467.953	0.73486	9.0795	77.361	98.8144	0.21436	468.682	14.8131	0.82946	77.315	97.2106	0.47121
77.133	99.6441	0.25731	469.538	15.944	1.30229	468.953	0.74137	8.9324	77.461	98.8111	0.21413	469.682	14.6478	0.80492	77.415	97.2005	0.46829
77.233	99.6392	0.25814	470.538	15.6813	1.3379	469.953	0.74189	8.78353	77.561	98.8079	0.21392	470.682	14.4878	0.78001	77.515	97.1905	0.46542
77.333	99.6344	0.25889	471.538	15.411	1.38614	470.953	0.73531	8.63448	77.661	98.8046	0.21375	471.682	14.3339	0.75465	77.615	97.1804	0.4626
77.433	99.6295	0.25957	472.538	15.1311	1.45583	471.953	0.7247	8.4882	77.761	98.8013	0.21362	472.682	14.1867	0.73094	77.715	97.1705	0.45987
77.533	99.6246	0.26017	473.538	14.8361	1.55101	472.953	0.71278	8.34574	77.861	98.798	0.21352	473.682	14.0425	0.71013	77.815	97.1606	0.45722
77.633	99.6196	0.26071	474.538	14.5188	1.66934	473.953	0.70003	8.20611	77.961	98.7947	0.21345	474.682	13.9002	0.69262	77.915	97.1508	0.45465
77.733	99.6146	0.26117	475.538	14.1751	1.80565	474.953	0.68828	8.06838	78.061	98.7914	0.21341	475.682	13.7598	0.67923	78.015	97.1412	0.45215
77.833	99.6096	0.26157	476.538	13.8085	1.95408	475.953	0.68245	7.93125	78.161	98.788	0.2134	476.682	13.6241	0.67052	78.115	97.1316	0.44971
77.933	99.6046	0.2619	477.538	13.4154	2.1104	476.953	0.68573	7.79371	78.261	98.7846	0.21342	477.682	13.4931	0.66378	78.215	97.1221	0.44736
78.033	99.5996	0.26216	478.538	12.9959	2.26207	477.953	0.69383	7.65532	78.361	98.7811	0.21347	478.682	13.362	0.65491	78.315	97.1125	0.44505
78.133	99.5945	0.26236	479.538	12.553	2.39008	478.953	0.69791	7.51525	78.461	98.7776	0.21355	479.682	13.2331	0.64242	78.415	97.103	0.44279
78.233	99.5895	0.26251	480.538	12.0854	2.47846	479.953	0.69169	7.37587	78.561	98.774	0.21366	480.682	13.1063	0.6278	78.515	97.0935	0.44061
78.333	99.5844	0.26259	481.538	11.6035	2.51699	480.953	0.67463	7.23876	78.661	98.7703	0.21379	481.682	12.9822	0.61394	78.615	97.0842	0.43851
78.433	99.5793	0.26262	482.538	11.1124	2.50938	481.953	0.651	7.10504	78.761	98.7666	0.21395	482.682	12.8607	0.60459	78.715	97.075	0.43649
78.533	99.5742	0.2626	483.538	10.6149	2.47078	482.953	0.62913	6.97797	78.861	98.7628	0.21413	483.682	12.7405	0.6034	78.815	97.0658	0.43454
78.633	99.5691	0.26253	484.538	10.1182	2.41996	483.953	0.61593	6.85405	78.961	98.759	0.21434	484.682	12.6196	0.60993	78.915	97.0567	0.43266
78.733	99.564	0.26241	485.538	9.62959	2.36475	484.953	0.61288	6.73132	79.061	98.7551	0.21458	485.682	12.4961	0.61613	79.015	97.0477	0.43086
78.833	99.5588	0.26224	486.538	9.15044	2.29615	485.953	0.6142	6.60897	79.161	98.7511	0.21485	486.682	12.372	0.60993	79.115	97.0388	0.42914
78.933	99.5537	0.26202	487.538	8.68357	2.19907	486.953	0.61237	6.48539	79.261	98.747	0.21514	487.682	12.2519	0.58491	79.215	97.0299	0.42748
79.033	99.5485	0.26176	488.538	8.23933	2.06629	487.953	0.60419	6.36378	79.361	98.7428	0.21546	488.682	12.1383	0.5447	79.315	97.0211	0.4259
79.133	99.5434	0.26146	489.538	7.82746	1.90446	488.953	0.59272	6.24499	79.461	98.7386	0.2158	489.682	12.0338	0.50144	79.415	97.0123	0.4244
79.233	99.5382	0.26112	490.538	7.45068	1.73167	489.953	0.58547	6.12705	79.561	98.7343	0.21617	490.682	11.9376	0.46927	79.515	97.0037	0.42298
79.333	99.5332	0.26074	491.538	7.10523	1.56789	490.953	0.59027	6.00856	79.661	98.7298	0.21657	491.682	11.8454	0.45555	79.615	96.995	0.42163
79.433	99.528	0.26031	492.538	6.78932	1.42296	491.953	0.60828	5.88788	79.761	98.7253	0.217	492.682	11.754	0.45561	79.715	96.9864	0.42035
79.533	99.5228	0.25985	493.538	6.50181	1.28786	492.953	0.63205	5.76391	79.861	98.7207	0.21745	493.682	11.663	0.45522	79.815	96.9779	0.41914
79.633	99.5177	0.25934	494.538	6.24496	1.14953	493.953	0.65161	5.63598	79.961	98.716	0.21794	494.682	11.5727	0.44108	79.915	96.9692	0.418
79.733	99.5126	0.2588	495.538	6.01657	1.00432	494.953	0.66059	5.50537	80.061	98.7113	0.21844	495.682	11.4864	0.40799	80.015	96.9607	0.41695
79.833	99.5075	0.25822	496.538	5.81961	0.86469	495.953	0.65838	5.37358	80.161	98.7065	0.21898	496.682	11.409	0.36286	80.115	96.9522	0.41598
79.933	99.5024	0.25759	497.538	5.6544	0.74536	496.953	0.64871	5.24236	80.261	98.7016	0.21954	497.682	11.3408	0.32028	80.215	96.9437	0.41508
80.033	99.4973	0.25691	498.538	5.51096	0.64674	497.953	0.63656	5.11364	80.361	98.6967	0.22013	498.682	11.2796	0.29196	80.315	96.9353	0.41428
80.133	99.4922	0.2562	499.538	5.38569	0.56366	498.953	0.62327	4.98733	80.461	98.6917	0.22074	499.682	11.2229	0.2757	80.415	96.9268	0.41354
80.233	99.4871	0.25543	500.538	5.27791	0.48795	499.953	0.60526	4.86367	80.561	98.6867	0.2214	500.682	11.1693	0.25674	80.515	96.9184	0.41289
80.333	99.482	0.25462	501.538	5.18544	0.41344	500.953	0.5789	4.74494	80.661	98.6815	0.22208	501.682	11.1207	0.22303	80.615	96.9099	0.41231
80.433	99.477	0.25376	502.538	5.10873	0.33953	501.953	0.54475	4.63214	80.761	98.6763	0.2228	502.682	11.0806	0.17587	80.715	96.9016	0.41181
80.533	99.472	0.25285	503.538	5.04775	0.26719	502.953	0.50685	4.52618	80.861	98.6711	0.22354	503.682	11.0503	0.12698	80.815	96.8932	0.4114
80.633	99.4669	0.2519	504.538	5.00044	0.19962	503.953	0.47056	4.42795	80.961	98.6658	0.22431	504.682	11.0289	0.09057	80.915	96.8849	0.41105
80.733	99.462	0.25089	505.538	4.96559	0.14812	504.953	0.44183	4.33644	81.061	98.6604	0.22512	505.682	11.0127	0.07513	81.015	96.8765	0.41079
80.833	99.457	0.24981	506.538	4.93965	0.11942	505.953	0.42477	4.24965	81.161	98.6551	0.22596	506.682	10.9976	0.07712	81.115	96.8681	0.41059
80.933	99.452	0.24869	507.538	4.91751	0.10629	506.953	0.41537	4.1658	81.261	98.6497	0.22683	507.682	10.9816	0.08113	81.215	96.8598	0.41047
81.033	99.447	0.24749	508.538	4.89712	0.09617	507.953	0.4014	4.08386	81.361	98.6443	0.22772	508.682	10.9659	0.07191	81.315	96.8514	0.41041
81.133	99.442	0.24624	509.538	4.87925	0.08113	508.953	0.37361	4.00584	81.461	98.6389	0.22866	509.682	10.9537	0.04773	81.415	96.8431	0.41042
81.233	99.4371	0.24492	510.538	4.8649	0.06281	509.953	0.33495	3.93458	81.561	98.6334	0.22962	510.682	10.947	0.01926	81.515	96.8347	0.4105
81.333	99.4321	0.24353	511.538	4.85404	0.04727	510.953	0.29464	3.87128	81.661	98.6281	0.2306	511.682	10.9456	-0.00348	81.615	96.8263	0.41063
81.433	99.4272	0.24209	512.538	4.84556	0.04005	511.953	0.25757	3.81592	81.761	98.6226	0.23163	512.682	10.9478	-0.01719	81.715	96.818	0.41081
81.533	99.4224	0.24061	513.538	4.83741	0.04454	512.953	0.22433	3.76763	81.861	98.6171	0.23269	513.682	10.9518	-0.0205	81.815	96.8097	0.41105
81.633	99.4175	0.23905	514.538	4.82725	0.0594	513.953	0.19816	3.72555	81.961	98.6116	0.23379	514.682	10.9553	-0.01322	81.915	96.8014	0.41134
81.733	99.4127	0.23746	515.538	4.81367	0.07603	514.953	0.18263	3.68779	82.061	98.6061	0.23491	515.682	10.9567	-0.00062978	82.015	96.793	0.41167
81.833	99.408	0.23581	516.538	4.79758	0.08243	515.953	0.1737	3.65209	82.161	98.6006	0.23607	516.682	10.9559	0.00689	82.115	96.7846	0.41204
81.933	99.4032	0.23411	517.538	4.7819	0.07288	516.953	0.16085	3.61827	82.261	98.5952	0.23725	517.682	10.9548	0.00142	82.215	96.7762	0.41246
82.033	99.3986	0.23239	518.538	4.76946	0.05152	517.953	0.13821	3.58805	82.361	98.5897	0.23846	518.682	10.9562	-0.01634	82.315	96.7678	0.4129
82.133	99.394	0.23062	519.538	4.76169	0.02719	518.953	0.11051	3.56291	82.461	98.5842	0.23971	519.682	10.9617	-0.03838	82.415	96.7594	0.41338
82.233	99.3894	0.22883	520.538	4.75841	0.007	519.953	0.086	3.54335	82.561	98.5788	0.24099	520.682	10.9714	-0.0581	82.515	96.751	0.41387
82.333	99.3849	0.227	521.538	4.75845	-0.00589	520.953	0.06509	3.52831	82.661	98.5734	0.24228	521.682	10.9847	-0.07362	82.615	96.7427	0.41439
82.433	99.3804	0.22515	522.538	4.76027	-0.01082	521.953	0.04312	3.51742	82.761	98.568	0.2436	522.682	11.0004	-0.08275	82.715	96.7342	0.41493
82.533	99.3759	0.22326	523.538	4.76239	-0.00932	522.953	0.01982	3.51116	82.861	98.5627	0.24495	523.682	11.0172	-0.08367	82.815	96.7258	0.41549
82.633	99.3715	0.22137	524.538	4.76389	-0.00587	523.953	-0.00021542	3.5093	82.961	98.5573	0.24632	524.682	11.0337	-0.0816	82.915	96.7174	0.41605
82.733	99.367	0.21947	525.538	4.76492	-0.00532	524.953	-0.01436	3.51085	83.061	98.552	0.2477	525.682	11.0502	-0.08624	83.015	96.7089	0.41663
82.833	99.3627	0.21757	526.538	4.76621	-0.00788	525.953	-0.02462	3.51476	83.161	98.5467	0.24911	526.682	11.0686	-0.09888	83.115	96.7004	0.41721
82.933	99.3584	0.2157	527.538	4.76789	-0.0078	526.953	-0.03108	3.52043	83.261	98.5414	0.25054	527.682	11.0895	-0.10784	83.215	96.692	0.41779
83.033	99.3542	0.21388	528.538	4.76879	0.00057311	527.953	-0.02882	3.52664	83.361	98.5362	0.25199	528.682	11.1106	-0.10116	83.315	96.6836	0.41837
83.133	99.35	0.21209	529.538	4.7673	0.01454	528.953	-0.01469	3.53121	83.461	98.531	0.25345	529.682	11.1289	-0.07912	83.415	96.6752	0.41894
83.233	99.3459	0.21034	530.538	4.76319	0.02535	529.953	0.00599	3.53211	83.561	98.5258	0.25493	530.682	11.1419	-0.05217	83.515	96.6668	0.41951
83.333	99.3418	0.20862	531.538	4.75773	0.02788	530.953	0.02282	3.52907	83.661	98.5206	0.25643	531.682	11.1499	-0.02951	83.615	96.6583	0.42007
83.433	99.3378	0.20696	532.538	4.75254	0.02317	531.953	0.02829	3.52371	83.761	98.5154	0.25793	532.682	11.1544	-0.01739	83.715	96.6499	0.42062
83.533	99.3338	0.20535	533.538	4.74885	0.01293	532.953	0.02141	3.51855	83.861	98.5103	0.25945	533.682	11.1579	-0.02196	83.815	96.6414	0.42115
83.633	99.3298	0.2038	534.538	4.74774	-0.00266	533.953	0.00467	3.51579	83.961	98.5052	0.26096	534.682	11.1644	-0.04637	83.915	96.6329	0.42167
83.733	99.3259	0.20232	535.538	4.75003	-0.01973	534.953	-0.01942	3.51715	84.061	98.5002	0.26249	535.682	11.1771	-0.08249	84.015	96.6245	0.42217
83.833	99.322	0.20092	536.538	4.75516	-0.0292	535.953	-0.04641	3.52374	84.161	98.4951	0.26402	536.682	11.1967	-0.11242	84.115	96.616	0.42266
83.933	99.3181	0.1996	537.538	4.76074	-0.02431	536.953	-0.06556	3.53515	84.261	98.4901	0.26556	537.682	11.2204	-0.1178	84.215	96.6075	0.42312
84.033	99.3142	0.19837	538.538	4.76404	-0.00759	537.953	-0.06436	3.54849	84.361	98.4851	0.26711	538.682	11.2421	-0.09433	84.315	96.5991	0.42356
84.133	99.3104	0.19724	539.538	4.76361	0.01113	538.953	-0.04062	3.5593	84.461	98.4801	0.26867	539.682	11.2573	-0.05749	84.415	96.5907	0.42398
84.233	99.3066	0.19619	540.538	4.76014	0.02126	539.953	-0.00768	3.56413	84.561	98.4751	0.27021	540.682	11.2658	-0.03106	84.515	96.5822	0.42438
84.333	99.3028	0.19525	541.538	4.75592	0.01892	540.953	0.01611	3.563	84.661	98.4702	0.27176	541.682	11.2713	-0.02969	84.615	96.5737	0.42475
84.433	99.2989	0.19441	542.538	4.75316	0.00761	541.953	0.02293	3.5588	84.761	98.4652	0.27332	542.682	11.2791	-0.05071	84.715	96.5652	0.4251
84.533	99.2952	0.19369	543.538	4.75308	-0.00703	542.953	0.01503	3.55478	84.861	98.4603	0.27488	543.682	11.2923	-0.08169	84.815	96.5568	0.42542
84.633	99.2914	0.19308	544.538	4.75594	-0.02155	543.953	-0.00524	3.55358	84.961	98.4554	0.27644	544.682	11.3118	-0.11136	84.915	96.5485	0.42572
84.733	99.2877	0.19259	545.538	4.76155	-0.03471	544.953	-0.03564	3.55755	85.061	98.4505	0.278	545.682	11.3362	-0.13082	85.015	96.5401	0.42599
84.833	99.284	0.19221	546.538	4.7694	-0.04311	545.953	-0.0651	3.56778	85.161	98.4456	0.27957	546.682	11.3626	-0.13191	85.115	96.5317	0.42624
84.933	99.2804	0.19195	547.538	4.77802	-0.04191	546.953	-0.07547	3.5823	85.261	98.4407	0.28114	547.682	11.3872	-0.11148	85.215	96.5232	0.42646
85.033	99.2767	0.1918	548.538	4.78542	-0.03077	547.953	-0.05791	3.59608	85.361	98.4357	0.28273	548.682	11.4063	-0.07931	85.315	96.5148	0.42666
85.133	99.273	0.19175	549.538	4.79015	-0.0167	548.953	-0.02378	3.60435	85.461	98.4307	0.28432	549.682	11.4194	-0.0533	85.415	96.5064	0.42683
85.233	99.2693	0.19183	550.538	4.79249	-0.0083	549.953	0.00519	3.60593	85.561	98.4258	0.28591	550.682	11.4289	-0.04495	85.515	96.498	0.42698
85.333	99.2656	0.19201	551.538	4.79403	-0.00867	550.953	0.01565	3.60347	85.661	98.4209	0.28749	551.682	11.4383	-0.0522	85.615	96.4896	0.42711
85.433	99.262	0.1923	552.538	4.7964	-0.01609	551.953	0.0069	3.6009	85.761	98.4159	0.2891	552.682	11.4503	-0.06811	85.715	96.4812	0.42722
85.533	99.2583	0.19269	553.538	4.80068	-0.02614	552.953	-0.01413	3.60149	85.861	98.4109	0.29069	553.682	11.4657	-0.08636	85.815	96.4729	0.4273
85.633	99.2546	0.19318	554.538	4.80661	-0.03098	553.953	-0.0358	3.6066	85.961	98.406	0.2923	554.682	11.4844	-0.09954	85.915	96.4646	0.42737
85.733	99.2509	0.19376	555.538	4.81226	-0.02341	554.953	-0.0445	3.61499	86.061	98.401	0.2939	555.682	11.5048	-0.10041	86.015	96.4563	0.42742
85.833	99.2472	0.19443	556.538	4.81515	-0.00422	555.953	-0.03218	3.62307	86.161	98.396	0.29552	556.682	11.524	-0.08803	86.115	96.448	0.42746
85.933	99.2435	0.19519	557.538	4.81387	0.01562	556.953	-0.00511	3.62694	86.261	98.391	0.29714	557.682	11.5398	-0.07023	86.215	96.4398	0.42747
86.033	99.2398	0.19602	558.538	4.80982	0.02193	557.953	0.01862	3.62535	86.361	98.3859	0.29876	558.682	11.5524	-0.05754	86.315	96.4315	0.42748
86.133	99.2361	0.19693	559.538	4.80634	0.01032	558.953	0.0225	3.6208	86.461	98.3809	0.30039	559.682	11.5633	-0.05551	86.415	96.4233	0.42748
86.233	99.2324	0.1979	560.538	4.8064	-0.01157	559.953	0.00332	3.61787	86.561	98.3759	0.30201	560.682	11.5751	-0.06325	86.515	96.4152	0.42746
86.333	99.2286	0.19894	561.538	4.81072	-0.02972	560.953	-0.02581	3.62012	86.661	98.3709	0.30364	561.682	11.5889	-0.07548	86.615	96.4071	0.42744
86.433	99.2249	0.20002	562.538	4.81752	-0.03563	561.953	-0.04668	3.62763	86.761	98.3659	0.30528	562.682	11.605	-0.08638	86.715	96.399	0.42742
86.533	99.2211	0.20116	563.538	4.82436	-0.03171	562.953	-0.05243	3.63775	86.861	98.361	0.30689	563.682	11.6229	-0.09367	86.815	96.3909	0.42739
86.633	99.2173	0.20231	564.538	4.83018	-0.02763	563.953	-0.0504	3.64806	86.961	98.356	0.30851	564.682	11.6423	-0.1003	86.915	96.3828	0.42736
86.733	99.2135	0.20352	565.538	4.83592	-0.03139	564.953	-0.05201	3.65814	87.061	98.351	0.31015	565.682	11.6633	-0.11082	87.015	96.3747	0.42733
86.833	99.2097	0.20474	566.538	4.84331	-0.04319	565.953	-0.0619	3.6694	87.161	98.346	0.31179	566.682	11.687	-0.12563	87.115	96.3667	0.42731
86.933	99.2059	0.20598	567.538	4.85329	-0.05601	566.953	-0.07546	3.68315	87.261	98.3409	0.31343	567.682	11.7136	-0.13884	87.215	96.3587	0.42729
87.033	99.202	0.20724	568.538	4.86512	-0.0616	567.953	-0.08349	3.69913	87.361	98.3359	0.31509	568.682	11.7419	-0.14169	87.315	96.3508	0.42728
87.133	99.1982	0.20849	569.538	4.87694	-0.0551	568.953	-0.07824	3.71551	87.461	98.3309	0.31675	569.682	11.7692	-0.12914	87.415	96.3431	0.42728
87.233	99.1943	0.20976	570.538	4.88637	-0.03722	569.953	-0.05774	3.72939	87.561	98.3258	0.31841	570.682	11.7927	-0.10559	87.515	96.3353	0.42729
87.333	99.1905	0.21102	571.538	4.89162	-0.01532	570.953	-0.02947	3.73816	87.661	98.3207	0.32008	571.682	11.8114	-0.0825	87.615	96.3274	0.42731
87.433	99.1865	0.21227	572.538	4.89286	0.00121	571.953	-0.00611	3.74152	87.761	98.3157	0.32176	572.682	11.8265	-0.06943	87.715	96.3196	0.42735
87.533	99.1826	0.21351	573.538	4.89181	0.00733	572.953	0.00475	3.74141	87.861	98.3105	0.32346	573.682	11.8399	-0.06629	87.815	96.3118	0.4274
87.633	99.1787	0.21473	574.538	4.89053	0.00407	573.953	0.00554	3.74027	87.961	98.3054	0.32515	574.682	11.8531	-0.0654	87.915	96.304	0.42748
87.733	99.1747	0.21592	575.538	4.89046	-0.00372	574.953	0.00387	3.73933	88.061	98.3003	0.32687	575.682	11.8659	-0.06177	88.015	96.2963	0.42758
87.833	99.1708	0.21709	576.538	4.89206	-0.01222	575.953	0.00258	3.73864	88.161	98.2951	0.32857	576.682	11.8779	-0.06003	88.115	96.2887	0.4277
87.933	99.1668	0.21822	577.538	4.89543	-0.0219	576.953	-0.00379	3.73859	88.261	98.29	0.33029	577.682	11.8906	-0.07019	88.215	96.2811	0.42784
88.033	99.1629	0.21933	578.538	4.90112	-0.03563	577.953	-0.02162	3.74085	88.361	98.2848	0.33202	578.682	11.907	-0.09618	88.315	96.2734	0.42801
88.133	99.1589	0.22041	579.538	4.90988	-0.05192	578.953	-0.04971	3.74788	88.461	98.2795	0.33377	579.682	11.9295	-0.12719	88.415	96.2657	0.42822
88.233	99.1549	0.22145	580.538	4.92146	-0.06254	579.953	-0.07439	3.76038	88.561	98.2742	0.33553	580.682	11.957	-0.14486	88.515	96.2581	0.42845
88.333	99.151	0.22246	581.538	4.9339	-0.05902	580.953	-0.08092	3.77623	88.661	98.2689	0.3373	581.682	11.9852	-0.14015	88.615	96.2505	0.42871
88.433	99.147	0.22345	582.538	4.94416	-0.04174	581.953	-0.06464	3.7912	88.761	98.2636	0.33908	582.682	12.0109	-0.11931	88.715	96.2429	0.42901
88.533	99.1429	0.22441	583.538	4.95042	-0.02149	582.953	-0.03592	3.80136	88.861	98.2582	0.34088	583.682	12.0327	-0.09666	88.815	96.2353	0.42934
88.633	99.1389	0.22533	584.538	4.95339	-0.01071	583.953	-0.01173	3.8059	88.961	98.2528	0.34267	584.682	12.0508	-0.08462	88.915	96.2277	0.4297
88.733	99.1349	0.22623	585.538	4.95563	-0.01432	584.953	-0.00205	3.80699	89.061	98.2474	0.3445	585.682	12.0675	-0.08373	89.015	96.2202	0.4301
88.833	99.1309	0.2271	586.538	4.95979	-0.02889	585.953	-0.00424	3.80748	89.161	98.2418	0.34636	586.682	12.0847	-0.0886	89.115	96.2128	0.43053
88.933	99.1269	0.22795	587.538	4.96735	-0.04647	586.953	-0.00882	3.80881	89.261	98.2361	0.34823	587.682	12.1031	-0.09517	89.215	96.2053	0.43101
89.033	99.1228	0.22879	588.538	4.97797	-0.05747	587.953	-0.0109	3.81082	89.361	98.2305	0.35011	588.682	12.1227	-0.10107	89.315	96.1978	0.43151
89.133	99.1187	0.22961	589.538	4.98951	-0.05466	588.953	-0.01297	3.81317	89.461	98.2248	0.35201	589.682	12.1433	-0.10297	89.415	96.1904	0.43206
89.233	99.1146	0.23042	590.538	4.99901	-0.03882	589.953	-0.01733	3.81618	89.561	98.219	0.35393	590.682	12.1636	-0.09738	89.515	96.1829	0.43265
89.333	99.1106	0.23122	591.538	5.0048	-0.01976	590.953	-0.02098	3.8201	89.661	98.2132	0.35585	591.682	12.1819	-0.08489	89.615	96.1754	0.43328
89.433	99.1065	0.23201	592.538	5.00749	-0.00954	591.953	-0.02048	3.82433	89.761	98.2073	0.35778	592.682	12.1975	-0.07166	89.715	96.1679	0.43395
89.533	99.1024	0.23281	593.538	5.00955	-0.01388	592.953	-0.01779	3.82813	89.861	98.2014	0.35972	593.682	12.2111	-0.06756	89.815	96.1603	0.43465
89.633	99.0983	0.2336	594.538	5.01387	-0.03116	593.953	-0.01869	3.83163	89.961	98.1955	0.36165	594.682	12.2255	-0.07888	89.915	96.1529	0.43539
89.733	99.0942	0.2344	595.538	5.02243	-0.05482	594.953	-0.02667	3.83605	90.061	98.1895	0.36359	595.682	12.2433	-0.10024	90.015	96.1456	0.43615
89.833	99.0901	0.2352	596.538	5.03548	-0.07391	595.953	-0.03633	3.84246	90.161	98.1835	0.36555	596.682	12.265	-0.11522	90.115	96.1382	0.43695
89.933	99.086	0.23602	597.538	5.05092	-0.07629	596.953	-0.03461	3.84985	90.261	98.1774	0.3675	597.682	12.2879	-0.10962	90.215	96.1308	0.43779
90.033	99.0819	0.23685	598.538	5.06473	-0.05842	597.953	-0.014	3.85502	90.361	98.1713	0.36947	598.682	12.3075	-0.0835	90.315	96.1233	0.43867
90.133	99.0778	0.2377	599.538	5.07372	-0.03146	598.953	0.01657	3.85471	90.461	98.1651	0.37146	599.682	12.3208	-0.05203	90.415	96.1158	0.43958
90.233	99.0737	0.23857	600.538	5.07779	-0.01159	599.953	0.03716	3.84859	90.561	98.1588	0.37346	600.682	12.328	-0.03601	90.515	96.1082	0.44053
90.333	99.0695	0.23947	601.538	5.07935	-0.0062	600.953	0.03097	3.83953	90.661	98.1524	0.37547	601.682	12.3321	-0.05447	90.615	96.1007	0.4415
90.433	99.0654	0.24039	602.538	5.08069	-0.00864	601.953	-0.01323	3.83109	90.761	98.146	0.37747	602.682	12.3365	-0.12383	90.715	96.0932	0.44249
90.533	99.0612	0.24134	603.538	5.08325	-0.01728	602.953	-0.11063	3.82559	90.861	98.1396	0.37948	603.682	12.3449	-0.2882	90.815	96.0856	0.44352
90.633	99.0571	0.24232		--	--	603.953	-0.33331	3.82701	90.961	98.1331	0.38148		--	--	90.915	96.078	0.44458
90.733	99.0529	0.24333					--		91.061	98.1265	0.38349				91.015	96.0704	0.44565
90.833	99.0487	0.24438							91.161	98.1198	0.38552				91.115	96.0627	0.44675
90.933	99.0445	0.24544							91.261	98.1131	0.38754				91.215	96.055	0.44787
91.033	99.0403	0.24654							91.361	98.1062	0.38958				91.315	96.0473	0.449
91.133	99.036	0.24766							91.461	98.0994	0.39161				91.415	96.0395	0.45014
91.233	99.0318	0.24882							91.561	98.0925	0.39362				91.515	96.0317	0.4513
91.333	99.0276	0.24998							91.661	98.0855	0.39564				91.615	96.0238	0.45247
91.433	99.0233	0.25117							91.761	98.0785	0.39763				91.715	96.0159	0.45364
91.533	99.0191	0.25238							91.861	98.0714	0.39963				91.815	96.008	0.45481
91.633	99.0149	0.25361							91.961	98.0643	0.40161				91.915	96.0001	0.45598
91.733	99.0106	0.25485							92.061	98.0571	0.40359				92.015	95.9921	0.45714
91.833	99.0063	0.25611							92.161	98.0498	0.40556				92.115	95.9841	0.4583
91.933	99.002	0.25737							92.261	98.0426	0.40751				92.215	95.9761	0.45945
92.033	98.9977	0.25865							92.361	98.0351	0.40947				92.315	95.9678	0.4606
92.133	98.9933	0.25991							92.461	98.0276	0.41142				92.415	95.9596	0.46174
92.233	98.989	0.26118							92.561	98.02	0.41335				92.515	95.9514	0.46286
92.333	98.9846	0.26243							92.661	98.0124	0.41528				92.615	95.9432	0.46394
92.433	98.9802	0.26368							92.761	98.0047	0.41718				92.715	95.935	0.46499
92.533	98.9758	0.26491							92.861	97.997	0.41905				92.815	95.9267	0.46602
92.633	98.9714	0.26612							92.961	97.9892	0.4209				92.915	95.9185	0.46701
92.733	98.967	0.26731							93.061	97.9814	0.42273				93.015	95.9102	0.46798
92.833	98.9625	0.26848							93.161	97.9735	0.42453				93.115	95.9018	0.46891
92.933	98.958	0.26961							93.261	97.9656	0.42631				93.215	95.8937	0.46978
93.033	98.9535	0.2707							93.361	97.9576	0.42807				93.315	95.8854	0.47063
93.133	98.949	0.27175							93.461	97.9495	0.42979				93.415	95.8771	0.47143
93.233	98.9445	0.27275							93.561	97.9415	0.43147				93.515	95.8688	0.47219
93.333	98.94	0.2737							93.661	97.9334	0.43313				93.615	95.8604	0.47291
93.433	98.9354	0.27461							93.761	97.9252	0.43474				93.715	95.852	0.47359
93.533	98.9309	0.27545							93.861	97.9171	0.43631				93.815	95.8435	0.47421
93.633	98.9263	0.27624							93.961	97.9088	0.43786				93.915	95.835	0.47479
93.733	98.9217	0.27696							94.061	97.9005	0.43935				94.015	95.8266	0.47531
93.833	98.9171	0.27763							94.161	97.8922	0.44082				94.115	95.8181	0.47578
93.933	98.9125	0.27823							94.261	97.8838	0.44223				94.215	95.8096	0.47619
94.033	98.9079	0.27875							94.361	97.8754	0.44361				94.315	95.8011	0.47655
94.133	98.9033	0.27921							94.461	97.8669	0.44494				94.415	95.7925	0.47685
94.233	98.8987	0.27959							94.561	97.8584	0.44622				94.515	95.784	0.47709
94.333	98.8941	0.2799							94.661	97.8498	0.44746				94.615	95.7755	0.47727
94.433	98.8894	0.28013							94.761	97.8412	0.44864				94.715	95.7669	0.47739
94.533	98.8848	0.28029							94.861	97.8326	0.44978				94.815	95.7584	0.47745
94.633	98.8802	0.28037							94.961	97.8239	0.45086				94.915	95.7498	0.47745
94.733	98.8756	0.28038							95.061	97.8153	0.45188				95.015	95.7412	0.47738
94.833	98.8709	0.28031							95.161	97.8065	0.45286				95.115	95.7325	0.47725
94.933	98.8663	0.28016							95.261	97.7977	0.45379				95.215	95.7238	0.47706
95.033	98.8616	0.27994							95.361	97.789	0.45466				95.315	95.7151	0.47679
95.133	98.857	0.27965							95.461	97.7802	0.45547				95.415	95.7065	0.47647
95.233	98.8524	0.27928							95.561	97.7714	0.45623				95.515	95.6978	0.47607
95.333	98.8478	0.27885							95.661	97.7625	0.45694				95.615	95.6891	0.47561
95.433	98.8432	0.27835							95.761	97.7536	0.45759				95.715	95.6805	0.47509
95.533	98.8386	0.27779							95.861	97.7447	0.45819				95.815	95.6718	0.47449
95.633	98.8341	0.27718							95.961	97.7357	0.45875				95.915	95.6632	0.47384
95.733	98.8295	0.2765							96.061	97.7267	0.45925				96.015	95.6547	0.47312
95.833	98.825	0.27578							96.161	97.7177	0.4597				96.115	95.6463	0.47235
95.933	98.8204	0.27501							96.261	97.7086	0.4601				96.215	95.6379	0.47152
96.033	98.8159	0.27419							96.361	97.6996	0.46045				96.315	95.6294	0.47062
96.133	98.8114	0.27334							96.461	97.6905	0.46076				96.415	95.621	0.46966
96.233	98.8069	0.27245							96.561	97.6813	0.46102				96.515	95.6127	0.46865
96.333	98.8024	0.27154							96.661	97.6721	0.46124				96.615	95.6043	0.46757
96.433	98.7979	0.2706							96.761	97.663	0.46141				96.715	95.596	0.46643
96.533	98.7935	0.26966							96.861	97.6538	0.46155				96.815	95.5876	0.46522
96.633	98.7891	0.2687							96.961	97.6446	0.46164				96.915	95.5794	0.46398
96.733	98.7847	0.26775							97.061	97.6353	0.4617				97.015	95.5711	0.46267
96.833	98.7803	0.26681							97.161	97.6262	0.46173				97.115	95.563	0.46132
96.933	98.776	0.26588							97.261	97.617	0.46172				97.215	95.5548	0.45991
97.033	98.7716	0.26497							97.361	97.6077	0.46168				97.315	95.5468	0.45845
97.133	98.7673	0.26408							97.461	97.5984	0.46161				97.415	95.5387	0.45694
97.233	98.7631	0.26323							97.561	97.5892	0.46152				97.515	95.5306	0.45538
97.333	98.7588	0.2624							97.661	97.5799	0.4614				97.615	95.5226	0.45376
97.433	98.7545	0.26163							97.761	97.5704	0.46125				97.715	95.5146	0.4521
97.533	98.7503	0.26091							97.861	97.561	0.46108				97.815	95.5067	0.45039
97.633	98.7461	0.26024							97.961	97.5517	0.46089				97.915	95.4988	0.44863
97.733	98.742	0.25964							98.061	97.5423	0.46069				98.015	95.4909	0.44682
97.833	98.7378	0.25911							98.161	97.5329	0.46046				98.115	95.483	0.44495
97.933	98.7337	0.25864							98.261	97.5236	0.46022				98.215	95.4751	0.44306
98.033	98.7296	0.25824							98.361	97.5142	0.45997				98.315	95.4673	0.44111
98.133	98.7254	0.25793							98.461	97.5048	0.4597				98.415	95.4594	0.4391
98.233	98.7213	0.25769							98.561	97.4955	0.45943				98.515	95.4516	0.43704
98.333	98.7172	0.25755							98.661	97.486	0.45914				98.615	95.4438	0.43494
98.433	98.713	0.25749							98.761	97.4767	0.45884				98.715	95.4359	0.43279
98.533	98.7089	0.25752							98.861	97.4674	0.45854				98.815	95.4281	0.43059
98.633	98.7048	0.25765							98.961	97.4581	0.45823				98.915	95.4204	0.42837
98.733	98.7007	0.25788							99.061	97.4489	0.45792				99.015	95.4126	0.42609
98.833	98.6966	0.2582							99.161	97.4396	0.45759				99.115	95.405	0.4238
98.933	98.6924	0.25862							99.261	97.4303	0.45727				99.215	95.3973	0.42147
99.033	98.6883	0.25914							99.361	97.4211	0.45694				99.315	95.3897	0.41909
99.133	98.6841	0.25976							99.461	97.4119	0.4566				99.415	95.3821	0.41668
99.233	98.68	0.26048							99.561	97.4028	0.45627				99.515	95.3745	0.41424
99.333	98.6758	0.26129							99.661	97.3937	0.45593				99.615	95.3669	0.41177
99.433	98.6716	0.26221							99.761	97.3847	0.45559				99.715	95.3595	0.40928
99.533	98.6673	0.26323							99.861	97.3757	0.45525				99.815	95.3521	0.40679
99.633	98.663	0.26434							99.961	97.3668	0.4549				99.915	95.3447	0.40428
99.733	98.6587	0.26555							100.061	97.358	0.45455				100.015	95.3375	0.40176
99.833	98.6544	0.26685							100.161	97.3491	0.4542				100.115	95.3303	0.39925
99.933	98.65	0.26823							100.261	97.3404	0.45385				100.215	95.3231	0.3967
100.033	98.6457	0.26968							100.361	97.3317	0.45349				100.315	95.3159	0.39413
100.133	98.6413	0.27121							100.461	97.3231	0.45313				100.415	95.3088	0.39157
100.233	98.6369	0.27281							100.561	97.3146	0.45277				100.515	95.3018	0.38901
100.333	98.6324	0.27449							100.661	97.3062	0.4524				100.615	95.2948	0.38644
100.433	98.6279	0.27622							100.761	97.2978	0.45203				100.715	95.2879	0.38388
100.533	98.6234	0.27802							100.861	97.2893	0.45165				100.815	95.281	0.38134
100.633	98.6188	0.27985							100.961	97.281	0.45127				100.915	95.2742	0.37881
100.733	98.6143	0.28171							101.061	97.2727	0.45088				101.015	95.2675	0.3763
100.833	98.6097	0.28361							101.161	97.2645	0.45048				101.115	95.2608	0.37379
100.933	98.605	0.28555							101.261	97.2564	0.45008				101.215	95.2541	0.37132
101.033	98.6004	0.2875							101.361	97.2484	0.44967				101.315	95.2477	0.36889
101.133	98.5957	0.28947							101.461	97.2404	0.44925				101.415	95.2412	0.36648
101.233	98.5909	0.29145							101.561	97.2325	0.44882				101.515	95.2348	0.3641
101.333	98.5861	0.29345							101.661	97.2246	0.44839				101.615	95.2284	0.36176
101.433	98.5813	0.29543							101.761	97.2168	0.44795				101.715	95.222	0.35944
101.533	98.5765	0.29741							101.861	97.2091	0.4475				101.815	95.2158	0.35718
101.633	98.5716	0.29937							101.961	97.2014	0.44704				101.915	95.2096	0.35496
101.733	98.5667	0.30132							102.061	97.1938	0.44657				102.015	95.2035	0.3528
101.833	98.5617	0.30325							102.161	97.1863	0.4461				102.115	95.1973	0.35066
101.933	98.5568	0.30514							102.261	97.1789	0.44562				102.215	95.1913	0.3486
102.033	98.5517	0.30701							102.361	97.1715	0.44513				102.315	95.1853	0.34659
102.133	98.5468	0.30882							102.461	97.1642	0.44463				102.415	95.1793	0.34463
102.233	98.5417	0.31059							102.561	97.1568	0.44412				102.515	95.1734	0.34274
102.333	98.5367	0.31232							102.661	97.1496	0.4436				102.615	95.1675	0.34093
102.433	98.5316	0.31401							102.761	97.1423	0.44307				102.715	95.1617	0.33918
102.533	98.5264	0.31566							102.861	97.1351	0.44254				102.815	95.1559	0.33749
102.633	98.5212	0.31726							102.961	97.1281	0.44202				102.915	95.1501	0.33588
102.733	98.516	0.31882							103.061	97.1213	0.44149				103.015	95.1444	0.33434
102.833	98.5108	0.32032							103.161	97.1144	0.44096				103.115	95.1386	0.33287
102.933	98.5055	0.32178							103.261	97.1076	0.44042				103.215	95.133	0.33148
103.033	98.5002	0.32319							103.361	97.1007	0.43988				103.315	95.1273	0.33017
103.133	98.4948	0.32455							103.461	97.0939	0.43934				103.415	95.1217	0.32893
103.233	98.4894	0.32587							103.561	97.0869	0.43878				103.515	95.1161	0.32775
103.333	98.484	0.32714							103.661	97.0801	0.43824				103.615	95.1104	0.32665
103.433	98.4785	0.32837							103.761	97.0733	0.43769				103.715	95.1048	0.32563
103.533	98.4731	0.32956							103.861	97.0664	0.43714				103.815	95.0992	0.32468
103.633	98.4676	0.3307							103.961	97.0594	0.43658				103.915	95.0936	0.3238
103.733	98.4621	0.33182							104.061	97.0524	0.43603				104.015	95.088	0.32297
103.833	98.4565	0.33291							104.161	97.0453	0.43548				104.115	95.0823	0.32222
103.933	98.451	0.33396							104.261	97.0383	0.43493				104.215	95.0766	0.32152
104.033	98.4454	0.33499							104.361	97.0312	0.43439				104.315	95.071	0.3209
104.133	98.4398	0.336							104.461	97.0242	0.43387				104.415	95.0652	0.32032
104.233	98.4343	0.33699							104.561	97.017	0.43335				104.515	95.0595	0.3198
104.333	98.4286	0.33797							104.661	97.0099	0.43284				104.615	95.0537	0.31934
104.433	98.423	0.33894							104.761	97.0027	0.43235				104.715	95.0479	0.31892
104.533	98.4173	0.33991							104.861	96.9954	0.43187				104.815	95.042	0.31855
104.633	98.4116	0.34089							104.961	96.9881	0.4314				104.915	95.0361	0.31822
104.733	98.4059	0.34186							105.061	96.9806	0.43095				105.015	95.0302	0.31793
104.833	98.4001	0.34285							105.161	96.9729	0.43051				105.115	95.0243	0.31768
104.933	98.3943	0.34384							105.261	96.9652	0.43009				105.215	95.0183	0.31745
105.033	98.3885	0.34485							105.361	96.9574	0.4297				105.315	95.0123	0.31726
105.133	98.3827	0.34587							105.461	96.9495	0.42933				105.415	95.0064	0.31709
105.233	98.3769	0.34691							105.561	96.9415	0.429				105.515	95.0004	0.31694
105.333	98.371	0.34797							105.661	96.9335	0.42871				105.615	94.9943	0.31681
105.433	98.3651	0.34905							105.761	96.9255	0.42845				105.715	94.9883	0.31668
105.533	98.3593	0.35014							105.861	96.9174	0.42823				105.815	94.9822	0.31657
105.633	98.3534	0.35126							105.961	96.9093	0.42805				105.915	94.9761	0.31646
105.733	98.3474	0.3524							106.061	96.9013	0.42792				106.015	94.9699	0.31635
105.833	98.3415	0.35357							106.161	96.8932	0.42784				106.115	94.9637	0.31625
105.933	98.3355	0.35475							106.261	96.8851	0.4278				106.215	94.9575	0.31613
106.033	98.3295	0.35596							106.361	96.877	0.42781				106.315	94.9513	0.31601
106.133	98.3234	0.35719							106.461	96.8689	0.42788				106.415	94.945	0.31588
106.233	98.3174	0.35844							106.561	96.8606	0.428				106.515	94.9387	0.31574
106.333	98.3113	0.35971							106.661	96.8523	0.42818				106.615	94.9324	0.31558
106.433	98.3051	0.361							106.761	96.8439	0.42841				106.715	94.9261	0.31541
106.533	98.2989	0.36231							106.861	96.8356	0.42871				106.815	94.9197	0.31521
106.633	98.2927	0.36363							106.961	96.8271	0.42907				106.915	94.9134	0.315
106.733	98.2865	0.36495							107.061	96.8186	0.4295				107.015	94.9071	0.31476
106.833	98.2802	0.36629							107.161	96.8101	0.42999				107.115	94.9008	0.3145
106.933	98.2739	0.36763							107.261	96.8015	0.43055				107.215	94.8945	0.31422
107.033	98.2676	0.36898							107.361	96.7929	0.43117				107.315	94.8883	0.31391
107.133	98.2613	0.37033							107.461	96.7843	0.43187				107.415	94.882	0.31357
107.233	98.2549	0.37168							107.561	96.7757	0.43263				107.515	94.8756	0.3132
107.333	98.2485	0.37304							107.661	96.7671	0.43346				107.615	94.8693	0.31281
107.433	98.242	0.3744							107.761	96.7584	0.43436				107.715	94.863	0.31239
107.533	98.2355	0.37576							107.861	96.7498	0.43532				107.815	94.8567	0.31194
107.633	98.229	0.37712							107.961	96.741	0.43635				107.915	94.8504	0.31147
107.733	98.2224	0.37847							108.061	96.7323	0.43745				108.015	94.8441	0.31096
107.833	98.2158	0.37982							108.161	96.7234	0.43863				108.115	94.8378	0.31044
107.933	98.2092	0.38116							108.261	96.7146	0.43988				108.215	94.8316	0.30988
108.033	98.2026	0.38251							108.361	96.7056	0.44119				108.315	94.8254	0.30931
108.133	98.1958	0.38386							108.461	96.6966	0.44257				108.415	94.8193	0.30871
108.233	98.1891	0.3852							108.561	96.6876	0.44402				108.515	94.8131	0.30809
108.333	98.1824	0.38655							108.661	96.6787	0.44551				108.615	94.807	0.30746
108.433	98.1756	0.38791							108.761	96.6697	0.44706				108.715	94.8009	0.3068
108.533	98.1687	0.38927							108.861	96.6607	0.44867				108.815	94.7949	0.30612
108.633	98.1619	0.39063							108.961	96.6516	0.45033				108.915	94.7889	0.30543
108.733	98.155	0.392							109.061	96.6425	0.45206				109.015	94.7828	0.30471
108.833	98.1481	0.39338							109.161	96.6335	0.45381				109.115	94.7768	0.30398
108.933	98.1412	0.39478							109.261	96.6245	0.4556				109.215	94.7707	0.30323
109.033	98.1342	0.39619							109.361	96.6155	0.45743				109.315	94.7647	0.30247
109.133	98.1272	0.39763							109.461	96.6065	0.45929				109.415	94.7587	0.30169
109.233	98.1202	0.39908							109.561	96.5975	0.46119				109.515	94.7527	0.3009
109.333	98.113	0.40057							109.661	96.5885	0.46311				109.615	94.7468	0.3001
109.433	98.1059	0.40208							109.761	96.5796	0.46506				109.715	94.7408	0.29928
109.533	98.0987	0.40362							109.861	96.5707	0.46702				109.815	94.7348	0.29845
109.633	98.0915	0.40519							109.961	96.5617	0.46903				109.915	94.7287	0.2976
109.733	98.0843	0.40677							110.061	96.5528	0.47105				110.015	94.7227	0.29674
109.833	98.077	0.4084							110.161	96.5438	0.4731				110.115	94.7167	0.29588
109.933	98.0696	0.41007							110.261	96.5348	0.47518				110.215	94.7107	0.295
110.033	98.0623	0.41175							110.361	96.5258	0.47729				110.315	94.7046	0.2941
110.133	98.055	0.41346							110.461	96.5168	0.47941				110.415	94.6986	0.29319
110.233	98.0475	0.41522							110.561	96.5078	0.48155				110.515	94.6926	0.29228
110.333	98.0401	0.41699							110.661	96.4988	0.48373				110.615	94.6866	0.29136
110.433	98.0327	0.4188							110.761	96.4896	0.48594				110.715	94.6806	0.29042
110.533	98.0251	0.42065							110.861	96.4805	0.48816				110.815	94.6746	0.28946
110.633	98.0175	0.42253							110.961	96.4714	0.49041				110.915	94.6686	0.28849
110.733	98.0099	0.42441							111.061	96.4623	0.49269				111.015	94.6627	0.28752
110.833	98.0023	0.42633							111.161	96.4532	0.49497				111.115	94.6567	0.28652
110.933	97.9945	0.42829							111.261	96.444	0.49731				111.215	94.6508	0.28551
111.033	97.9867	0.43026							111.361	96.4348	0.49966				111.315	94.6448	0.28448
111.133	97.979	0.43224							111.461	96.4256	0.50205				111.415	94.6389	0.28342
111.233	97.9711	0.43424							111.561	96.4163	0.50448				111.515	94.6329	0.28235
111.333	97.9632	0.43627							111.661	96.4069	0.50695				111.615	94.627	0.28126
111.433	97.9553	0.4383							111.761	96.3976	0.50945				111.715	94.6211	0.28015
111.533	97.9473	0.44032							111.861	96.3882	0.51199				111.815	94.6153	0.27903
111.633	97.9394	0.44235							111.961	96.3787	0.51461				111.915	94.6095	0.27789
111.733	97.9313	0.44438							112.061	96.3692	0.51726				112.015	94.6038	0.27673
111.833	97.9233	0.4464							112.161	96.3595	0.51997				112.115	94.598	0.27554
111.933	97.9152	0.44844							112.261	96.3499	0.52273				112.215	94.5923	0.27432
112.033	97.907	0.45048							112.361	96.3401	0.52557				112.315	94.5866	0.27307
112.133	97.8988	0.45251							112.461	96.3304	0.52844				112.415	94.581	0.2718
112.233	97.8905	0.45454							112.561	96.3206	0.53137				112.515	94.5753	0.27048
112.333	97.8821	0.45656							112.661	96.3107	0.53438				112.615	94.5696	0.26912
112.433	97.8737	0.45859							112.761	96.3007	0.53746				112.715	94.5639	0.26773
112.533	97.8653	0.46059							112.861	96.2908	0.54058				112.815	94.5583	0.2663
112.633	97.8568	0.4626							112.961	96.2807	0.54377				112.915	94.5526	0.26482
112.733	97.8483	0.46459							113.061	96.2706	0.54703				113.015	94.547	0.2633
112.833	97.8397	0.46658							113.161	96.2604	0.55039				113.115	94.5414	0.26175
112.933	97.8312	0.46855							113.261	96.2502	0.5538				113.215	94.5359	0.26015
113.033	97.8225	0.47053							113.361	96.24	0.55726				113.315	94.5303	0.2585
113.133	97.8138	0.47251							113.461	96.2297	0.56079				113.415	94.5248	0.25681
113.233	97.8051	0.47449							113.561	96.2194	0.56438				113.515	94.5193	0.25509
113.333	97.7963	0.47648							113.661	96.2091	0.56803				113.615	94.5138	0.25329
113.433	97.7874	0.47848							113.761	96.1987	0.57178				113.715	94.5084	0.25146
113.533	97.7786	0.48049							113.861	96.1881	0.57562				113.815	94.5029	0.24954
113.633	97.7697	0.4825							113.961	96.1774	0.57953				113.915	94.4975	0.2476
113.733	97.7607	0.48456							114.061	96.1667	0.58352				114.015	94.492	0.24559
113.833	97.7516	0.48665							114.161	96.1559	0.5876				114.115	94.4866	0.24355
113.933	97.7426	0.48877							114.261	96.145	0.59173				114.215	94.4813	0.24143
114.033	97.7334	0.49094							114.361	96.134	0.59595				114.315	94.4759	0.23928
114.133	97.7243	0.49315							114.461	96.1231	0.60019				114.415	94.4707	0.23709
114.233	97.7151	0.4954							114.561	96.112	0.60452				114.515	94.4655	0.23489
114.333	97.7059	0.49771							114.661	96.1008	0.60891				114.615	94.4604	0.23265
114.433	97.6966	0.5001							114.761	96.0896	0.61334				114.715	94.4553	0.23036
114.533	97.6873	0.50257							114.861	96.0784	0.61781				114.815	94.4504	0.22807
114.633	97.6779	0.50513							114.961	96.067	0.62237				114.915	94.4455	0.22574
114.733	97.6685	0.5078							115.061	96.0555	0.627				115.015	94.4406	0.22339
114.833	97.6589	0.51059							115.161	96.0439	0.63166				115.115	94.4358	0.221
114.933	97.6493	0.51349							115.261	96.0323	0.63636				115.215	94.4311	0.21857
115.033	97.6397	0.51649							115.361	96.0205	0.64114				115.315	94.4264	0.21614
115.133	97.63	0.51966							115.461	96.0086	0.64597				115.415	94.4218	0.21369
115.233	97.6202	0.52296							115.561	95.9967	0.65078				115.515	94.4172	0.21124
115.333	97.6103	0.52643							115.661	95.9848	0.65562				115.615	94.4128	0.2088
115.433	97.6004	0.53005							115.761	95.9728	0.66045				115.715	94.4084	0.20634
115.533	97.5904	0.53385							115.861	95.9607	0.66534				115.815	94.4042	0.20392
115.633	97.5803	0.53782							115.961	95.9484	0.67026				115.915	94.4	0.2015
115.733	97.5701	0.54197							116.061	95.9361	0.67517				116.015	94.3959	0.19909
115.833	97.5598	0.54636							116.161	95.924	0.68001				116.115	94.3919	0.19671
115.933	97.5494	0.55092							116.261	95.9116	0.68491				116.215	94.388	0.19436
116.033	97.539	0.55569							116.361	95.8992	0.68981				116.315	94.3842	0.19204
116.133	97.5285	0.56065							116.461	95.8867	0.69469				116.415	94.3804	0.18976
116.233	97.5178	0.56588							116.561	95.8741	0.69961				116.515	94.3767	0.18747
116.333	97.507	0.57131							116.661	95.8612	0.70458				116.615	94.3731	0.18524
116.433	97.4961	0.57699							116.761	95.8483	0.70952				116.715	94.3696	0.18309
116.533	97.485	0.58291							116.861	95.8352	0.7145				116.815	94.3662	0.18095
116.633	97.4739	0.58905							116.961	95.822	0.71947				116.915	94.3628	0.1789
116.733	97.4625	0.59546							117.061	95.8087	0.72442				117.015	94.3595	0.17688
116.833	97.4511	0.60205							117.161	95.7953	0.72936				117.115	94.3564	0.17495
116.933	97.4397	0.60885							117.261	95.7818	0.73429				117.215	94.3533	0.17309
117.033	97.4281	0.61587							117.361	95.7682	0.73918				117.315	94.3503	0.17132
117.133	97.4163	0.62315							117.461	95.7545	0.74406				117.415	94.3473	0.16961
117.233	97.4043	0.63068							117.561	95.7407	0.74894				117.515	94.3444	0.16798
117.333	97.3923	0.63839							117.661	95.7264	0.7539				117.615	94.3416	0.16643
117.433	97.38	0.64633							117.761	95.712	0.75886				117.715	94.3388	0.16496
117.533	97.3676	0.65449							117.861	95.6974	0.76383				117.815	94.3361	0.16357
117.633	97.3551	0.66288							117.961	95.6827	0.76876				117.915	94.3334	0.16225
117.733	97.3424	0.67143							118.061	95.6679	0.77368				118.015	94.3308	0.16101
117.833	97.3294	0.68025							118.161	95.6528	0.77862				118.115	94.3281	0.15985
117.933	97.3164	0.68923							118.261	95.6374	0.78358				118.215	94.3255	0.15876
118.033	97.3033	0.69835							118.361	95.6219	0.78851				118.315	94.323	0.15776
118.133	97.2898	0.70774							118.461	95.6061	0.79349				118.415	94.3204	0.15684
118.233	97.2762	0.71733							118.561	95.5903	0.79838				118.515	94.3179	0.156
118.333	97.2624	0.72706							118.661	95.5745	0.80324				118.615	94.3154	0.15523
118.433	97.2485	0.73696							118.761	95.5585	0.80807				118.715	94.3129	0.15454
118.533	97.2344	0.74701							118.861	95.5424	0.81289				118.815	94.3104	0.15392
118.633	97.22	0.7573							118.961	95.5261	0.8177				118.915	94.3079	0.15337
118.733	97.2055	0.76774							119.061	95.5096	0.82249				119.015	94.3054	0.15288
118.833	97.1907	0.77837							119.161	95.493	0.82727				119.115	94.3029	0.15245
118.933	97.1757	0.78914							119.261	95.4763	0.83203				119.215	94.3003	0.15209
119.033	97.1604	0.80018							119.361	95.4592	0.83683				119.315	94.2977	0.15179
119.133	97.1449	0.81138							119.461	95.442	0.8416				119.415	94.2952	0.15154
119.233	97.1291	0.82272							119.561	95.4247	0.84636				119.515	94.2926	0.15135
119.333	97.1132	0.8342							119.661	95.4072	0.85111				119.615	94.29	0.1512
119.433	97.0972	0.84576							119.761	95.3894	0.85587				119.715	94.2874	0.15111
119.533	97.081	0.85739							119.861	95.3716	0.86061				119.815	94.2847	0.15106
119.633	97.0646	0.8692							119.961	95.3536	0.86533				119.915	94.282	0.15105
119.733	97.0478	0.88129							120.061	95.3354	0.87008				120.015	94.2793	0.15108
119.833	97.0307	0.89352							120.161	95.317	0.8748				120.115	94.2766	0.15115
119.933	97.0134	0.90595							120.261	95.2985	0.87952				120.215	94.2738	0.15125
120.033	96.9959	0.91842							120.361	95.2799	0.88421				120.315	94.2711	0.15139
120.133	96.978	0.93112							120.461	95.2613	0.88888				120.415	94.2683	0.15155
120.233	96.96	0.94392							120.561	95.2425	0.89352				120.515	94.2655	0.15174
120.333	96.9419	0.95668							120.661	95.2233	0.89823				120.615	94.2627	0.15196
120.433	96.9234	0.96969							120.761	95.204	0.90292				120.715	94.2599	0.1522
120.533	96.9048	0.98278							120.861	95.1847	0.90757				120.815	94.2571	0.15246
120.633	96.8859	0.99593							120.961	95.165	0.91225				120.915	94.2542	0.15274
120.733	96.8667	1.00919							121.061	95.1454	0.91687				121.015	94.2514	0.15303
120.833	96.8474	1.02256							121.161	95.1256	0.9215				121.115	94.2485	0.15335
120.933	96.8277	1.03604							121.261	95.1058	0.92608				121.215	94.2457	0.15367
121.033	96.8078	1.04952							121.361	95.0858	0.93066				121.315	94.2428	0.15401
121.133	96.7877	1.06313							121.461	95.0659	0.93517				121.415	94.24	0.15437
121.233	96.7673	1.07673							121.561	95.0457	0.93967				121.515	94.2371	0.15473
121.333	96.7467	1.09046							121.661	95.0256	0.94413				121.615	94.2343	0.15511
121.433	96.7258	1.10417							121.761	95.0054	0.94854				121.715	94.2314	0.15549
121.533	96.7045	1.11806							121.861	94.9853	0.95287				121.815	94.2286	0.15589
121.633	96.6828	1.13204							121.961	94.9652	0.95716				121.915	94.2257	0.1563
121.733	96.6607	1.14607							122.061	94.9449	0.96144				122.015	94.2229	0.15672
121.833	96.6383	1.16019							122.161	94.9247	0.96561				122.115	94.2201	0.15715
121.933	96.6159	1.17412							122.261	94.9045	0.96974				122.215	94.2173	0.15759
122.033	96.5932	1.18804							122.361	94.8842	0.97379				122.315	94.2145	0.15803
122.133	96.5701	1.20204							122.461	94.8639	0.9778				122.415	94.2117	0.15849
122.233	96.5468	1.21598							122.561	94.8435	0.98175				122.515	94.2089	0.15896
122.333	96.5235	1.22968							122.661	94.8232	0.98559				122.615	94.2061	0.15944
122.433	96.4996	1.24352							122.761	94.803	0.98935				122.715	94.2033	0.15993
122.533	96.4755	1.25724							122.861	94.7827	0.99304				122.815	94.2005	0.16043
122.633	96.451	1.27097							122.961	94.7626	0.99662				122.915	94.1978	0.16095
122.733	96.4263	1.28461							123.061	94.7424	1.00012				123.015	94.195	0.16147
122.833	96.4013	1.29817							123.161	94.7222	1.00354				123.115	94.1922	0.16201
122.933	96.3761	1.31157							123.261	94.7022	1.00683				123.215	94.1895	0.16256
123.033	96.3508	1.32472							123.361	94.682	1.01005				123.315	94.1867	0.16312
123.133	96.3253	1.33778							123.461	94.6619	1.01316				123.415	94.1839	0.1637
123.233	96.2995	1.35071							123.561	94.6416	1.01619				123.515	94.1812	0.16428
123.333	96.2734	1.36354							123.661	94.6216	1.01909				123.615	94.1784	0.16489
123.433	96.2472	1.37617							123.761	94.6014	1.0219				123.715	94.1756	0.1655
123.533	96.2208	1.38864							123.861	94.5812	1.02461				123.815	94.1728	0.16612
123.633	96.1942	1.4009							123.961	94.5609	1.02722				123.915	94.17	0.16676
123.733	96.1673	1.41301							124.061	94.5405	1.02973				124.015	94.1672	0.16742
123.833	96.14	1.42502							124.161	94.5202	1.0321				124.115	94.1644	0.16809
123.933	96.1129	1.43667							124.261	94.4999	1.03437				124.215	94.1615	0.16876
124.033	96.0855	1.44819							124.361	94.4796	1.03652				124.315	94.1587	0.16945
124.133	96.058	1.45947							124.461	94.4591	1.03857				124.415	94.1558	0.17014
124.233	96.0303	1.47053							124.561	94.4387	1.04048				124.515	94.1529	0.17084
124.333	96.0024	1.48139							124.661	94.4183	1.04229				124.615	94.1499	0.17156
124.433	95.9741	1.49209							124.761	94.3976	1.04399				124.715	94.147	0.17228
124.533	95.9457	1.50258							124.861	94.377	1.04557				124.815	94.144	0.17301
124.633	95.9172	1.51282							124.961	94.3565	1.04703				124.915	94.141	0.17374
124.733	95.8884	1.52285							125.061	94.3358	1.04838				125.015	94.138	0.17447
124.833	95.8596	1.53261							125.161	94.315	1.04962				125.115	94.1349	0.17521
124.933	95.8305	1.54219							125.261	94.2942	1.05075				125.215	94.1319	0.17594
125.033	95.8012	1.55153							125.361	94.2731	1.05178				125.315	94.1288	0.17667
125.133	95.7716	1.56069							125.461	94.2521	1.05269				125.415	94.1257	0.1774
125.233	95.7416	1.56966							125.561	94.2311	1.05349				125.515	94.1225	0.17813
125.333	95.7117	1.57834							125.661	94.21	1.05419				125.615	94.1193	0.17885
125.433	95.6816	1.58679							125.761	94.1887	1.05479				125.715	94.1161	0.17956
125.533	95.6515	1.59493							125.861	94.1674	1.05529				125.815	94.1128	0.18027
125.633	95.6211	1.6029							125.961	94.146	1.0557				125.915	94.1095	0.18097
125.733	95.5905	1.61064							126.061	94.1246	1.05602				126.015	94.1062	0.18165
125.833	95.5599	1.61811							126.161	94.1034	1.05624				126.115	94.1028	0.18231
125.933	95.5292	1.62533							126.261	94.0819	1.05639				126.215	94.0995	0.18296
126.033	95.4984	1.63232							126.361	94.0603	1.05645				126.315	94.0961	0.18359
126.133	95.4673	1.6391							126.461	94.0388	1.05644				126.415	94.0927	0.18419
126.233	95.4362	1.64564							126.561	94.0172	1.05635				126.515	94.0892	0.18477
126.333	95.4049	1.65195							126.661	93.9955	1.0562				126.615	94.0857	0.18534
126.433	95.3736	1.65802							126.761	93.9738	1.05599				126.715	94.0822	0.18587
126.533	95.3423	1.66387							126.861	93.9522	1.05572				126.815	94.0787	0.18637
126.633	95.3106	1.66955							126.961	93.9306	1.05539				126.915	94.0752	0.18685
126.733	95.279	1.675							127.061	93.9088	1.05501				127.015	94.0717	0.18729
126.833	95.2469	1.68028							127.161	93.887	1.05459				127.115	94.0681	0.1877
126.933	95.215	1.68534							127.261	93.8653	1.05413				127.215	94.0645	0.18808
127.033	95.1828	1.69023							127.361	93.8434	1.05362				127.315	94.0609	0.18843
127.133	95.1506	1.69491							127.461	93.8216	1.05309				127.415	94.0573	0.18874
127.233	95.1184	1.69939							127.561	93.7998	1.05252				127.515	94.0536	0.18901
127.333	95.0863	1.70369							127.661	93.7779	1.05192				127.615	94.05	0.18925
127.433	95.0538	1.70785							127.761	93.7559	1.05129				127.715	94.0463	0.18946
127.533	95.0213	1.71183							127.861	93.7341	1.05064				127.815	94.0426	0.18962
127.633	94.9888	1.71564							127.961	93.7122	1.04997				127.915	94.0389	0.18975
127.733	94.9563	1.7193							128.061	93.6903	1.04927				128.015	94.0352	0.18984
127.833	94.9237	1.72282							128.161	93.6684	1.04857				128.115	94.0315	0.18989
127.933	94.8909	1.72621							128.261	93.6464	1.04784				128.215	94.0278	0.18991
128.033	94.8582	1.72946							128.361	93.6243	1.04709				128.315	94.0241	0.18989
128.133	94.8253	1.73259							128.461	93.6024	1.04633				128.415	94.0203	0.18984
128.233	94.7925	1.73557							128.561	93.5803	1.04555				128.515	94.0166	0.18975
128.333	94.7595	1.73847							128.661	93.5582	1.04476				128.615	94.0129	0.18962
128.433	94.7267	1.74123							128.761	93.5363	1.04395				128.715	94.0092	0.18947
128.533	94.6938	1.74389							128.861	93.5145	1.04314				128.815	94.0055	0.18928
128.633	94.6607	1.74646							128.961	93.4927	1.04231				128.915	94.0018	0.18907
128.733	94.6278	1.74893							129.061	93.471	1.04147				129.015	93.9981	0.18883
128.833	94.5949	1.75129							129.161	93.4493	1.0406				129.115	93.9945	0.18856
128.933	94.5618	1.75359							129.261	93.4277	1.03972				129.215	93.9908	0.18828
129.033	94.529	1.75577							129.361	93.4062	1.03882				129.315	93.9871	0.18797
129.133	94.496	1.7579							129.461	93.3847	1.0379				129.415	93.9835	0.18764
129.233	94.4632	1.75993							129.561	93.3635	1.03697				129.515	93.9799	0.1873
129.333	94.4301	1.76191							129.661	93.3423	1.03601				129.615	93.9763	0.18695
129.433	94.3969	1.76382							129.761	93.3211	1.03502				129.715	93.9727	0.18659
129.533	94.3638	1.76566							129.861	93.3002	1.03402				129.815	93.9692	0.18623
129.633	94.3307	1.76742							129.961	93.2793	1.03298				129.915	93.9656	0.18586
129.733	94.2975	1.76913							130.061	93.2586	1.03192				130.015	93.9621	0.1855
129.833	94.2642	1.77078							130.161	93.2381	1.03083				130.115	93.9586	0.18514
129.933	94.2308	1.77237							130.261	93.2174	1.02969				130.215	93.9552	0.18478
130.033	94.1976	1.77388							130.361	93.197	1.02853				130.315	93.9517	0.18444
130.133	94.1645	1.77533							130.461	93.1769	1.02734				130.415	93.9483	0.18411
130.233	94.1311	1.77673							130.561	93.1568	1.02611				130.515	93.9449	0.18381
130.333	94.0978	1.77806							130.661	93.1368	1.02484				130.615	93.9416	0.18352
130.433	94.0644	1.77934							130.761	93.117	1.02354				130.715	93.9383	0.18326
130.533	94.0311	1.78054							130.861	93.0971	1.02218				130.815	93.9349	0.18302
130.633	93.9977	1.78168							130.961	93.0773	1.02078				130.915	93.9316	0.18281
130.733	93.9642	1.78276							131.061	93.0577	1.01935				131.015	93.9283	0.18264
130.833	93.9307	1.78378							131.161	93.038	1.01785				131.115	93.9251	0.1825
130.933	93.897	1.78473							131.261	93.0185	1.01632				131.215	93.9218	0.1824
131.033	93.8635	1.7856							131.361	92.9989	1.01474				131.315	93.9185	0.18235
131.133	93.8299	1.78641							131.461	92.9795	1.01311				131.415	93.9153	0.18233
131.233	93.7962	1.78714							131.561	92.9602	1.01144				131.515	93.9121	0.18236
131.333	93.7627	1.78779							131.661	92.941	1.00972				131.615	93.9089	0.18244
131.433	93.729	1.78837							131.761	92.9217	1.00795				131.715	93.9057	0.18257
131.533	93.6956	1.78887							131.861	92.9026	1.00615				131.815	93.9025	0.18274
131.633	93.662	1.78929							131.961	92.8835	1.00428				131.915	93.8993	0.18296
131.733	93.6282	1.78962							132.061	92.8644	1.00237				132.015	93.8961	0.18324
131.833	93.5948	1.78987							132.161	92.8452	1.00041				132.115	93.8929	0.18356
131.933	93.5615	1.79002							132.261	92.8263	0.99843				132.215	93.8897	0.18393
132.033	93.5281	1.79009							132.361	92.8074	0.9964				132.315	93.8864	0.18436
132.133	93.4945	1.79007							132.461	92.7885	0.99433				132.415	93.8832	0.18483
132.233	93.461	1.78995							132.561	92.7695	0.99221				132.515	93.8799	0.18534
132.333	93.4276	1.78973							132.661	92.7506	0.99006				132.615	93.8766	0.1859
132.433	93.394	1.78942							132.761	92.7318	0.98787				132.715	93.8733	0.18651
132.533	93.3607	1.789							132.861	92.7129	0.98565				132.815	93.8699	0.18715
132.633	93.3273	1.78849							132.961	92.6941	0.98341				132.915	93.8665	0.18784
132.733	93.2941	1.78788							133.061	92.6753	0.98112				133.015	93.8631	0.18855
132.833	93.2608	1.78716							133.161	92.6564	0.97881				133.115	93.8596	0.18929
132.933	93.2276	1.78633							133.261	92.6376	0.97649				133.215	93.8561	0.19006
133.033	93.1944	1.7854							133.361	92.6189	0.97416				133.315	93.8525	0.19085
133.133	93.1611	1.78436							133.461	92.6002	0.97181				133.415	93.8489	0.19167
133.233	93.1278	1.78322							133.561	92.5814	0.96943				133.515	93.8452	0.1925
133.333	93.0947	1.78197							133.661	92.5627	0.96706				133.615	93.8413	0.19335
133.433	93.0614	1.78061							133.761	92.5438	0.96466				133.715	93.8375	0.19419
133.533	93.0282	1.77914							133.861	92.5251	0.96226				133.815	93.8335	0.19503
133.633	92.9949	1.77757							133.961	92.5061	0.95985				133.915	93.8295	0.19587
133.733	92.9616	1.77589							134.061	92.4873	0.95746				134.015	93.8255	0.19668
133.833	92.9286	1.77412							134.161	92.4685	0.95507				134.115	93.8213	0.19748
133.933	92.8959	1.77226							134.261	92.4496	0.95269				134.215	93.8171	0.19825
134.033	92.8631	1.77031							134.361	92.4306	0.95032				134.315	93.8128	0.19899
134.133	92.8299	1.76823							134.461	92.4118	0.94798				134.415	93.8085	0.19968
134.233	92.7971	1.76608							134.561	92.3929	0.94565				134.515	93.8042	0.20032
134.333	92.7644	1.76385							134.661	92.3741	0.94337				134.615	93.7997	0.20092
134.433	92.7317	1.76153							134.761	92.3553	0.94111				134.715	93.7952	0.20145
134.533	92.6991	1.75913							134.861	92.3365	0.93889				134.815	93.7907	0.20193
134.633	92.6666	1.75666							134.961	92.3179	0.93672				134.915	93.7861	0.20235
134.733	92.6339	1.75409							135.061	92.2992	0.93458				135.015	93.7814	0.2027
134.833	92.6014	1.75147							135.161	92.2806	0.9325				135.115	93.7768	0.20297
134.933	92.5688	1.74876							135.261	92.262	0.93046				135.215	93.772	0.20317
135.033	92.5361	1.74597							135.361	92.2433	0.92847				135.315	93.7674	0.20328
135.133	92.5035	1.74312							135.461	92.2248	0.92653				135.415	93.7627	0.20332
135.233	92.471	1.74021							135.561	92.2062	0.92464				135.515	93.758	0.20328
135.333	92.4388	1.73727							135.661	92.1875	0.9228				135.615	93.7534	0.20316
135.433	92.4066	1.73427							135.761	92.169	0.92102				135.715	93.7487	0.20296
135.533	92.3743	1.73119							135.861	92.1505	0.91932				135.815	93.7441	0.20268
135.633	92.3421	1.72807							135.961	92.1321	0.91767				135.915	93.7395	0.20233
135.733	92.3097	1.72488							136.061	92.1137	0.91608				136.015	93.7349	0.2019
135.833	92.2778	1.72168							136.161	92.0953	0.91456				136.115	93.7304	0.20139
135.933	92.2459	1.71841							136.261	92.077	0.91311				136.215	93.7258	0.20082
136.033	92.2138	1.71509							136.361	92.0588	0.91172				136.315	93.7213	0.20017
136.133	92.1818	1.7117							136.461	92.0406	0.9104				136.415	93.7168	0.19944
136.233	92.1499	1.70827							136.561	92.0224	0.90913				136.515	93.7122	0.19865
136.333	92.1182	1.70481							136.661	92.0043	0.90793				136.615	93.7078	0.1978
136.433	92.0865	1.70129							136.761	91.9862	0.9068				136.715	93.7033	0.19689
136.533	92.0547	1.69769							136.861	91.9682	0.90573				136.815	93.699	0.19594
136.633	92.023	1.69404							136.961	91.9503	0.90472				136.915	93.6947	0.19495
136.733	91.9913	1.69034							137.061	91.9325	0.90378				137.015	93.6905	0.19392
136.833	91.9599	1.68659							137.161	91.9147	0.9029				137.115	93.6864	0.19287
136.933	91.9284	1.68277							137.261	91.8969	0.90207				137.215	93.6822	0.19178
137.033	91.8971	1.67889							137.361	91.8793	0.9013				137.315	93.6782	0.19067
137.133	91.8656	1.67492							137.461	91.8618	0.90059				137.415	93.6742	0.18955
137.233	91.8346	1.67094							137.561	91.8441	0.89992				137.515	93.6702	0.18844
137.333	91.8036	1.66688							137.661	91.8266	0.8993				137.615	93.6664	0.18733
137.433	91.7726	1.66276							137.761	91.8092	0.89874				137.715	93.6626	0.18623
137.533	91.7416	1.65854							137.861	91.7918	0.89822				137.815	93.6588	0.18514
137.633	91.7108	1.65426							137.961	91.7743	0.89774				137.915	93.6551	0.18409
137.733	91.6799	1.64989							138.061	91.757	0.8973				138.015	93.6514	0.18306
137.833	91.6491	1.64547							138.161	91.7398	0.89691				138.115	93.6479	0.1821
137.933	91.6188	1.64102							138.261	91.7226	0.89655				138.215	93.6444	0.1812
138.033	91.5881	1.63644							138.361	91.7055	0.89623				138.315	93.641	0.18035
138.133	91.5576	1.6318							138.461	91.6884	0.89594				138.415	93.6376	0.17957
138.233	91.5273	1.62713							138.561	91.6713	0.89568				138.515	93.6343	0.17887
138.333	91.4973	1.62242							138.661	91.6543	0.89546				138.615	93.6311	0.17823
138.433	91.4671	1.61761							138.761	91.6374	0.89526				138.715	93.6278	0.17767
138.533	91.437	1.61273							138.861	91.6204	0.89509				138.815	93.6246	0.17719
138.633	91.407	1.60781							138.961	91.6036	0.89494				138.915	93.6214	0.17679
138.733	91.3769	1.60281							139.061	91.5868	0.89482				139.015	93.6182	0.17649
138.833	91.3468	1.59777							139.161	91.5698	0.89471				139.115	93.615	0.17628
138.933	91.3166	1.59263							139.261	91.5531	0.89463				139.215	93.6119	0.17617
139.033	91.2866	1.58749							139.361	91.5362	0.89457				139.315	93.6087	0.17615
139.133	91.257	1.58235							139.461	91.5193	0.89452				139.415	93.6055	0.17623
139.233	91.2272	1.57716							139.561	91.5024	0.89449				139.515	93.6024	0.17641
139.333	91.1977	1.57199							139.661	91.4856	0.89447				139.615	93.5992	0.1767
139.433	91.1682	1.56677							139.761	91.4689	0.89447				139.715	93.596	0.17708
139.533	91.1388	1.56155							139.861	91.4522	0.89447				139.815	93.5928	0.17756
139.633	91.1093	1.5563							139.961	91.4356	0.89449				139.915	93.5896	0.17815
139.733	91.0798	1.55104							140.061	91.4189	0.89452				140.015	93.5863	0.17883
139.833	91.0507	1.54583							140.161	91.4023	0.89456				140.115	93.583	0.17962
139.933	91.0218	1.54065							140.261	91.3857	0.89461				140.215	93.5797	0.1805
140.033	90.9931	1.53551							140.361	91.369	0.89467				140.315	93.5763	0.18148
140.133	90.9642	1.53033							140.461	91.3523	0.89473				140.415	93.5728	0.18254
140.233	90.9356	1.52521							140.561	91.3356	0.8948				140.515	93.5694	0.18369
140.333	90.9072	1.52012							140.661	91.3189	0.89487				140.615	93.5658	0.18492
140.433	90.8789	1.51506							140.761	91.3022	0.89495				140.715	93.5623	0.18623
140.533	90.8504	1.50996							140.861	91.2854	0.89503				140.815	93.5587	0.18761
140.633	90.8222	1.50492							140.961	91.2686	0.89512				140.915	93.555	0.18905
140.733	90.7941	1.4999							141.061	91.2518	0.89521				141.015	93.5512	0.19055
140.833	90.7661	1.49489							141.161	91.2349	0.8953				141.115	93.5474	0.19211
140.933	90.7383	1.48992							141.261	91.2178	0.8954				141.215	93.5436	0.1937
141.033	90.7107	1.48495							141.361	91.2007	0.8955				141.315	93.5397	0.19534
141.133	90.6833	1.48004							141.461	91.1837	0.89559				141.415	93.5358	0.19699
141.233	90.6558	1.47508							141.561	91.1668	0.89569				141.515	93.5318	0.19869
141.333	90.6282	1.47009							141.661	91.1497	0.89579				141.615	93.5277	0.2004
141.433	90.601	1.46514							141.761	91.1327	0.89589				141.715	93.5235	0.20213
141.533	90.5738	1.46014							141.861	91.1154	0.89599				141.815	93.5193	0.20387
141.633	90.5465	1.45511							141.961	91.0982	0.89609				141.915	93.5151	0.2056
141.733	90.5195	1.45007							142.061	91.081	0.89619				142.015	93.5107	0.20734
141.833	90.4924	1.44499							142.161	91.0637	0.89628				142.115	93.5063	0.20906
141.933	90.4657	1.43991							142.261	91.0462	0.89638				142.215	93.5018	0.21078
142.033	90.4389	1.43476							142.361	91.0287	0.89648				142.315	93.4972	0.21246
142.133	90.4122	1.42956							142.461	91.0112	0.89657				142.415	93.4926	0.21412
142.233	90.3855	1.42429							142.561	90.9936	0.89666				142.515	93.4879	0.21573
142.333	90.3589	1.41897							142.661	90.9761	0.89675				142.615	93.4832	0.2173
142.433	90.3321	1.41354							142.761	90.9584	0.89684				142.715	93.4785	0.21883
142.533	90.3056	1.40808							142.861	90.9408	0.89693				142.815	93.4736	0.22031
142.633	90.2791	1.40253							142.961	90.923	0.89701				142.915	93.4687	0.22172
142.733	90.2527	1.39694							143.061	90.9052	0.8971				143.015	93.4638	0.22308
142.833	90.2264	1.39127							143.161	90.8874	0.89718				143.115	93.4588	0.22437
142.933	90.2001	1.38552							143.261	90.8696	0.89727				143.215	93.4538	0.2256
143.033	90.174	1.37974							143.361	90.8517	0.89735				143.315	93.4488	0.22674
143.133	90.1479	1.37387							143.461	90.8337	0.89743				143.415	93.4437	0.22782
143.233	90.1219	1.36795							143.561	90.8155	0.89751				143.515	93.4386	0.2288
143.333	90.096	1.36197							143.661	90.7973	0.8976				143.615	93.4335	0.22972
143.433	90.0702	1.35595							143.761	90.7791	0.89768				143.715	93.4283	0.23054
143.533	90.0447	1.34996							143.861	90.7608	0.89777				143.815	93.4232	0.23128
143.633	90.0192	1.34388							143.961	90.7424	0.89786				143.915	93.418	0.23193
143.733	89.9937	1.33776							144.061	90.7239	0.89795				144.015	93.4128	0.2325
143.833	89.9684	1.33165							144.161	90.7054	0.89804				144.115	93.4076	0.23298
143.933	89.9432	1.32554							144.261	90.6868	0.89814				144.215	93.4024	0.23337
144.033	89.9182	1.31945							144.361	90.6684	0.89823				144.315	93.3971	0.23368
144.133	89.8933	1.31335							144.461	90.6498	0.89834				144.415	93.3919	0.2339
144.233	89.8685	1.30729							144.561	90.6312	0.89845				144.515	93.3867	0.23404
144.333	89.8437	1.3012							144.661	90.6126	0.89856				144.615	93.3815	0.23409
144.433	89.819	1.29515							144.761	90.5939	0.89868				144.715	93.3763	0.23406
144.533	89.7946	1.2892							144.861	90.5752	0.89881				144.815	93.3712	0.23395
144.633	89.7703	1.28331							144.961	90.5564	0.89895				144.915	93.3661	0.23377
144.733	89.746	1.27743							145.061	90.5376	0.89909				145.015	93.3609	0.23352
144.833	89.7218	1.27162							145.161	90.5186	0.89924				145.115	93.3559	0.23319
144.933	89.6977	1.26588							145.261	90.4996	0.8994				145.215	93.3508	0.2328
145.033	89.6737	1.26021							145.361	90.4806	0.89957				145.315	93.3458	0.23236
145.133	89.65	1.25468							145.461	90.4616	0.89974				145.415	93.3408	0.23185
145.233	89.6263	1.2492							145.561	90.4428	0.89993				145.515	93.3358	0.23129
145.333	89.6028	1.24386							145.661	90.4239	0.90012				145.615	93.3309	0.23069
145.433	89.5793	1.23857							145.761	90.4049	0.90033				145.715	93.326	0.23004
145.533	89.5559	1.2334							145.861	90.386	0.90054				145.815	93.3212	0.22936
145.633	89.5327	1.22833							145.961	90.3671	0.90076				145.915	93.3164	0.22865
145.733	89.5094	1.22334							146.061	90.3483	0.90099				146.015	93.3117	0.22791
145.833	89.4862	1.21845							146.161	90.3294	0.90122				146.115	93.307	0.22715
145.933	89.4631	1.21367							146.261	90.3105	0.90147				146.215	93.3024	0.22638
146.033	89.44	1.20898							146.361	90.2915	0.90173				146.315	93.2978	0.22561
146.133	89.417	1.20439							146.461	90.2724	0.90199				146.415	93.2933	0.22483
146.233	89.3941	1.19991							146.561	90.2532	0.90227				146.515	93.2889	0.22405
146.333	89.3713	1.19553							146.661	90.234	0.90255				146.615	93.2844	0.22327
146.433	89.3486	1.19126							146.761	90.2149	0.90283				146.715	93.2801	0.22252
146.533	89.3259	1.18707							146.861	90.1959	0.90312				146.815	93.2757	0.22177
146.633	89.3033	1.18299							146.961	90.1768	0.90342				146.915	93.2714	0.22106
146.733	89.2806	1.17896							147.061	90.158	0.90372				147.015	93.2671	0.22037
146.833	89.2582	1.17505							147.161	90.139	0.90402				147.115	93.2629	0.21972
146.933	89.2359	1.17124							147.261	90.1202	0.90432				147.215	93.2587	0.2191
147.033	89.2134	1.16748							147.361	90.1014	0.90463				147.315	93.2545	0.21853
147.133	89.1911	1.1638							147.461	90.0827	0.90494				147.415	93.2504	0.21802
147.233	89.169	1.16022							147.561	90.0639	0.90525				147.515	93.2463	0.21756
147.333	89.1466	1.15667							147.661	90.0452	0.90556				147.615	93.2423	0.21716
147.433	89.1244	1.15319							147.761	90.0265	0.90586				147.715	93.2382	0.21683
147.533	89.1023	1.14978							147.861	90.008	0.90617				147.815	93.2342	0.21657
147.633	89.0802	1.14644							147.961	89.9895	0.90647				147.915	93.2303	0.21639
147.733	89.0582	1.14314							148.061	89.9711	0.90677				148.015	93.2263	0.21629
147.833	89.0362	1.1399							148.161	89.9528	0.90707				148.115	93.2224	0.21626
147.933	89.0143	1.1367							148.261	89.9346	0.90736				148.215	93.2185	0.21633
148.033	88.9924	1.13355							148.361	89.9164	0.90765				148.315	93.2146	0.21648
148.133	88.9707	1.13045							148.461	89.8983	0.90793				148.415	93.2107	0.21672
148.233	88.949	1.1274							148.561	89.8804	0.90821				148.515	93.2068	0.21706
148.333	88.9274	1.12439							148.661	89.8626	0.90848				148.615	93.2029	0.2175
148.433	88.9057	1.12139							148.761	89.8448	0.90875				148.715	93.1991	0.21803
148.533	88.8838	1.1184							148.861	89.8269	0.90901				148.815	93.1952	0.21866
148.633	88.8621	1.11547							148.961	89.809	0.90927				148.915	93.1913	0.21939
148.733	88.8407	1.11259							149.061	89.7912	0.90952				149.015	93.1873	0.22022
148.833	88.8193	1.10974							149.161	89.7734	0.90977				149.115	93.1834	0.22116
148.933	88.798	1.10693							149.261	89.7557	0.91002				149.215	93.1794	0.2222
149.033	88.7767	1.10414							149.361	89.7382	0.91026				149.315	93.1754	0.22334
149.133	88.7553	1.10137							149.461	89.7206	0.91049				149.415	93.1714	0.22458
149.233	88.734	1.09864							149.561	89.7031	0.91073				149.515	93.1673	0.22592
149.333	88.7127	1.09594							149.661	89.6856	0.91095				149.615	93.1633	0.22736
149.433	88.6913	1.09325							149.761	89.668	0.91118				149.715	93.1591	0.2289
149.533	88.6699	1.0906							149.861	89.6504	0.91141				149.815	93.155	0.23054
149.633	88.6487	1.08799							149.961	89.6329	0.91164				149.915	93.1508	0.23226
149.733	88.6274	1.08542							150.061	89.6155	0.91187				150.015	93.1465	0.23409
149.833	88.606	1.08288							150.161	89.598	0.9121				150.115	93.1423	0.236
149.933	88.5848	1.0804							150.261	89.5805	0.91234				150.215	93.1379	0.23799
150.033	88.5635	1.07797							150.361	89.563	0.91257				150.315	93.1336	0.24005
150.133	88.5424	1.07559							150.461	89.5456	0.91282				150.415	93.1291	0.24221
150.233	88.5212	1.07327							150.561	89.5281	0.91307				150.515	93.1247	0.24444
150.333	88.5	1.071							150.661	89.5106	0.91333				150.615	93.1201	0.24675
150.433	88.479	1.0688							150.761	89.4932	0.91361				150.715	93.1155	0.24913
150.533	88.4581	1.06669							150.861	89.4759	0.91389				150.815	93.1109	0.25157
150.633	88.4374	1.06465							150.961	89.4586	0.91418				150.915	93.1061	0.25408
150.733	88.4167	1.06268							151.061	89.4414	0.91449				151.015	93.1014	0.25663
150.833	88.3958	1.06076							151.161	89.4242	0.91482				151.115	93.0965	0.25924
150.933	88.3749	1.05892							151.261	89.4069	0.91516				151.215	93.0916	0.26191
151.033	88.3542	1.05717							151.361	89.3895	0.91553				151.315	93.0866	0.26461
151.133	88.3333	1.05547							151.461	89.3722	0.91592				151.415	93.0816	0.26736
151.233	88.3123	1.05385							151.561	89.3548	0.91634				151.515	93.0764	0.27015
151.333	88.2915	1.05231							151.661	89.3375	0.91678				151.615	93.0713	0.27297
151.433	88.2708	1.05086							151.761	89.3201	0.91724				151.715	93.0659	0.27587
151.533	88.2501	1.04948							151.861	89.3029	0.91774				151.815	93.0605	0.27876
151.633	88.2296	1.04819							151.961	89.2857	0.91826				151.915	93.055	0.28169
151.733	88.209	1.04696							152.061	89.2683	0.91881				152.015	93.0494	0.28463
151.833	88.1884	1.04579							152.161	89.2509	0.9194				152.115	93.0437	0.28759
151.933	88.168	1.0447							152.261	89.2335	0.92002				152.215	93.038	0.29056
152.033	88.1475	1.04366							152.361	89.2161	0.92068				152.315	93.0321	0.29356
152.133	88.1271	1.04267							152.461	89.1987	0.92137				152.415	93.0261	0.29658
152.233	88.1068	1.04174							152.561	89.1812	0.9221				152.515	93.02	0.29957
152.333	88.0863	1.04085							152.661	89.1636	0.92286				152.615	93.0139	0.30255
152.433	88.0661	1.04							152.761	89.146	0.92367				152.715	93.0077	0.30551
152.533	88.0457	1.03918							152.861	89.1281	0.92452				152.815	93.0013	0.30848
152.633	88.0256	1.03839							152.961	89.1102	0.9254				152.915	92.9949	0.31144
152.733	88.0054	1.03761							153.061	89.0923	0.92633				153.015	92.9884	0.31436
152.833	87.9851	1.03685							153.161	89.0743	0.92729				153.115	92.9817	0.31729
152.933	87.9649	1.03609							153.261	89.0563	0.92829				153.215	92.9751	0.32015
153.033	87.9447	1.03534							153.361	89.0382	0.92933				153.315	92.9684	0.32299
153.133	87.9244	1.03457							153.461	89.0201	0.9304				153.415	92.9615	0.32581
153.233	87.9043	1.0338							153.561	89.002	0.9315				153.515	92.9546	0.32858
153.333	87.8844	1.03302							153.661	88.9837	0.93264				153.615	92.9477	0.3313
153.433	87.8644	1.03222							153.761	88.9655	0.93381				153.715	92.9408	0.33397
153.533	87.8442	1.03138							153.861	88.9472	0.935				153.815	92.9339	0.33657
153.633	87.824	1.03051							153.961	88.9288	0.93623				153.915	92.9269	0.33914
153.733	87.8038	1.0296							154.061	88.9103	0.93749				154.015	92.9197	0.34169
153.833	87.7837	1.02867							154.161	88.8918	0.93878				154.115	92.9126	0.34419
153.933	87.7636	1.0277							154.261	88.8734	0.94008				154.215	92.9055	0.34665
154.033	87.7436	1.02669							154.361	88.8548	0.94141				154.315	92.8982	0.34908
154.133	87.7236	1.02564							154.461	88.8363	0.94275				154.415	92.891	0.35146
154.233	87.7035	1.02454							154.561	88.8177	0.94411				154.515	92.8836	0.35381
154.333	87.6834	1.02341							154.661	88.7991	0.94549				154.615	92.8762	0.35616
154.433	87.6633	1.02224							154.761	88.7806	0.94687				154.715	92.8687	0.35846
154.533	87.6433	1.02103							154.861	88.762	0.94826				154.815	92.8612	0.36072
154.633	87.6234	1.01979							154.961	88.7435	0.94966				154.915	92.8537	0.36295
154.733	87.6033	1.0185							155.061	88.7248	0.95108				155.015	92.8462	0.36515
154.833	87.5833	1.01718							155.161	88.7062	0.95249				155.115	92.8386	0.36732
154.933	87.5632	1.01584							155.261	88.6875	0.95391				155.215	92.8311	0.36944
155.033	87.5433	1.01447							155.361	88.6687	0.95534				155.315	92.8235	0.37154
155.133	87.5234	1.01308							155.461	88.6499	0.95678				155.415	92.8159	0.37362
155.233	87.5036	1.01168							155.561	88.631	0.95821				155.515	92.8083	0.37568
155.333	87.4838	1.01026							155.661	88.6119	0.95966				155.615	92.8007	0.37771
155.433	87.4639	1.00882							155.761	88.5927	0.96111				155.715	92.7929	0.37976
155.533	87.444	1.00736							155.861	88.5735	0.96256				155.815	92.7851	0.38179
155.633	87.424	1.00589							155.961	88.5541	0.96402				155.915	92.7773	0.38381
155.733	87.404	1.00442							156.061	88.5348	0.96546				156.015	92.7694	0.38582
155.833	87.3843	1.00295							156.161	88.5153	0.96691				156.115	92.7615	0.38783
155.933	87.3645	1.00148							156.261	88.4958	0.96835				156.215	92.7536	0.38981
156.033	87.3447	1.00001							156.361	88.4761	0.9698				156.315	92.7457	0.39178
156.133	87.3249	0.99853							156.461	88.4563	0.97124				156.415	92.7378	0.39374
156.233	87.3051	0.99706							156.561	88.4364	0.97267				156.515	92.7299	0.39568
156.333	87.2856	0.9956							156.661	88.4165	0.97411				156.615	92.7221	0.39759
156.433	87.2659	0.99413							156.761	88.3966	0.97553				156.715	92.7143	0.3995
156.533	87.2463	0.99267							156.861	88.3766	0.97695				156.815	92.7063	0.40142
156.633	87.2266	0.99119							156.961	88.3565	0.97836				156.915	92.6984	0.40331
156.733	87.2068	0.98971							157.061	88.3365	0.97976				157.015	92.6905	0.40521
156.833	87.187	0.98822							157.161	88.3164	0.98117				157.115	92.6825	0.4071
156.933	87.1672	0.98672							157.261	88.296	0.98258				157.215	92.6745	0.40897
157.033	87.1475	0.98521							157.361	88.2759	0.98396				157.315	92.6664	0.41086
157.133	87.1278	0.9837							157.461	88.2557	0.98535				157.415	92.6583	0.41272
157.233	87.108	0.98216							157.561	88.2355	0.98674				157.515	92.6502	0.41459
157.333	87.0884	0.98063							157.661	88.215	0.98813				157.615	92.642	0.41644
157.433	87.0691	0.97909							157.761	88.1949	0.98951				157.715	92.6338	0.41828
157.533	87.0498	0.97754							157.861	88.1748	0.99088				157.815	92.6256	0.42011
157.633	87.0307	0.97599							157.961	88.1544	0.99226				157.915	92.6173	0.42192
157.733	87.0117	0.97443							158.061	88.1338	0.99367				158.015	92.609	0.42371
157.833	86.9929	0.97286							158.161	88.1133	0.99506				158.115	92.6008	0.42548
157.933	86.9739	0.97125							158.261	88.0926	0.99648				158.215	92.5924	0.42724
158.033	86.955	0.96964							158.361	88.0718	0.9979				158.315	92.584	0.42899
158.133	86.9361	0.96802							158.461	88.0511	0.99932				158.415	92.5756	0.4307
158.233	86.9174	0.96639							158.561	88.0301	1.00077				158.515	92.567	0.43242
158.333	86.8984	0.96472							158.661	88.0093	1.00221				158.615	92.5584	0.43412
158.433	86.8794	0.96306							158.761	87.9882	1.00369				158.715	92.5497	0.43581
158.533	86.8605	0.96139							158.861	87.9671	1.00518				158.815	92.541	0.43746
158.633	86.8417	0.95973							158.961	87.946	1.00667				158.915	92.5323	0.43907
158.733	86.8229	0.95809							159.061	87.9249	1.00818				159.015	92.5236	0.44066
158.833	86.8042	0.95646							159.161	87.9035	1.00972				159.115	92.5148	0.44221
158.933	86.7854	0.95485							159.261	87.8822	1.01127				159.215	92.506	0.44374
159.033	86.7667	0.95327							159.361	87.8608	1.01283				159.315	92.4971	0.44525
159.133	86.7481	0.95173							159.461	87.8394	1.01442				159.415	92.4882	0.44672
159.233	86.7296	0.95025							159.561	87.8182	1.01602				159.515	92.4791	0.44818
159.333	86.7113	0.94882							159.661	87.7969	1.01763				159.615	92.4702	0.44958
159.433	86.6926	0.94743							159.761	87.7757	1.01925				159.715	92.4612	0.45096
159.533	86.6741	0.94611							159.861	87.7543	1.02091				159.815	92.4522	0.4523
159.633	86.6554	0.94485							159.961	87.7328	1.0226				159.915	92.4431	0.45361
159.733	86.6369	0.94368							160.061	87.7116	1.02428				160.015	92.4341	0.45488
159.833	86.6182	0.9426							160.161	87.6904	1.02598				160.115	92.425	0.45613
159.933	86.5995	0.9416							160.261	87.6692	1.0277				160.215	92.416	0.45734
160.033	86.5809	0.94071							160.361	87.6482	1.02942				160.315	92.407	0.45852
160.133	86.5624	0.93993							160.461	87.6272	1.03117				160.415	92.3979	0.45967
160.233	86.5438	0.93926							160.561	87.6061	1.03294				160.515	92.3888	0.4608
160.333	86.5253	0.93871							160.661	87.5851	1.03472				160.615	92.3798	0.46189
160.433	86.507	0.93828							160.761	87.5642	1.03651				160.715	92.3708	0.46296
160.533	86.4887	0.93797							160.861	87.5434	1.03832				160.815	92.3617	0.46402
160.633	86.4706	0.93778							160.961	87.5224	1.04016				160.915	92.3527	0.46505
160.733	86.4524	0.93771							161.061	87.5014	1.04201				161.015	92.3436	0.46607
160.833	86.4342	0.93775							161.161	87.4806	1.04387				161.115	92.3345	0.46707
160.933	86.4159	0.93792							161.261	87.4598	1.04574				161.215	92.3254	0.46806
161.033	86.3978	0.9382							161.361	87.4391	1.04762				161.315	92.3163	0.46905
161.133	86.3796	0.93859							161.461	87.4184	1.04951				161.415	92.3072	0.47002
161.233	86.3615	0.93909							161.561	87.3975	1.05142				161.515	92.2981	0.47099
161.333	86.3433	0.93969							161.661	87.3767	1.05336				161.615	92.2891	0.47195
161.433	86.3251	0.9404							161.761	87.3558	1.05529				161.715	92.2801	0.47292
161.533	86.3068	0.94121							161.861	87.335	1.05724				161.815	92.271	0.47388
161.633	86.2886	0.94211							161.961	87.3143	1.05918				161.915	92.262	0.47485
161.733	86.2702	0.94309							162.061	87.2937	1.06112				162.015	92.253	0.47582
161.833	86.2517	0.94416							162.161	87.2732	1.06306				162.115	92.244	0.47681
161.933	86.2332	0.9453							162.261	87.2526	1.065				162.215	92.2349	0.47781
162.033	86.2149	0.9465							162.361	87.232	1.06695				162.315	92.2259	0.47882
162.133	86.1965	0.94776							162.461	87.2114	1.0689				162.415	92.2169	0.47984
162.233	86.1781	0.94907							162.561	87.1907	1.07085				162.515	92.2079	0.48088
162.333	86.1596	0.95042							162.661	87.1702	1.07279				162.615	92.1988	0.48194
162.433	86.1409	0.95182							162.761	87.1496	1.07473				162.715	92.1898	0.48302
162.533	86.1221	0.95327							162.861	87.1289	1.07667				162.815	92.1807	0.48412
162.633	86.1033	0.95473							162.961	87.1084	1.07859				162.915	92.1717	0.48524
162.733	86.0845	0.95621							163.061	87.0879	1.0805				163.015	92.1625	0.48639
162.833	86.0658	0.95769							163.161	87.0674	1.0824				163.115	92.1535	0.48755
162.933	86.0469	0.95919							163.261	87.0468	1.08429				163.215	92.1445	0.48872
163.033	86.0281	0.96067							163.361	87.0262	1.08618				163.315	92.1354	0.48993
163.133	86.0092	0.96216							163.461	87.0056	1.08805				163.415	92.1262	0.49116
163.233	85.9904	0.96364							163.561	86.9851	1.08991				163.515	92.117	0.4924
163.333	85.9715	0.96509							163.661	86.9645	1.09176				163.615	92.1078	0.49367
163.433	85.9524	0.96654							163.761	86.9439	1.09359				163.715	92.0987	0.49495
163.533	85.9333	0.96797							163.861	86.9232	1.09543				163.815	92.0894	0.49625
163.633	85.9142	0.96936							163.961	86.9025	1.09725				163.915	92.08	0.49756
163.733	85.8951	0.97073							164.061	86.8817	1.09907				164.015	92.0707	0.49889
163.833	85.876	0.97207							164.161	86.8608	1.10088				164.115	92.0612	0.50023
163.933	85.8569	0.97336							164.261	86.8396	1.10271				164.215	92.0517	0.50158
164.033	85.8378	0.97462							164.361	86.8183	1.10454				164.315	92.0422	0.50293
164.133	85.8187	0.97585							164.461	86.797	1.10636				164.415	92.0326	0.50428
164.233	85.7994	0.97705							164.561	86.7757	1.10817				164.515	92.0231	0.50561
164.333	85.7801	0.97821							164.661	86.7544	1.10999				164.615	92.0134	0.50695
164.433	85.7609	0.97932							164.761	86.7327	1.11182				164.715	92.0038	0.50827
164.533	85.7416	0.9804							164.861	86.711	1.11365				164.815	91.9941	0.50958
164.633	85.7225	0.98143							164.961	86.6896	1.11547				164.915	91.9842	0.51088
164.733	85.7033	0.98244							165.061	86.6679	1.1173				165.015	91.9744	0.51215
164.833	85.6839	0.98342							165.161	86.646	1.11915				165.115	91.9644	0.5134
164.933	85.6643	0.98437							165.261	86.624	1.12102				165.215	91.9545	0.51463
165.033	85.6447	0.98529							165.361	86.602	1.1229				165.315	91.9444	0.51583
165.133	85.6252	0.98618							165.461	86.5797	1.12481				165.415	91.9343	0.51698
165.233	85.6056	0.98704							165.561	86.5572	1.12675				165.515	91.9241	0.5181
165.333	85.5858	0.98789							165.661	86.5347	1.12871				165.615	91.914	0.51917
165.433	85.5662	0.98871							165.761	86.5121	1.13069				165.715	91.9038	0.5202
165.533	85.5466	0.98952							165.861	86.4895	1.1327				165.815	91.8935	0.52119
165.633	85.5269	0.99032							165.961	86.4666	1.13474				165.915	91.8832	0.52212
165.733	85.5074	0.9911							166.061	86.4438	1.13681				166.015	91.8729	0.52299
165.833	85.4878	0.99188							166.161	86.421	1.13889				166.115	91.8626	0.52381
165.933	85.4682	0.99266							166.261	86.3982	1.14101				166.215	91.8521	0.52457
166.033	85.4485	0.99345							166.361	86.3755	1.14315				166.315	91.8417	0.52527
166.133	85.4289	0.99426							166.461	86.3528	1.14531				166.415	91.8312	0.52591
166.233	85.4093	0.99508							166.561	86.33	1.14752				166.515	91.8208	0.52649
166.333	85.3896	0.99592							166.661	86.307	1.14977				166.615	91.8102	0.527
166.433	85.3701	0.99679							166.761	86.2841	1.15205				166.715	91.7996	0.52745
166.533	85.3505	0.99769							166.861	86.261	1.15438				166.815	91.7889	0.52784
166.633	85.3309	0.99864							166.961	86.2378	1.15677				166.915	91.7783	0.52816
166.733	85.3113	0.99962							167.061	86.2143	1.15922				167.015	91.7676	0.52841
166.833	85.2914	1.00067							167.161	86.1906	1.16172				167.115	91.7569	0.52859
166.933	85.2717	1.00177							167.261	86.1669	1.16426				167.215	91.7462	0.52871
167.033	85.252	1.00293							167.361	86.1432	1.16684				167.315	91.7356	0.52876
167.133	85.2324	1.00415							167.461	86.1192	1.16948				167.415	91.725	0.52875
167.233	85.2127	1.00544							167.561	86.0953	1.17215				167.515	91.7143	0.52867
167.333	85.193	1.00681							167.661	86.0713	1.17487				167.615	91.7037	0.52854
167.433	85.1732	1.00825							167.761	86.0473	1.17762				167.715	91.6931	0.52834
167.533	85.1533	1.00979							167.861	86.0232	1.18042				167.815	91.6825	0.52809
167.633	85.1333	1.01142							167.961	85.999	1.18326				167.915	91.6719	0.52779
167.733	85.1132	1.01314							168.061	85.9751	1.18609				168.015	91.6614	0.52744
167.833	85.0931	1.01494							168.161	85.9507	1.189				168.115	91.6509	0.52703
167.933	85.073	1.01683							168.261	85.9263	1.19195				168.215	91.6403	0.52658
168.033	85.0529	1.01882							168.361	85.9018	1.19494				168.315	91.6298	0.52609
168.133	85.0328	1.02088							168.461	85.877	1.19797				168.415	91.6194	0.52556
168.233	85.0126	1.02305							168.561	85.8522	1.20102				168.515	91.609	0.525
168.333	84.9924	1.02531							168.661	85.8274	1.20409				168.615	91.5986	0.5244
168.433	84.972	1.02765							168.761	85.8026	1.20718				168.715	91.5882	0.52377
168.533	84.9517	1.03008							168.861	85.7777	1.21028				168.815	91.5778	0.52312
168.633	84.9313	1.0326							168.961	85.7529	1.21339				168.915	91.5675	0.52245
168.733	84.9108	1.0352							169.061	85.7277	1.21654				169.015	91.5572	0.52175
168.833	84.8902	1.03787							169.161	85.7028	1.21965				169.115	91.5469	0.52105
168.933	84.8698	1.04061							169.261	85.6779	1.22277				169.215	91.5367	0.52033
169.033	84.8493	1.0434							169.361	85.6529	1.22591				169.315	91.5265	0.51961
169.133	84.8287	1.04628							169.461	85.6279	1.22902				169.415	91.5163	0.51887
169.233	84.808	1.04922							169.561	85.603	1.23212				169.515	91.5062	0.51814
169.333	84.7872	1.05222							169.661	85.578	1.23522				169.615	91.496	0.51741
169.433	84.7663	1.05529							169.761	85.5531	1.23829				169.715	91.4858	0.51667
169.533	84.7455	1.05837							169.861	85.5279	1.24138				169.815	91.4756	0.51594
169.633	84.7246	1.06151							169.961	85.5027	1.24446				169.915	91.4655	0.51522
169.733	84.7038	1.06467							170.061	85.4771	1.24756				170.015	91.4554	0.51451
169.833	84.6829	1.06786							170.161	85.4517	1.25062				170.115	91.4453	0.5138
169.933	84.662	1.07109							170.261	85.4261	1.25367				170.215	91.4352	0.51311
170.033	84.6409	1.07437							170.361	85.4007	1.25668				170.315	91.4251	0.51243
170.133	84.6198	1.07766							170.461	85.3755	1.25963				170.415	91.4151	0.51177
170.233	84.5986	1.08098							170.561	85.3503	1.26256				170.515	91.405	0.51112
170.333	84.5774	1.08433							170.661	85.3248	1.2655				170.615	91.3949	0.51048
170.433	84.556	1.0877							170.761	85.2993	1.26841				170.715	91.3848	0.50986
170.533	84.5348	1.09107							170.861	85.2738	1.27129				170.815	91.3747	0.50925
170.633	84.5134	1.09448							170.961	85.2484	1.27413				170.915	91.3646	0.50865
170.733	84.4917	1.09793							171.061	85.2233	1.27691				171.015	91.3546	0.50808
170.833	84.4702	1.10138							171.161	85.1981	1.27968				171.115	91.3444	0.50751
170.933	84.4484	1.10488							171.261	85.1729	1.28241				171.215	91.3343	0.50696
171.033	84.4267	1.10838							171.361	85.1476	1.28512				171.315	91.3241	0.50641
171.133	84.4048	1.11192							171.461	85.1221	1.28783				171.415	91.3139	0.50588
171.233	84.383	1.11546							171.561	85.0967	1.29052				171.515	91.3037	0.50536
171.333	84.3609	1.11907							171.661	85.0712	1.29317				171.615	91.2935	0.50484
171.433	84.3389	1.12269							171.761	85.0456	1.29582				171.715	91.2833	0.50434
171.533	84.3168	1.12634							171.861	85.0199	1.29845				171.815	91.2731	0.50385
171.633	84.2946	1.13003							171.961	84.9943	1.30105				171.915	91.2629	0.50335
171.733	84.2723	1.13378							172.061	84.9687	1.30364				172.015	91.2526	0.50286
171.833	84.2499	1.13756							172.161	84.943	1.30621				172.115	91.2424	0.50237
171.933	84.2274	1.1414							172.261	84.9173	1.30877				172.215	91.2321	0.50189
172.033	84.2048	1.14531							172.361	84.8917	1.3113				172.315	91.2217	0.5014
172.133	84.182	1.14929							172.461	84.8657	1.31385				172.415	91.2114	0.50091
172.233	84.1591	1.15334							172.561	84.8396	1.3164				172.515	91.2011	0.50042
172.333	84.1362	1.15745							172.661	84.8134	1.31895				172.615	91.1908	0.49993
172.433	84.1132	1.16162							172.761	84.7873	1.32148				172.715	91.1805	0.49943
172.533	84.0903	1.16585							172.861	84.7611	1.32401				172.815	91.1702	0.49894
172.633	84.0671	1.1702							172.961	84.7347	1.32655				172.915	91.1599	0.49843
172.733	84.0439	1.17462							173.061	84.7081	1.32911				173.015	91.1495	0.49792
172.833	84.0206	1.17912							173.161	84.6813	1.33169				173.115	91.1392	0.4974
172.933	83.9972	1.18374							173.261	84.6544	1.33427				173.215	91.1289	0.49688
173.033	83.9737	1.18844							173.361	84.6275	1.33685				173.315	91.1187	0.49635
173.133	83.9501	1.19327							173.461	84.6006	1.33943				173.415	91.1084	0.49582
173.233	83.9264	1.19819							173.561	84.5739	1.342				173.515	91.0981	0.49528
173.333	83.9026	1.20324							173.661	84.5469	1.3446				173.615	91.0879	0.49473
173.433	83.879	1.20835							173.761	84.5198	1.34722				173.715	91.0776	0.49418
173.533	83.8551	1.21361							173.861	84.4926	1.34985				173.815	91.0674	0.49362
173.633	83.831	1.21902							173.961	84.4654	1.3525				173.915	91.0571	0.49306
173.733	83.8067	1.22458							174.061	84.4381	1.35517				174.015	91.0469	0.49249
173.833	83.7825	1.23024							174.161	84.4108	1.35785				174.115	91.0368	0.49193
173.933	83.7579	1.23608							174.261	84.3835	1.36055				174.215	91.0266	0.49136
174.033	83.7334	1.242							174.361	84.3561	1.36326				174.315	91.0165	0.4908
174.133	83.7088	1.24808							174.461	84.3287	1.36599				174.415	91.0063	0.49023
174.233	83.6841	1.25427							174.561	84.3012	1.36875				174.515	90.9962	0.48967
174.333	83.6593	1.26059							174.661	84.2738	1.37152				174.615	90.9861	0.48911
174.433	83.6342	1.26709							174.761	84.2461	1.37433				174.715	90.9761	0.48855
174.533	83.6091	1.27372							174.861	84.2183	1.37717				174.815	90.966	0.488
174.633	83.5837	1.28049							174.961	84.1907	1.38				174.915	90.956	0.48746
174.733	83.5583	1.28738							175.061	84.1629	1.38287				175.015	90.946	0.48693
174.833	83.5327	1.29443							175.161	84.1353	1.38575				175.115	90.936	0.4864
174.933	83.507	1.30157							175.261	84.1075	1.38866				175.215	90.9261	0.48589
175.033	83.4812	1.30883							175.361	84.0795	1.39159				175.315	90.9161	0.48538
175.133	83.4551	1.31623							175.461	84.0514	1.39456				175.415	90.9061	0.48489
175.233	83.429	1.32372							175.561	84.0235	1.39752				175.515	90.8963	0.48442
175.333	83.4029	1.33124							175.661	83.9952	1.40053				175.615	90.8864	0.48395
175.433	83.3766	1.33888							175.761	83.9671	1.40353				175.715	90.8765	0.4835
175.533	83.3499	1.34669							175.861	83.939	1.40653				175.815	90.8665	0.48306
175.633	83.323	1.35457							175.961	83.9108	1.40956				175.915	90.8566	0.48264
175.733	83.2961	1.36251							176.061	83.8827	1.41257				176.015	90.8468	0.48224
175.833	83.269	1.37048							176.161	83.8545	1.41559				176.115	90.837	0.48186
175.933	83.2419	1.37848							176.261	83.8262	1.41862				176.215	90.8272	0.48149
176.033	83.2145	1.38656							176.361	83.7979	1.42164				176.315	90.8173	0.48113
176.133	83.1868	1.39472							176.461	83.7693	1.42468				176.415	90.8074	0.48079
176.233	83.1591	1.40282							176.561	83.7407	1.42771				176.515	90.7975	0.48047
176.333	83.1312	1.41097							176.661	83.7119	1.43074				176.615	90.7877	0.48016
176.433	83.1031	1.41914							176.761	83.6832	1.43374				176.715	90.7778	0.47987
176.533	83.0748	1.4273							176.861	83.6547	1.43669				176.815	90.7679	0.47959
176.633	83.0462	1.43551							176.961	83.626	1.43964				176.915	90.758	0.47933
176.733	83.0176	1.44364							177.061	83.5974	1.44255				177.015	90.7481	0.47909
176.833	82.9888	1.45176							177.161	83.5685	1.44544				177.115	90.7383	0.47886
176.933	82.9597	1.45988							177.261	83.5397	1.44829				177.215	90.7285	0.47865
177.033	82.9305	1.46795							177.361	83.5109	1.45109				177.315	90.7187	0.47845
177.133	82.9013	1.47596							177.461	83.482	1.45386				177.415	90.7089	0.47827
177.233	82.8718	1.48394							177.561	83.4532	1.45656				177.515	90.6991	0.4781
177.333	82.8421	1.49191							177.661	83.4241	1.45924				177.615	90.6893	0.47794
177.433	82.8122	1.49986							177.761	83.3951	1.46185				177.715	90.6795	0.47779
177.533	82.7821	1.50777							177.861	83.3658	1.46443				177.815	90.6698	0.47766
177.633	82.7521	1.51559							177.961	83.3364	1.46695				177.915	90.6601	0.47754
177.733	82.7219	1.52341							178.061	83.307	1.46941				178.015	90.6504	0.47743
177.833	82.6915	1.53119							178.161	83.2775	1.47181				178.115	90.6406	0.47733
177.933	82.6612	1.53891							178.261	83.2479	1.47414				178.215	90.6308	0.47724
178.033	82.6304	1.54671							178.361	83.2178	1.47644				178.315	90.621	0.47717
178.133	82.5998	1.55443							178.461	83.188	1.47865				178.415	90.6113	0.4771
178.233	82.5692	1.56211							178.561	83.158	1.48079				178.515	90.6016	0.47704
178.333	82.5381	1.56989							178.661	83.1282	1.48284				178.615	90.5919	0.47699
178.433	82.5069	1.57769							178.761	83.0981	1.48484				178.715	90.5822	0.47695
178.533	82.4755	1.58558							178.861	83.0679	1.48676				178.815	90.5725	0.47692
178.633	82.4442	1.59342							178.961	83.038	1.48859				178.915	90.5628	0.47689
178.733	82.4126	1.60136							179.061	83.0076	1.49038				179.015	90.5531	0.47688
178.833	82.381	1.60936							179.161	82.9773	1.49208				179.115	90.5435	0.47687
178.933	82.3493	1.61741							179.261	82.9469	1.49372				179.215	90.5338	0.47686
179.033	82.3175	1.62555							179.361	82.9163	1.49528				179.315	90.5241	0.47686
179.133	82.2855	1.6338							179.461	82.8857	1.49679				179.415	90.5144	0.47686
179.233	82.2534	1.64214							179.561	82.8547	1.49824				179.515	90.5046	0.47687
179.333	82.2212	1.65059							179.661	82.8239	1.49961				179.615	90.4948	0.47688
179.433	82.1889	1.65912							179.761	82.7928	1.50092				179.715	90.4851	0.47689
179.533	82.1563	1.66783							179.861	82.7617	1.50218				179.815	90.4752	0.47691
179.633	82.1237	1.67662							179.961	82.7305	1.50337				179.915	90.4654	0.47692
179.733	82.0908	1.68558							180.061	82.6991	1.50451				180.015	90.4556	0.47693
179.833	82.0579	1.69463							180.161	82.6678	1.50559				180.115	90.4458	0.47694
179.933	82.0247	1.70384							180.261	82.6368	1.5066				180.215	90.436	0.47694
180.033	81.9912	1.71323							180.361	82.6062	1.50756				180.315	90.4262	0.47694
180.133	81.9576	1.72271							180.461	82.5754	1.50847				180.415	90.4164	0.47693
180.233	81.9238	1.73235							180.561	82.5444	1.50934				180.515	90.4066	0.47691
180.333	81.8897	1.74213							180.661	82.513	1.51018				180.615	90.3968	0.47688
180.433	81.8558	1.75193							180.761	82.4818	1.51098				180.715	90.3869	0.47684
180.533	81.8216	1.76186							180.861	82.4504	1.51173				180.815	90.377	0.47679
180.633	81.7874	1.77186							180.961	82.4189	1.51246				180.915	90.3672	0.47672
180.733	81.7532	1.7819							181.061	82.387	1.51316				181.015	90.3573	0.47664
180.833	81.7182	1.79222							181.161	82.355	1.51383				181.115	90.3474	0.47654
180.933	81.6831	1.8026							181.261	82.323	1.51446				181.215	90.3375	0.47642
181.033	81.6477	1.81311							181.361	82.2907	1.51507				181.315	90.3277	0.47629
181.133	81.6121	1.82367							181.461	82.2586	1.51565				181.415	90.3179	0.47613
181.233	81.5762	1.83437							181.561	82.2265	1.51621				181.515	90.3082	0.47595
181.333	81.54	1.84514							181.661	82.1944	1.51673				181.615	90.2985	0.47575
181.433	81.5038	1.85593							181.761	82.1619	1.51724				181.715	90.2887	0.47553
181.533	81.4672	1.8668							181.861	82.1296	1.51773				181.815	90.279	0.47529
181.633	81.4305	1.87773							181.961	82.0973	1.51819				181.915	90.2693	0.47502
181.733	81.3934	1.88874							182.061	82.0649	1.51863				182.015	90.2595	0.47472
181.833	81.3563	1.89976							182.161	82.0328	1.51905				182.115	90.2498	0.4744
181.933	81.3188	1.91087							182.261	82	1.51946				182.215	90.24	0.47406
182.033	81.2814	1.92195							182.361	81.9667	1.51985				182.315	90.2304	0.4737
182.133	81.2437	1.9331							182.461	81.9338	1.52022				182.415	90.2207	0.4733
182.233	81.2054	1.94439							182.561	81.9011	1.52056				182.515	90.211	0.47289
182.333	81.1669	1.95575							182.661	81.8682	1.52089				182.615	90.2014	0.47245
182.433	81.1282	1.96719							182.761	81.8354	1.5212				182.715	90.1917	0.472
182.533	81.0889	1.97876							182.861	81.8025	1.52148				182.815	90.1821	0.47152
182.633	81.0494	1.99041							182.961	81.7698	1.52175				182.915	90.1726	0.47103
182.733	81.0097	2.00213							183.061	81.7372	1.522				183.015	90.1631	0.47052
182.833	80.9691	2.01416							183.161	81.7049	1.52222				183.115	90.1535	0.46999
182.933	80.9288	2.02613							183.261	81.6726	1.52242				183.215	90.144	0.46944
183.033	80.888	2.03826							183.361	81.6404	1.52259				183.315	90.1345	0.46889
183.133	80.8469	2.05054							183.461	81.608	1.52275				183.415	90.1251	0.46832
183.233	80.8057	2.06289							183.561	81.5758	1.52288				183.515	90.1155	0.46774
183.333	80.7646	2.07528							183.661	81.5436	1.52298				183.615	90.106	0.46715
183.433	80.7232	2.08785							183.761	81.5119	1.52306				183.715	90.0965	0.46656
183.533	80.6814	2.10061							183.861	81.4802	1.5231				183.815	90.0871	0.46598
183.633	80.6393	2.11354							183.961	81.4487	1.52312				183.915	90.0778	0.4654
183.733	80.5971	2.12662							184.061	81.4172	1.52311				184.015	90.0684	0.46481
183.833	80.5546	2.13988							184.161	81.3857	1.52307				184.115	90.0591	0.46424
183.933	80.5119	2.1533							184.261	81.354	1.523				184.215	90.0498	0.46368
184.033	80.4688	2.16698							184.361	81.3229	1.52289				184.315	90.0405	0.46313
184.133	80.4252	2.18091							184.461	81.292	1.52274				184.415	90.0312	0.46259
184.233	80.3814	2.19503							184.561	81.2608	1.52256				184.515	90.022	0.46208
184.333	80.3378	2.2092							184.661	81.2298	1.52233				184.615	90.0128	0.46159
184.433	80.2939	2.22362							184.761	81.1989	1.52207				184.715	90.0036	0.46112
184.533	80.2498	2.2382							184.861	81.1681	1.52176				184.815	89.9945	0.46069
184.633	80.2053	2.25301							184.961	81.1373	1.5214				184.915	89.9854	0.46028
184.733	80.1607	2.26798							185.061	81.1066	1.521				185.015	89.9763	0.45991
184.833	80.1155	2.28327							185.161	81.0761	1.52054				185.115	89.9673	0.45957
184.933	80.0705	2.29855							185.261	81.0458	1.52004				185.215	89.9583	0.45926
185.033	80.0253	2.314							185.361	81.0155	1.51948				185.315	89.9493	0.459
185.133	79.9798	2.32967							185.461	80.9853	1.51886				185.415	89.9403	0.45877
185.233	79.934	2.34546							185.561	80.9553	1.51819				185.515	89.9313	0.45859
185.333	79.8876	2.36152							185.661	80.9253	1.51746				185.615	89.9223	0.45845
185.433	79.8409	2.37775							185.761	80.8955	1.51667				185.715	89.9134	0.45836
185.533	79.7938	2.39414							185.861	80.8655	1.51582				185.815	89.9044	0.45831
185.633	79.7463	2.41067							185.961	80.8355	1.51489				185.915	89.8955	0.45831
185.733	79.6985	2.4273							186.061	80.8059	1.51391				186.015	89.8866	0.45835
185.833	79.6507	2.44393							186.161	80.776	1.51285				186.115	89.8776	0.45844
185.933	79.6022	2.46077							186.261	80.7465	1.51173				186.215	89.8687	0.45858
186.033	79.5533	2.47766							186.361	80.7171	1.51055				186.315	89.8597	0.45876
186.133	79.5042	2.49461							186.461	80.6875	1.50928				186.415	89.8507	0.45899
186.233	79.4546	2.5116							186.561	80.658	1.50795				186.515	89.8417	0.45927
186.333	79.4049	2.52854							186.661	80.6283	1.50654				186.615	89.8327	0.45959
186.433	79.3546	2.54556							186.761	80.5986	1.50505				186.715	89.8237	0.45996
186.533	79.3041	2.56255							186.861	80.569	1.5035				186.815	89.8145	0.46037
186.633	79.2531	2.57953							186.961	80.5394	1.50188				186.915	89.8054	0.46082
186.733	79.2018	2.59644							187.061	80.5097	1.50018				187.015	89.7963	0.46132
186.833	79.15	2.61335							187.161	80.4801	1.49842				187.115	89.7871	0.46185
186.933	79.0984	2.62997							187.261	80.4504	1.49659				187.215	89.7779	0.46243
187.033	79.0463	2.64662							187.361	80.4206	1.49468				187.315	89.7686	0.46303
187.133	78.994	2.6631							187.461	80.391	1.49273				187.415	89.7595	0.46367
187.233	78.9412	2.67951							187.561	80.3614	1.49071				187.515	89.7503	0.46433
187.333	78.8881	2.69581							187.661	80.3318	1.48864				187.615	89.7411	0.46502
187.433	78.8344	2.71206							187.761	80.3021	1.48651				187.715	89.7319	0.46573
187.533	78.7806	2.7281							187.861	80.2724	1.48433				187.815	89.7227	0.46647
187.633	78.7267	2.74396							187.961	80.2426	1.48209				187.915	89.7134	0.46722
187.733	78.6726	2.75963							188.061	80.2129	1.47983				188.015	89.7042	0.46799
187.833	78.6178	2.77526							188.161	80.1833	1.47753				188.115	89.6947	0.46878
187.933	78.5623	2.79089							188.261	80.154	1.47522				188.215	89.6853	0.46958
188.033	78.5068	2.80625							188.361	80.1245	1.47286				188.315	89.6759	0.47039
188.133	78.4509	2.82149							188.461	80.0949	1.47048				188.415	89.6665	0.4712
188.233	78.3943	2.83671							188.561	80.0652	1.46806				188.515	89.657	0.47201
188.333	78.3375	2.85172							188.661	80.0357	1.46564				188.615	89.6475	0.47281
188.433	78.2807	2.86652							188.761	80.0063	1.46322				188.715	89.638	0.47362
188.533	78.2234	2.88125							188.861	79.9769	1.46079				188.815	89.6286	0.47441
188.633	78.1658	2.89582							188.961	79.9476	1.45836				188.915	89.6191	0.47518
188.733	78.1078	2.91027							189.061	79.9183	1.45593				189.015	89.6095	0.47594
188.833	78.0495	2.92458							189.161	79.889	1.45351				189.115	89.6	0.47669
188.933	77.9909	2.93873							189.261	79.8594	1.45107				189.215	89.5904	0.47742
189.033	77.9319	2.95279							189.361	79.83	1.44865				189.315	89.5807	0.47812
189.133	77.8728	2.96666							189.461	79.8006	1.44624				189.415	89.5711	0.4788
189.233	77.8129	2.98047							189.561	79.7713	1.44386				189.515	89.5614	0.47944
189.333	77.753	2.99408							189.661	79.7418	1.44147				189.615	89.5517	0.48005
189.433	77.6933	3.00743							189.761	79.7121	1.4391				189.715	89.5419	0.48064
189.533	77.6332	3.02063							189.861	79.6825	1.43675				189.815	89.5321	0.48118
189.633	77.5728	3.03367							189.961	79.6529	1.43442				189.915	89.5222	0.48168
189.733	77.5117	3.04662							190.061	79.6234	1.43212				190.015	89.5124	0.48214
189.833	77.4504	3.05937							190.161	79.5938	1.42985				190.115	89.5025	0.48255
189.933	77.3889	3.07191							190.261	79.5641	1.42759				190.215	89.4927	0.48291
190.033	77.3278	3.08411							190.361	79.5343	1.42535				190.315	89.4828	0.48323
190.133	77.2662	3.09613							190.461	79.5047	1.42316				190.415	89.4729	0.48349
190.233	77.2047	3.10787							190.561	79.475	1.42099				190.515	89.4629	0.4837
190.333	77.1434	3.11929							190.661	79.4454	1.41885				190.615	89.4529	0.48385
190.433	77.0815	3.13054							190.761	79.4159	1.41673				190.715	89.443	0.48395
190.533	77.0192	3.14155							190.861	79.3864	1.41466				190.815	89.433	0.48399
190.633	76.957	3.15225							190.961	79.3568	1.4126				190.915	89.423	0.48397
190.733	76.8941	3.16274							191.061	79.3272	1.41056				191.015	89.413	0.48389
190.833	76.8313	3.1729							191.161	79.2976	1.40855				191.115	89.403	0.48375
190.933	76.7675	3.18287							191.261	79.2682	1.40657				191.215	89.393	0.48355
191.033	76.7035	3.19254							191.361	79.2387	1.40461				191.315	89.383	0.48329
191.133	76.6393	3.20188							191.461	79.2095	1.40268				191.415	89.373	0.48296
191.233	76.5753	3.21084							191.561	79.1801	1.40077				191.515	89.3629	0.48258
191.333	76.512	3.21937							191.661	79.151	1.39889				191.615	89.3527	0.48212
191.433	76.4482	3.22762							191.761	79.122	1.39702				191.715	89.3426	0.48161
191.533	76.3841	3.23555							191.861	79.093	1.39517				191.815	89.3326	0.48105
191.633	76.3195	3.24317							191.961	79.0642	1.39334				191.915	89.3226	0.48043
191.733	76.2548	3.25047							192.061	79.0354	1.39153				192.015	89.3127	0.47975
191.833	76.19	3.25744							192.161	79.0067	1.38972				192.115	89.3028	0.47902
191.933	76.1252	3.26405							192.261	78.9778	1.3879				192.215	89.293	0.47824
192.033	76.0603	3.27033							192.361	78.9492	1.38611				192.315	89.2831	0.47741
192.133	75.9948	3.27632							192.461	78.9206	1.38433				192.415	89.2733	0.47653
192.233	75.9293	3.28199							192.561	78.8921	1.38254				192.515	89.2637	0.47562
192.333	75.8635	3.28734							192.661	78.8636	1.38076				192.615	89.2541	0.47466
192.433	75.7974	3.29239							192.761	78.8351	1.37897				192.715	89.2445	0.47366
192.533	75.7318	3.29709							192.861	78.8065	1.37716				192.815	89.2349	0.47263
192.633	75.6653	3.30153							192.961	78.7779	1.37536				192.915	89.2254	0.47155
192.733	75.5994	3.30563							193.061	78.7495	1.37355				193.015	89.2159	0.47044
192.833	75.5337	3.30942							193.161	78.7214	1.37175				193.115	89.2063	0.46928
192.933	75.4683	3.31289							193.261	78.6932	1.36993				193.215	89.1967	0.46809
193.033	75.404	3.31604							193.361	78.6654	1.36813				193.315	89.1872	0.46688
193.133	75.3391	3.31893							193.461	78.6374	1.3663				193.415	89.1778	0.46565
193.233	75.2739	3.32156							193.561	78.6095	1.36446				193.515	89.1685	0.4644
193.333	75.2086	3.32393							193.661	78.5816	1.3626				193.615	89.1591	0.46313
193.433	75.1428	3.32603							193.761	78.554	1.36074				193.715	89.1498	0.46184
193.533	75.0768	3.32787							193.861	78.5263	1.35886				193.815	89.1405	0.46054
193.633	75.0107	3.32944							193.961	78.4987	1.35696				193.915	89.1312	0.45923
193.733	74.9454	3.33071							194.061	78.4712	1.35505				194.015	89.122	0.4579
193.833	74.8793	3.33172							194.161	78.4437	1.35312				194.115	89.1128	0.45657
193.933	74.8129	3.33246							194.261	78.4166	1.35119				194.215	89.1035	0.45523
194.033	74.7465	3.3329							194.361	78.3894	1.34924				194.315	89.0943	0.45389
194.133	74.6801	3.33306							194.461	78.3623	1.34727				194.415	89.0852	0.45255
194.233	74.6138	3.33293							194.561	78.3353	1.34527				194.515	89.0762	0.45123
194.333	74.5475	3.3325							194.661	78.3084	1.34327				194.615	89.0671	0.44991
194.433	74.4814	3.33177							194.761	78.2815	1.34125				194.715	89.0582	0.4486
194.533	74.4156	3.33074							194.861	78.2548	1.33921				194.815	89.0492	0.4473
194.633	74.3493	3.3294							194.961	78.2281	1.33716				194.915	89.0403	0.44602
194.733	74.2832	3.32774							195.061	78.2015	1.3351				195.015	89.0315	0.44475
194.833	74.2174	3.32578							195.161	78.1749	1.33301				195.115	89.0228	0.44351
194.933	74.1512	3.32349							195.261	78.1484	1.33091				195.215	89.014	0.44228
195.033	74.0846	3.32085							195.361	78.1219	1.32879				195.315	89.0053	0.44107
195.133	74.0178	3.31787							195.461	78.0953	1.32665				195.415	88.9965	0.43985
195.233	73.9512	3.31455							195.561	78.0691	1.32452				195.515	88.9877	0.43865
195.333	73.8851	3.31093							195.661	78.0428	1.32237				195.615	88.9789	0.43747
195.433	73.8184	3.30694							195.761	78.0166	1.32022				195.715	88.9701	0.43631
195.533	73.7517	3.3026							195.861	77.9905	1.31807				195.815	88.9613	0.43518
195.633	73.6849	3.29791							195.961	77.9644	1.3159				195.915	88.9525	0.43406
195.733	73.6183	3.2929							196.061	77.9382	1.31373				196.015	88.9438	0.43297
195.833	73.552	3.28757							196.161	77.9123	1.31157				196.115	88.935	0.43189
195.933	73.4871	3.28202							196.261	77.8862	1.3094				196.215	88.9262	0.43085
196.033	73.4224	3.27617							196.361	77.8604	1.30725				196.315	88.9176	0.42983
196.133	73.3577	3.27001							196.461	77.8345	1.3051				196.415	88.9088	0.42884
196.233	73.2935	3.26359							196.561	77.8086	1.30296				196.515	88.9	0.42786
196.333	73.2292	3.25685							196.661	77.7828	1.30082				196.615	88.8913	0.42692
196.433	73.1648	3.24981							196.761	77.757	1.29871				196.715	88.8825	0.426
196.533	73.1006	3.24248							196.861	77.7314	1.29662				196.815	88.8738	0.42512
196.633	73.0367	3.23489							196.961	77.7058	1.29456				196.915	88.8651	0.42428
196.733	72.9731	3.22706							197.061	77.6802	1.29251				197.015	88.8565	0.42348
196.833	72.9094	3.21892							197.161	77.6548	1.2905				197.115	88.8479	0.42271
196.933	72.8451	3.21043							197.261	77.6292	1.28851				197.215	88.8394	0.42199
197.033	72.7819	3.2018							197.361	77.6036	1.28654				197.315	88.8308	0.4213
197.133	72.7188	3.19291							197.461	77.5781	1.28461				197.415	88.8225	0.42067
197.233	72.6557	3.18376							197.561	77.5524	1.2827				197.515	88.8142	0.42009
197.333	72.5931	3.1744							197.661	77.5267	1.28082				197.615	88.806	0.41956
197.433	72.5303	3.16475							197.761	77.501	1.279				197.715	88.7978	0.41907
197.533	72.4681	3.15492							197.861	77.4751	1.27719				197.815	88.7896	0.41864
197.633	72.4057	3.14479							197.961	77.4494	1.27545				197.915	88.7815	0.41825
197.733	72.3439	3.1345							198.061	77.4239	1.27376				198.015	88.7734	0.41793
197.833	72.2824	3.12398							198.161	77.398	1.2721				198.115	88.7653	0.41765
197.933	72.2201	3.11306							198.261	77.3724	1.2705				198.215	88.7572	0.41744
198.033	72.1578	3.10185							198.361	77.3465	1.26895				198.315	88.7492	0.41729
198.133	72.0961	3.09046							198.461	77.3207	1.26745				198.415	88.7412	0.4172
198.233	72.0345	3.07882							198.561	77.2947	1.26599				198.515	88.7333	0.41717
198.333	71.9726	3.06684							198.661	77.2688	1.2646				198.615	88.7253	0.41722
198.433	71.9112	3.05465							198.761	77.2429	1.26327				198.715	88.7174	0.41733
198.533	71.8497	3.04214							198.861	77.217	1.26199				198.815	88.7094	0.41751
198.633	71.789	3.02949							198.961	77.1911	1.26078				198.915	88.7015	0.41776
198.733	71.7277	3.01643							199.061	77.1651	1.25962				199.015	88.6935	0.41809
198.833	71.6669	3.00317							199.161	77.1391	1.25852				199.115	88.6855	0.4185
198.933	71.6068	2.98976							199.261	77.1131	1.25748				199.215	88.6774	0.41898
199.033	71.5467	2.97603							199.361	77.0871	1.2565				199.315	88.6694	0.41955
199.133	71.4862	2.96192							199.461	77.0612	1.25559				199.415	88.6614	0.42019
199.233	71.4262	2.94761							199.561	77.0353	1.25473				199.515	88.6533	0.42092
199.333	71.3667	2.93314							199.661	77.0095	1.25393				199.615	88.6451	0.42174
199.433	71.3075	2.91845							199.761	76.9836	1.25319				199.715	88.6368	0.42264
199.533	71.2485	2.90351							199.861	76.958	1.25251				199.815	88.6286	0.42363
199.633	71.19	2.88842							199.961	76.9322	1.25188				199.915	88.6202	0.42471
199.733	71.1317	2.87315							200.061	76.9064	1.2513				200.015	88.6119	0.42587
199.833	71.0738	2.8577							200.161	76.8809	1.25077				200.115	88.6034	0.42712
199.933	71.0163	2.84211							200.261	76.8551	1.25029				200.215	88.5949	0.42845
200.033	70.9591	2.82639							200.361	76.8293	1.24986				200.315	88.5865	0.42986
200.133	70.9022	2.81053							200.461	76.8036	1.24947				200.415	88.5779	0.43135
200.233	70.8458	2.79463							200.561	76.7781	1.24912				200.515	88.5692	0.43293
200.333	70.7895	2.77858							200.661	76.7527	1.24881				200.615	88.5607	0.43456
200.433	70.7339	2.76257							200.761	76.7271	1.24854				200.715	88.5521	0.43626
200.533	70.6789	2.74659							200.861	76.7016	1.24829				200.815	88.5435	0.43803
200.633	70.6237	2.73043							200.961	76.6762	1.24808				200.915	88.5348	0.43986
200.733	70.5691	2.71436							201.061	76.6509	1.24789				201.015	88.526	0.44176
200.833	70.5151	2.6984							201.161	76.6256	1.24772				201.115	88.5172	0.44373
200.933	70.461	2.68232							201.261	76.6005	1.24757				201.215	88.5084	0.44575
201.033	70.4074	2.66635							201.361	76.5754	1.24744				201.315	88.4994	0.44785
201.133	70.3539	2.65043							201.461	76.5502	1.24731				201.415	88.4903	0.45002
201.233	70.301	2.63464							201.561	76.525	1.2472				201.515	88.4812	0.45225
201.333	70.2481	2.61891							201.661	76.4997	1.24708				201.615	88.472	0.45453
201.433	70.1956	2.60328							201.761	76.4744	1.24696				201.715	88.4628	0.45683
201.533	70.1434	2.5878							201.861	76.4492	1.24684				201.815	88.4535	0.45919
201.633	70.0914	2.57246							201.961	76.424	1.24671				201.915	88.4442	0.46159
201.733	70.0397	2.55725							202.061	76.3988	1.24657				202.015	88.4349	0.46402
201.833	69.9885	2.54226							202.161	76.3736	1.24641				202.115	88.4255	0.46647
201.933	69.9375	2.52744							202.261	76.3484	1.24623				202.215	88.416	0.46898
202.033	69.887	2.51284							202.361	76.3231	1.24602				202.315	88.4064	0.47155
202.133	69.8366	2.49834							202.461	76.298	1.24579				202.415	88.3969	0.4741
202.233	69.7862	2.48397							202.561	76.2727	1.24553				202.515	88.3873	0.47668
202.333	69.7361	2.46974							202.661	76.2472	1.24524				202.615	88.3776	0.47931
202.433	69.6864	2.45574							202.761	76.2218	1.24491				202.715	88.3678	0.48196
202.533	69.6365	2.44177							202.861	76.1963	1.24454				202.815	88.358	0.48465
202.633	69.5868	2.42792							202.961	76.1708	1.24413				202.915	88.3481	0.48734
202.733	69.5375	2.41425							203.061	76.145	1.24367				203.015	88.3381	0.49005
202.833	69.4883	2.40065							203.161	76.1194	1.24317				203.115	88.3281	0.49279
202.933	69.4395	2.38724							203.261	76.0938	1.24262				203.215	88.318	0.49553
203.033	69.3911	2.37395							203.361	76.0681	1.24202				203.315	88.3079	0.49828
203.133	69.3433	2.36083							203.461	76.0421	1.24137				203.415	88.2979	0.501
203.233	69.2954	2.34769							203.561	76.0162	1.24068				203.515	88.2878	0.50373
203.333	69.2481	2.33469							203.661	75.9906	1.23994				203.615	88.2777	0.50646
203.433	69.2008	2.32167							203.761	75.9648	1.23915				203.715	88.2674	0.50922
203.533	69.1538	2.30864							203.861	75.9389	1.2383				203.815	88.2571	0.51197
203.633	69.107	2.29564							203.961	75.9128	1.2374				203.915	88.2468	0.51471
203.733	69.0608	2.2827							204.061	75.8866	1.23645				204.015	88.2363	0.51747
203.833	69.0147	2.26966							204.161	75.8604	1.23545				204.115	88.2258	0.52021
203.933	68.9685	2.25652							204.261	75.8341	1.2344				204.215	88.2153	0.52294
204.033	68.9226	2.24327							204.361	75.8078	1.23331				204.315	88.2047	0.52566
204.133	68.8771	2.23							204.461	75.7812	1.23216				204.415	88.1941	0.52835
204.233	68.8317	2.2166							204.561	75.7549	1.23097				204.515	88.1834	0.53103
204.333	68.7869	2.20317							204.661	75.7286	1.22975				204.615	88.1728	0.53367
204.433	68.742	2.18956							204.761	75.7021	1.22848				204.715	88.162	0.53629
204.533	68.6977	2.1759							204.861	75.6757	1.22717				204.815	88.1513	0.53888
204.633	68.6542	2.16225							204.961	75.649	1.22582				204.915	88.1403	0.54148
204.733	68.6109	2.1485							205.061	75.6226	1.22445				205.015	88.1293	0.54406
204.833	68.568	2.13464							205.161	75.5958	1.22302				205.115	88.1181	0.5466
204.933	68.5252	2.12057							205.261	75.5691	1.22156				205.215	88.107	0.54911
205.033	68.4827	2.1064							205.361	75.5424	1.22008				205.315	88.0957	0.55158
205.133	68.4404	2.09205							205.461	75.5158	1.21857				205.415	88.0845	0.55398
205.233	68.3986	2.07763							205.561	75.4891	1.21702				205.515	88.073	0.55637
205.333	68.3571	2.06313							205.661	75.4623	1.21544				205.615	88.0615	0.5587
205.433	68.3157	2.04842							205.761	75.4354	1.21384				205.715	88.0503	0.56093
205.533	68.2749	2.03375							205.861	75.4086	1.21221				205.815	88.0388	0.56313
205.633	68.2341	2.01887							205.961	75.3816	1.21054				205.915	88.0273	0.56526
205.733	68.1936	2.00387							206.061	75.3548	1.20886				206.015	88.0158	0.56733
205.833	68.1536	1.98886							206.161	75.3278	1.20715				206.115	88.0043	0.56932
205.933	68.114	1.97386							206.261	75.3008	1.20542				206.215	87.9926	0.57126
206.033	68.0747	1.9588							206.361	75.2738	1.20366				206.315	87.981	0.57311
206.133	68.0357	1.94369							206.461	75.2469	1.20189				206.415	87.9693	0.57492
206.233	67.9969	1.92853							206.561	75.2198	1.20007				206.515	87.9574	0.57666
206.333	67.9587	1.91343							206.661	75.193	1.19826				206.615	87.9453	0.57835
206.433	67.9205	1.89824							206.761	75.166	1.19641				206.715	87.9331	0.57995
206.533	67.8828	1.88314							206.861	75.139	1.19454				206.815	87.9209	0.58149
206.633	67.8453	1.86803							206.961	75.1121	1.19265				206.915	87.9086	0.58293
206.733	67.808	1.85294							207.061	75.0853	1.19074				207.015	87.8965	0.58428
206.833	67.771	1.83783							207.161	75.0584	1.1888				207.115	87.8843	0.58554
206.933	67.7342	1.82279							207.261	75.0315	1.18685				207.215	87.8721	0.58672
207.033	67.6976	1.80778							207.361	75.0047	1.18487				207.315	87.8598	0.58782
207.133	67.6614	1.79287							207.461	74.9779	1.18288				207.415	87.8475	0.58884
207.233	67.6256	1.77807							207.561	74.9511	1.18085				207.515	87.8351	0.58978
207.333	67.59	1.76334							207.661	74.9243	1.17881				207.615	87.8228	0.59063
207.433	67.5545	1.74864							207.761	74.8975	1.17673				207.715	87.8105	0.5914
207.533	67.5193	1.73408							207.861	74.8709	1.17465				207.815	87.798	0.5921
207.633	67.4844	1.71962							207.961	74.8445	1.17256				207.915	87.7854	0.59273
207.733	67.4498	1.70528							208.061	74.818	1.17044				208.015	87.7729	0.59328
207.833	67.4156	1.69112							208.161	74.7918	1.16831				208.115	87.7604	0.59375
207.933	67.3816	1.67703							208.261	74.7655	1.16614				208.215	87.7479	0.59416
208.033	67.3479	1.66309							208.361	74.7394	1.16397				208.315	87.7353	0.5945
208.133	67.3145	1.64931							208.461	74.7135	1.16178				208.415	87.7228	0.59478
208.233	67.2813	1.63563							208.561	74.6876	1.15958				208.515	87.7104	0.595
208.333	67.2485	1.62215							208.661	74.6618	1.15735				208.615	87.6979	0.59516
208.433	67.2159	1.60874							208.761	74.6362	1.15511				208.715	87.6855	0.59528
208.533	67.1833	1.59539							208.861	74.6108	1.15287				208.815	87.673	0.59535
208.633	67.1509	1.58212							208.961	74.5855	1.1506				208.915	87.6605	0.59538
208.733	67.1189	1.56907							209.061	74.5602	1.14832				209.015	87.648	0.59537
208.833	67.0873	1.55623							209.161	74.5353	1.14603				209.115	87.6356	0.59534
208.933	67.0561	1.54357							209.261	74.5103	1.14372				209.215	87.6232	0.59529
209.033	67.0251	1.53103							209.361	74.4852	1.14137				209.315	87.6108	0.59521
209.133	66.9943	1.51863							209.461	74.4603	1.13901				209.415	87.5986	0.59513
209.233	66.9636	1.50631							209.561	74.4355	1.13663				209.515	87.5864	0.59505
209.333	66.9333	1.49418							209.661	74.4111	1.13427				209.615	87.5742	0.59496
209.433	66.9034	1.48227							209.761	74.3868	1.13189				209.715	87.5619	0.59489
209.533	66.8736	1.47045							209.861	74.3626	1.12948				209.815	87.5498	0.59483
209.633	66.8442	1.45885							209.961	74.3388	1.12709				209.915	87.5379	0.59479
209.733	66.8149	1.44734							210.061	74.3149	1.12467				210.015	87.5261	0.59478
209.833	66.7859	1.43602							210.161	74.2913	1.12225				210.115	87.5141	0.59479
209.933	66.7571	1.42484							210.261	74.2681	1.11985				210.215	87.5023	0.59485
210.033	66.7287	1.41387							210.361	74.2452	1.11745				210.315	87.4906	0.59495
210.133	66.7004	1.40303							210.461	74.2223	1.11503				210.415	87.4788	0.59509
210.233	66.6723	1.39232							210.561	74.1996	1.1126				210.515	87.467	0.59529
210.333	66.6444	1.38174							210.661	74.177	1.11017				210.615	87.4553	0.59554
210.433	66.6167	1.37134							210.761	74.1546	1.10772				210.715	87.4436	0.59586
210.533	66.5892	1.36112							210.861	74.1322	1.10526				210.815	87.4319	0.59624
210.633	66.5623	1.35115							210.961	74.1102	1.10282				210.915	87.4202	0.59669
210.733	66.5353	1.34125							211.061	74.0881	1.10034				211.015	87.4085	0.59722
210.833	66.5083	1.33145							211.161	74.0661	1.09786				211.115	87.3969	0.59781
210.933	66.4816	1.32179							211.261	74.0443	1.09539				211.215	87.3852	0.5985
211.033	66.455	1.3123							211.361	74.023	1.09295				211.315	87.3735	0.59926
211.133	66.4284	1.30286							211.461	74.0017	1.09049				211.415	87.3618	0.60011
211.233	66.402	1.29358							211.561	73.9805	1.08804				211.515	87.3499	0.60106
211.333	66.376	1.28451							211.661	73.9594	1.08557				211.615	87.3381	0.60209
211.433	66.35	1.27552							211.761	73.9384	1.08312				211.715	87.3264	0.6032
211.533	66.3241	1.26666							211.861	73.9177	1.0807				211.815	87.3145	0.60442
211.633	66.2985	1.25796							211.961	73.8971	1.07828				211.915	87.3026	0.60574
211.733	66.2731	1.24937							212.061	73.8766	1.07586				212.015	87.2904	0.60717
211.833	66.2477	1.24087							212.161	73.8561	1.07346				212.115	87.2783	0.60869
211.933	66.2224	1.23247							212.261	73.8357	1.07106				212.215	87.2662	0.61031
212.033	66.1971	1.22413							212.361	73.8155	1.06869				212.315	87.2541	0.61202
212.133	66.172	1.21591							212.461	73.7953	1.06634				212.415	87.242	0.61381
212.233	66.1472	1.20782							212.561	73.7754	1.06403				212.515	87.2298	0.6157
212.333	66.1226	1.19986							212.661	73.7556	1.06175				212.615	87.2176	0.61767
212.433	66.098	1.19194							212.761	73.7357	1.05949				212.715	87.2053	0.61974
212.533	66.0735	1.18411							212.861	73.7162	1.05727				212.815	87.1931	0.62188
212.633	66.0493	1.17637							212.961	73.6964	1.05507				212.915	87.1809	0.62408
212.733	66.0252	1.16873							213.061	73.6768	1.05291				213.015	87.1687	0.62636
212.833	66.0013	1.16118							213.161	73.6573	1.0508				213.115	87.1563	0.62874
212.933	65.9775	1.15369							213.261	73.6379	1.04874				213.215	87.1439	0.63118
213.033	65.954	1.14628							213.361	73.6183	1.0467				213.315	87.1314	0.63369
213.133	65.9307	1.139							213.461	73.5989	1.04472				213.415	87.1188	0.63627
213.233	65.9076	1.13178							213.561	73.5795	1.04279				213.515	87.1063	0.63889
213.333	65.8847	1.12466							213.661	73.5602	1.04093				213.615	87.0936	0.6416
213.433	65.8621	1.11764							213.761	73.5409	1.03912				213.715	87.0808	0.64435
213.533	65.8395	1.11067							213.861	73.5216	1.03738				213.815	87.068	0.64715
213.633	65.8171	1.10376							213.961	73.5023	1.03569				213.915	87.055	0.65001
213.733	65.7949	1.09693							214.061	73.483	1.03408				214.015	87.0419	0.65291
213.833	65.7727	1.09015							214.161	73.4639	1.03254				214.115	87.0288	0.65584
213.933	65.7509	1.0835							214.261	73.4452	1.0311				214.215	87.0157	0.65878
214.033	65.7292	1.0769							214.361	73.4265	1.02974				214.315	87.0024	0.66178
214.133	65.7076	1.07036							214.461	73.4077	1.02843				214.415	86.9889	0.66482
214.233	65.6861	1.06389							214.561	73.3888	1.0272				214.515	86.9753	0.66786
214.333	65.6647	1.05747							214.661	73.3697	1.02603				214.615	86.9616	0.67092
214.433	65.6435	1.05115							214.761	73.3508	1.02495				214.715	86.948	0.67397
214.533	65.6223	1.0449							214.861	73.332	1.02395				214.815	86.9341	0.67705
214.633	65.6014	1.03875							214.961	73.3131	1.02303				214.915	86.9201	0.68012
214.733	65.5805	1.03267							215.061	73.2942	1.02219				215.015	86.906	0.68321
214.833	65.5597	1.02665							215.161	73.2756	1.02144				215.115	86.8918	0.68626
214.933	65.5391	1.02077							215.261	73.2568	1.02077				215.215	86.8776	0.6893
215.033	65.5184	1.01491							215.361	73.238	1.02017				215.315	86.8632	0.69232
215.133	65.4979	1.0092							215.461	73.2194	1.01965				215.415	86.8487	0.69534
215.233	65.4776	1.00358							215.561	73.2007	1.01921				215.515	86.8341	0.69833
215.333	65.4574	0.99808							215.661	73.182	1.01885				215.615	86.8194	0.70128
215.433	65.4372	0.99264							215.761	73.1634	1.01857				215.715	86.8046	0.70421
215.533	65.417	0.98731							215.861	73.1448	1.01836				215.815	86.7898	0.70707
215.633	65.397	0.98208							215.961	73.1262	1.01822				215.915	86.7751	0.70987
215.733	65.377	0.97699							216.061	73.1076	1.01815				216.015	86.7603	0.71263
215.833	65.3571	0.97199							216.161	73.0889	1.01815				216.115	86.7454	0.71536
215.933	65.3374	0.96712							216.261	73.0702	1.01821				216.215	86.7303	0.71804
216.033	65.3177	0.96238							216.361	73.0513	1.01835				216.315	86.7153	0.72067
216.133	65.298	0.95773							216.461	73.0322	1.01855				216.415	86.7003	0.72325
216.233	65.2785	0.95325							216.561	73.013	1.01881				216.515	86.6852	0.72576
216.333	65.2591	0.94887							216.661	72.9939	1.01914				216.615	86.6701	0.72824
216.433	65.2398	0.94464							216.761	72.9747	1.01952				216.715	86.6549	0.73066
216.533	65.2206	0.94054							216.861	72.9558	1.01995				216.815	86.6397	0.73304
216.633	65.2014	0.93655							216.961	72.9367	1.02044				216.915	86.6244	0.73536
216.733	65.1824	0.9327							217.061	72.9176	1.02098				217.015	86.6092	0.73763
216.833	65.1634	0.92897							217.161	72.8986	1.02156				217.115	86.5939	0.73986
216.933	65.1446	0.92537							217.261	72.8796	1.02218				217.215	86.5786	0.74203
217.033	65.1259	0.9219							217.361	72.8605	1.02284				217.315	86.5632	0.74418
217.133	65.1072	0.91854							217.461	72.8414	1.02354				217.415	86.5478	0.7463
217.233	65.0885	0.91529							217.561	72.8221	1.02428				217.515	86.5323	0.74837
217.333	65.0699	0.91214							217.661	72.8029	1.02505				217.615	86.5168	0.75041
217.433	65.0514	0.90912							217.761	72.7839	1.02584				217.715	86.5014	0.7524
217.533	65.0329	0.90619							217.861	72.7646	1.02666				217.815	86.4859	0.75438
217.633	65.0144	0.90336							217.961	72.7454	1.0275				217.915	86.4703	0.75633
217.733	64.9959	0.90063							218.061	72.7261	1.02837				218.015	86.4547	0.75826
217.833	64.9777	0.89802							218.161	72.7067	1.02925				218.115	86.4392	0.76016
217.933	64.9594	0.89548							218.261	72.6873	1.03016				218.215	86.4235	0.76206
218.033	64.9412	0.89305							218.361	72.6679	1.03107				218.315	86.4078	0.76395
218.133	64.9231	0.89069							218.461	72.6485	1.03199				218.415	86.392	0.76583
218.233	64.9051	0.88843							218.561	72.6289	1.03292				218.515	86.3761	0.76773
218.333	64.8871	0.88624							218.661	72.6094	1.03386				218.615	86.3602	0.76963
218.433	64.8691	0.88412							218.761	72.5899	1.0348				218.715	86.3441	0.77153
218.533	64.8512	0.88207							218.861	72.5703	1.03575				218.815	86.3282	0.77343
218.633	64.8332	0.88007							218.961	72.5506	1.0367				218.915	86.3123	0.77532
218.733	64.8153	0.87815							219.061	72.5309	1.03765				219.015	86.2964	0.77723
218.833	64.7975	0.87628							219.161	72.511	1.0386				219.115	86.2804	0.77917
218.933	64.7796	0.87445							219.261	72.4911	1.03956				219.215	86.2644	0.78111
219.033	64.7618	0.87269							219.361	72.4709	1.04052				219.315	86.2485	0.78306
219.133	64.7441	0.87097							219.461	72.4507	1.04147				219.415	86.2326	0.78504
219.233	64.7263	0.86929							219.561	72.4306	1.04241				219.515	86.2166	0.78705
219.333	64.7087	0.86766							219.661	72.4105	1.04335				219.615	86.2006	0.78908
219.433	64.6909	0.86606							219.761	72.3904	1.04427				219.715	86.1845	0.79115
219.533	64.6733	0.86451							219.861	72.37	1.0452				219.815	86.1684	0.79324
219.633	64.6558	0.86299							219.961	72.3498	1.04611				219.915	86.1522	0.79538
219.733	64.6383	0.8615							220.061	72.3294	1.04703				220.015	86.1361	0.79754
219.833	64.6208	0.86004							220.161	72.3088	1.04794				220.115	86.1199	0.79973
219.933	64.6033	0.85859							220.261	72.2881	1.04884				220.215	86.1037	0.80194
220.033	64.5857	0.85717							220.361	72.2675	1.04974				220.315	86.0875	0.80419
220.133	64.5682	0.85576							220.461	72.2467	1.05063				220.415	86.0713	0.80647
220.233	64.5507	0.85438							220.561	72.2259	1.05151				220.515	86.055	0.80878
220.333	64.5333	0.85302							220.661	72.2049	1.05239				220.615	86.0387	0.81112
220.433	64.516	0.85167							220.761	72.1839	1.05326				220.715	86.0222	0.81351
220.533	64.4986	0.85033							220.861	72.1627	1.05413				220.815	86.0056	0.81594
220.633	64.4813	0.84901							220.961	72.1414	1.055				220.915	85.9888	0.81841
220.733	64.464	0.84769							221.061	72.1198	1.05586				221.015	85.9721	0.8209
220.833	64.4467	0.84638							221.161	72.0981	1.05672				221.115	85.9552	0.82343
220.933	64.4296	0.84509							221.261	72.0764	1.05758				221.215	85.9382	0.82598
221.033	64.4125	0.8438							221.361	72.0547	1.05842				221.315	85.9211	0.82856
221.133	64.3955	0.84251							221.461	72.0329	1.05926				221.415	85.9039	0.83116
221.233	64.3785	0.84123							221.561	72.0109	1.06009				221.515	85.8868	0.83375
221.333	64.3614	0.83994							221.661	71.989	1.06092				221.615	85.8694	0.83639
221.433	64.3445	0.83865							221.761	71.9667	1.06174				221.715	85.8521	0.83901
221.533	64.3274	0.83735							221.861	71.9443	1.06256				221.815	85.8345	0.84166
221.633	64.3105	0.83605							221.961	71.9219	1.06337				221.915	85.8169	0.84432
221.733	64.2935	0.83474							222.061	71.8994	1.06418				222.015	85.7991	0.84698
221.833	64.2767	0.83342							222.161	71.8769	1.06498				222.115	85.7814	0.84964
221.933	64.2598	0.8321							222.261	71.8545	1.06577				222.215	85.7635	0.85228
222.033	64.243	0.83077							222.361	71.8319	1.06655				222.315	85.7455	0.85493
222.133	64.2263	0.82943							222.461	71.8092	1.06733				222.415	85.7275	0.85755
222.233	64.2096	0.82808							222.561	71.7865	1.0681				222.515	85.7094	0.86016
222.333	64.1928	0.82671							222.661	71.7636	1.06887				222.615	85.6911	0.86276
222.433	64.1761	0.82532							222.761	71.7405	1.06964				222.715	85.6729	0.86533
222.533	64.1594	0.82393							222.861	71.7176	1.07039				222.815	85.6546	0.86787
222.633	64.1427	0.82252							222.961	71.6945	1.07114				222.915	85.6362	0.87038
222.733	64.1261	0.82109							223.061	71.6715	1.07188				223.015	85.6177	0.87288
222.833	64.1095	0.81966							223.161	71.6486	1.07262				223.115	85.5991	0.87533
222.933	64.093	0.81821							223.261	71.6256	1.07335				223.215	85.5804	0.87777
223.033	64.0763	0.81674							223.361	71.6025	1.07407				223.315	85.5617	0.88016
223.133	64.0597	0.81525							223.461	71.5796	1.07478				223.415	85.543	0.88249
223.233	64.0432	0.81376							223.561	71.5567	1.07549				223.515	85.5243	0.88478
223.333	64.0268	0.81227							223.661	71.5336	1.0762				223.615	85.5055	0.88705
223.433	64.0104	0.81078							223.761	71.5108	1.0769				223.715	85.4866	0.88927
223.533	63.9941	0.80928							223.861	71.488	1.07759				223.815	85.4677	0.89144
223.633	63.9777	0.80777							223.961	71.4651	1.07828				223.915	85.4488	0.89357
223.733	63.9615	0.80626							224.061	71.4426	1.07895				224.015	85.4298	0.89565
223.833	63.9452	0.80476							224.161	71.4199	1.07962				224.115	85.4108	0.8977
223.933	63.929	0.80326							224.261	71.3972	1.08029				224.215	85.3917	0.8997
224.033	63.9128	0.80176							224.361	71.3745	1.08095				224.315	85.3726	0.90165
224.133	63.8967	0.80028							224.461	71.352	1.0816				224.415	85.3534	0.90356
224.233	63.8806	0.79881							224.561	71.3295	1.08225				224.515	85.3342	0.90543
224.333	63.8645	0.79734							224.661	71.3072	1.08288				224.615	85.3152	0.90724
224.433	63.8485	0.7959							224.761	71.2851	1.08349				224.715	85.2961	0.90901
224.533	63.8325	0.79447							224.861	71.2627	1.08411				224.815	85.277	0.91073
224.633	63.8165	0.79306							224.961	71.2404	1.08471				224.915	85.2578	0.91243
224.733	63.8005	0.79167							225.061	71.2184	1.08529				225.015	85.2386	0.91409
224.833	63.7846	0.7903							225.161	71.1964	1.08585				225.115	85.2194	0.9157
224.933	63.7687	0.78896							225.261	71.1744	1.0864				225.215	85.2004	0.91726
225.033	63.7528	0.78763							225.361	71.1524	1.08693				225.315	85.1812	0.91881
225.133	63.7368	0.78632							225.461	71.1304	1.08745				225.415	85.1619	0.92032
225.233	63.721	0.78505							225.561	71.1083	1.08794				225.515	85.1427	0.9218
225.333	63.7052	0.78379							225.661	71.0863	1.08841				225.615	85.1235	0.92325
225.433	63.6892	0.78254							225.761	71.0642	1.08885				225.715	85.1043	0.92467
225.533	63.6734	0.78132							225.861	71.0423	1.08926				225.815	85.0851	0.92606
225.633	63.6575	0.78011							225.961	71.0203	1.08964				225.915	85.066	0.92743
225.733	63.6417	0.77892							226.061	70.998	1.09				226.015	85.0467	0.92878
225.833	63.6259	0.77774							226.161	70.9758	1.09031				226.115	85.0274	0.93012
225.933	63.61	0.77656							226.261	70.9536	1.09059				226.215	85.0081	0.93143
226.033	63.5942	0.77539							226.361	70.9316	1.09083				226.315	84.9888	0.93274
226.133	63.5783	0.77421							226.461	70.9094	1.09102				226.415	84.9694	0.93402
226.233	63.5625	0.77303							226.561	70.8871	1.09117				226.515	84.9499	0.93531
226.333	63.5468	0.77184							226.661	70.8649	1.09128				226.615	84.9303	0.93659
226.433	63.5311	0.77064							226.761	70.8427	1.09134				226.715	84.9106	0.93787
226.533	63.5154	0.76942							226.861	70.8207	1.09135				226.815	84.8909	0.93913
226.633	63.4997	0.76817							226.961	70.7985	1.09131				226.915	84.8713	0.94039
226.733	63.4842	0.7669							227.061	70.7762	1.09123				227.015	84.8517	0.94164
226.833	63.4686	0.76559							227.161	70.7538	1.09109				227.115	84.832	0.94289
226.933	63.453	0.76424							227.261	70.7314	1.0909				227.215	84.8123	0.94414
227.033	63.4375	0.76285							227.361	70.7092	1.09067				227.315	84.7926	0.94539
227.133	63.4221	0.76142							227.461	70.6868	1.09038				227.415	84.7729	0.94664
227.233	63.4068	0.75993							227.561	70.6646	1.09005				227.515	84.7532	0.94789
227.333	63.3914	0.75839							227.661	70.6425	1.08967				227.615	84.7332	0.94916
227.433	63.3761	0.7568							227.761	70.6204	1.08925				227.715	84.7131	0.95044
227.533	63.3608	0.75514							227.861	70.5982	1.08878				227.815	84.6932	0.95172
227.633	63.3456	0.75344							227.961	70.5762	1.08828				227.915	84.6732	0.953
227.733	63.3305	0.75167							228.061	70.5542	1.08775				228.015	84.6531	0.95429
227.833	63.3154	0.74984							228.161	70.532	1.08718				228.115	84.633	0.95559
227.933	63.3003	0.74795							228.261	70.5101	1.08658				228.215	84.6129	0.95689
228.033	63.2853	0.746							228.361	70.4883	1.08595				228.315	84.5929	0.95819
228.133	63.2704	0.744							228.461	70.4662	1.0853				228.415	84.573	0.95949
228.233	63.2555	0.74193							228.561	70.4441	1.08463				228.515	84.5531	0.96079
228.333	63.2407	0.73983							228.661	70.4221	1.08394				228.615	84.5332	0.9621
228.433	63.2259	0.73767							228.761	70.4	1.08324				228.715	84.5134	0.9634
228.533	63.2112	0.73548							228.861	70.3778	1.08252				228.815	84.4933	0.96472
228.633	63.1965	0.73322							228.961	70.3558	1.0818				228.915	84.4733	0.96604
228.733	63.1818	0.73094							229.061	70.3337	1.08109				229.015	84.4532	0.96736
228.833	63.1672	0.72861							229.161	70.3116	1.08037				229.115	84.433	0.96869
228.933	63.1526	0.72626							229.261	70.2899	1.07968				229.215	84.4128	0.97002
229.033	63.138	0.72389							229.361	70.2679	1.07898				229.315	84.3926	0.97134
229.133	63.1235	0.7215							229.461	70.246	1.07831				229.415	84.3722	0.97266
229.233	63.1091	0.7191							229.561	70.2241	1.07764				229.515	84.3519	0.97397
229.333	63.0945	0.71668							229.661	70.2022	1.077				229.615	84.3317	0.97526
229.433	63.08	0.71426							229.761	70.1801	1.07637				229.715	84.3115	0.97655
229.533	63.0657	0.71187							229.861	70.1582	1.07578				229.815	84.2912	0.97782
229.633	63.0514	0.70949							229.961	70.1361	1.07521				229.915	84.2708	0.97908
229.733	63.0371	0.70712							230.061	70.1142	1.07466				230.015	84.2503	0.98033
229.833	63.023	0.7048							230.161	70.0921	1.07415				230.115	84.23	0.98155
229.933	63.0087	0.7025							230.261	70.0701	1.07366				230.215	84.2096	0.98275
230.033	62.9946	0.70023							230.361	70.0482	1.07321				230.315	84.1889	0.98394
230.133	62.9804	0.69801							230.461	70.0262	1.07279				230.415	84.1682	0.98511
230.233	62.9664	0.69585							230.561	70.0043	1.07241				230.515	84.1473	0.98626
230.333	62.9524	0.69374							230.661	69.9823	1.07205				230.615	84.1265	0.98736
230.433	62.9384	0.69168							230.761	69.9603	1.07173				230.715	84.1055	0.98845
230.533	62.9244	0.68968							230.861	69.9384	1.07144				230.815	84.0846	0.98949
230.633	62.9104	0.68775							230.961	69.9166	1.07118				230.915	84.0637	0.9905
230.733	62.8966	0.6859							231.061	69.8948	1.07095				231.015	84.0426	0.99148
230.833	62.8827	0.68412							231.161	69.8731	1.07075				231.115	84.0216	0.99241
230.933	62.8688	0.68241							231.261	69.8515	1.07058				231.215	84.0005	0.9933
231.033	62.8551	0.68079							231.361	69.8299	1.07043				231.315	83.9793	0.99416
231.133	62.8414	0.67926							231.461	69.8082	1.0703				231.415	83.9582	0.99497
231.233	62.8277	0.67781							231.561	69.7866	1.0702				231.515	83.9369	0.99574
231.333	62.8139	0.67643							231.661	69.765	1.07011				231.615	83.9158	0.99645
231.433	62.8003	0.67516							231.761	69.7434	1.07005				231.715	83.8946	0.99713
231.533	62.7867	0.67396							231.861	69.7218	1.07				231.815	83.8734	0.99776
231.633	62.7731	0.67285							231.961	69.7004	1.06997				231.915	83.8522	0.99835
231.733	62.7593	0.67182							232.061	69.6789	1.06996				232.015	83.831	0.99889
231.833	62.7457	0.67088							232.161	69.6575	1.06996				232.115	83.8096	0.99939
231.933	62.7321	0.67004							232.261	69.6363	1.06997				232.215	83.7883	0.99984
232.033	62.7186	0.66928							232.361	69.615	1.06999				232.315	83.7671	1.00025
232.133	62.7051	0.66861							232.461	69.5936	1.07003				232.415	83.7458	1.00062
232.233	62.6915	0.66802							232.561	69.5723	1.07008				232.515	83.7247	1.00095
232.333	62.6779	0.66751							232.661	69.551	1.07013				232.615	83.7036	1.00124
232.433	62.6643	0.66708							232.761	69.5299	1.0702				232.715	83.6825	1.0015
232.533	62.6507	0.66673							232.861	69.5089	1.07027				232.815	83.6613	1.00172
232.633	62.6371	0.66645							232.961	69.488	1.07035				232.915	83.6401	1.00191
232.733	62.6235	0.66625							233.061	69.467	1.07044				233.015	83.6189	1.00208
232.833	62.6099	0.66612							233.161	69.4459	1.07054				233.115	83.5978	1.00222
232.933	62.5963	0.66606							233.261	69.425	1.07065				233.215	83.5765	1.00233
[truncated: 3,712 more rows]
