# Supplementary material for: Thermal analysis during partial carbonizing process of rhubarb, moutan and burnet
Source: PLoS One. 2017 Mar 21;12(3):e0173946. doi: 10.1371/journal.pone.0173946 (PMC5360265; doi:10.1371/journal.pone.0173946)
Supplement: S2 Fig — (XLSX) [file pone.0173946.s002.xlsx]

## Sheet: Fig.2.
A						B						C						D						E						F
temperature	weight	temperature	weight	temperature	weight	temperature	weight	temperature	weight	temperature	weight	temperature	weight	temperature	weight	temperature	weight	temperature	DTG	temperature	DTG	temperature	DTG	temperature	DTG	temperature	DTG	temperature	DTG	temperature	DTG	temperature	DTG	temperature	DTG
30.538	100	30.414	100	31.626	100	30.538	-0.01025	30.414	0.50147	31.626	-0.0002021	29.953	100	30.863	100	32.228	100	29.953	-0.91212	30.863	0.5603	32.228	0.00188	30.682	100	34.108	100	32.692	100	30.682	0	34.108	0.84552	32.692	1.14236
31.538	99.68	31.414	99.5449	32.626	99.9219	31.538	0.1472	31.414	0.16264	32.626	0.02941	30.953	100	31.863	99.6757	33.228	99.5579	30.953	-0.91212	31.863	0.16536	33.228	0.89369	31.682	100	35.108	99.6052	33.692	99.8374	31.682	0	35.108	0.14443	33.692	0.22507
32.538	99.6343	32.414	99.5299	33.626	99.9082	32.538	0.08544	32.414	-0.05797	33.626	0.15213	31.953	99.8676	32.863	99.652	34.228	99.4268	31.953	-0.69054	32.863	-0.00942	34.228	0.52304	32.682	98.6529	36.108	99.5702	34.692	99.7861	32.682	-0.57979	36.108	0.0682	34.692	0.34727
33.538	99.6181	33.414	99.555	34.626	99.8818	33.538	0.03338	33.414	-0.22017	34.626	0.28195	32.953	100.047	33.863	99.6673	35.228	99.3783	32.953	-0.80368	33.863	-0.15753	35.228	0.31273	33.682	98.8125	37.108	99.5598	35.692	99.735	33.682	-0.71379	37.108	0.00373	35.692	0.42068
34.538	99.6155	34.414	99.594	35.626	99.8508	34.538	-0.00924	34.414	-0.32163	35.626	0.38234	33.953	100.209	34.863	99.6964	36.228	99.354	33.953	-0.8724	34.863	-0.25323	36.228	0.22019	34.682	98.9576	38.108	99.5635	36.692	99.6925	34.682	-0.78303	38.108	-0.04713	36.692	0.46593
35.538	99.6203	35.414	99.6369	36.626	99.8179	35.538	-0.04309	35.414	-0.37809	36.626	0.4511	34.953	100.36	35.863	99.7306	37.228	99.3391	34.953	-0.91199	35.863	-0.30575	37.228	0.16576	35.682	99.0901	39.108	99.5753	37.692	99.6555	35.682	-0.81397	39.108	-0.08379	37.692	0.50078
36.538	99.6294	36.414	99.6791	37.626	99.7851	36.538	-0.06808	36.414	-0.40502	37.626	0.49131	35.953	100.497	36.863	99.7648	38.228	99.3292	35.953	-0.9276	36.863	-0.32493	38.228	0.12832	36.682	99.2132	40.108	99.5911	38.692	99.62	36.682	-0.81951	40.108	-0.10693	38.692	0.53207
37.538	99.6409	37.414	99.7184	38.626	99.7536	37.538	-0.08309	37.414	-0.414	38.626	0.51326	36.953	100.624	37.863	99.7967	39.228	99.3223	36.953	-0.92425	37.863	-0.32301	39.228	0.09746	37.682	99.3253	41.108	99.6078	39.692	99.5847	37.682	-0.80705	41.108	-0.11821	39.692	0.5613
38.538	99.6529	38.414	99.7549	39.626	99.7239	38.538	-0.0884	38.414	-0.41251	39.626	0.52787	37.953	100.741	38.863	99.8254	40.228	99.3175	37.953	-0.90673	38.863	-0.31018	40.228	0.06433	38.682	99.4271	42.108	99.6231	40.692	99.5507	38.682	-0.78272	42.108	-0.11995	40.692	0.58764
39.538	99.6645	39.414	99.7889	40.626	99.6952	39.538	-0.08573	39.414	-0.40485	40.626	0.54234	38.953	100.851	39.863	99.8511	41.228	99.315	38.953	-0.87959	39.863	-0.29346	41.228	0.02473	39.682	99.5205	43.108	99.6365	41.692	99.5179	39.682	-0.75113	43.108	-0.11472	41.692	0.6108
40.538	99.6749	40.414	99.8206	41.626	99.6671	40.538	-0.07731	40.414	-0.39372	41.626	0.55881	39.953	100.951	40.863	99.8741	42.228	99.3149	39.953	-0.84683	40.863	-0.27695	42.228	-0.01858	40.682	99.6054	44.108	99.6475	42.692	99.4857	40.682	-0.71639	44.108	-0.10462	42.692	0.63028
41.538	99.6836	41.414	99.8501	42.626	99.6393	41.538	-0.06561	41.414	-0.38087	42.626	0.5749	40.953	101.044	41.863	99.8947	43.228	99.3168	40.953	-0.811	41.863	-0.26256	43.228	-0.05965	41.682	99.6825	45.108	99.6564	43.692	99.4536	41.682	-0.6811	45.108	-0.09127	43.692	0.6452
42.538	99.6905	42.414	99.8774	43.626	99.6121	42.538	-0.05259	42.414	-0.36764	43.626	0.58559	41.953	101.131	42.863	99.9135	44.228	99.3204	41.953	-0.77392	42.863	-0.25045	44.228	-0.0914	42.682	99.7537	46.108	99.6632	44.692	99.4219	42.682	-0.64596	46.108	-0.07596	44.692	0.65459
43.538	99.6958	43.414	99.9028	44.626	99.5855	43.538	-0.03954	43.414	-0.35463	44.626	0.5859	42.953	101.211	43.863	99.931	45.228	99.3249	42.953	-0.73659	43.863	-0.23992	45.228	-0.10981	43.682	99.8196	47.108	99.6683	45.692	99.3906	43.682	-0.61084	47.108	-0.05951	45.692	0.65815
44.538	99.6995	44.414	99.9266	45.626	99.56	44.538	-0.02746	44.414	-0.34213	45.626	0.57321	43.953	101.285	44.863	99.9472	46.228	99.3298	43.953	-0.69921	44.863	-0.23001	46.228	-0.11432	44.682	99.8806	48.108	99.672	46.692	99.3598	44.682	-0.57491	48.108	-0.04247	46.692	0.65594
45.538	99.7019	45.414	99.949	46.626	99.536	45.538	-0.01677	45.414	-0.3301	46.626	0.54843	44.953	101.355	45.863	99.9622	47.228	99.3345	44.953	-0.66162	45.863	-0.2198	47.228	-0.10659	45.682	99.9374	49.108	99.6743	47.692	99.3298	45.682	-0.53663	49.108	-0.02516	47.692	0.64844
46.538	99.7032	46.414	99.9702	47.626	99.5138	46.538	-0.00742	46.414	-0.31834	47.626	0.51553	45.953	101.42	46.863	99.9762	48.228	99.3387	45.953	-0.62327	46.863	-0.20851	48.228	-0.0902	46.682	99.9897	50.108	99.6755	48.692	99.3013	46.682	-0.49532	50.108	-0.0077	48.692	0.63671
47.538	99.7036	47.414	99.9902	48.626	99.4935	47.538	0.00073268	47.414	-0.30661	48.626	0.48045	46.953	101.481	47.863	99.9893	49.228	99.342	46.953	-0.58338	47.863	-0.19555	49.228	-0.06946	47.682	100.037	51.108	99.6756	49.692	99.2747	47.682	-0.4505	51.108	0.00994	49.692	0.62221
48.538	99.7031	48.414	100.009	49.626	99.4749	48.538	0.0082	48.414	-0.29451	49.626	0.44925	47.953	101.537	48.863	100.001	50.228	99.3443	47.953	-0.54165	48.863	-0.18067	50.228	-0.0486	48.682	100.08	52.108	99.6747	50.692	99.2498	48.682	-0.40242	52.108	0.02795	50.692	0.60637
49.538	99.7018	49.414	100.027	50.626	99.4578	49.538	0.01563	49.414	-0.28161	50.626	0.42587	48.953	101.589	49.863	100.012	51.228	99.3458	48.953	-0.49807	49.863	-0.16384	51.228	-0.03028	49.682	100.117	53.108	99.6726	51.692	99.2265	49.682	-0.35272	53.108	0.04644	51.692	0.59057
50.538	99.6997	50.414	100.044	51.626	99.4417	50.538	0.02373	50.414	-0.26749	51.626	0.41156	49.953	101.637	50.863	100.022	52.228	99.3467	49.953	-0.45296	50.863	-0.14529	52.228	-0.01553	50.682	100.15	54.108	99.6695	52.692	99.2043	50.682	-0.30238	54.108	0.06555	52.692	0.57557
51.538	99.6966	51.414	100.06	52.626	99.4261	51.538	0.03334	51.414	-0.25191	52.626	0.40499	50.953	101.68	51.863	100.03	53.228	99.3471	50.953	-0.40745	51.863	-0.12536	53.228	-0.00402	51.682	100.177	55.108	99.6653	53.692	99.1831	51.682	-0.25263	55.108	0.08555	53.692	0.56216
52.538	99.6922	52.414	100.074	53.626	99.4109	52.538	0.04536	52.414	-0.23454	53.626	0.40293	51.953	101.719	52.863	100.037	54.228	99.347	51.953	-0.36252	52.863	-0.10387	54.228	0.00549	52.682	100.2	56.108	99.66	54.692	99.1625	52.682	-0.20429	56.108	0.10673	54.692	0.55052
53.538	99.6864	53.414	100.088	54.626	99.396	53.538	0.06057	53.414	-0.21523	54.626	0.40131	52.953	101.754	53.863	100.043	55.228	99.3467	52.953	-0.31913	53.863	-0.08093	55.228	0.01523	53.682	100.218	57.108	99.6537	55.692	99.1425	53.682	-0.15766	57.108	0.12935	55.692	0.54086
54.538	99.6785	54.414	100.1	55.626	99.3813	54.538	0.0795	54.414	-0.19372	55.626	0.3966	53.953	101.785	54.863	100.047	56.228	99.3459	53.953	-0.27805	54.863	-0.0567	56.228	0.02743	54.682	100.232	58.108	99.646	56.692	99.1228	54.682	-0.11238	58.108	0.154	56.692	0.5333
55.538	99.6681	55.414	100.111	56.626	99.367	55.538	0.10186	55.414	-0.17024	56.626	0.38666	54.953	101.811	55.863	100.05	57.228	99.3446	54.953	-0.2389	55.863	-0.03079	57.228	0.04395	55.682	100.241	59.108	99.6371	57.692	99.1035	55.682	-0.06729	59.108	0.18069	57.692	0.5282
56.538	99.6547	56.414	100.121	57.626	99.3533	56.538	0.12652	56.414	-0.14505	57.626	0.37126	55.953	101.835	56.863	100.051	58.228	99.3427	55.953	-0.20113	56.863	-0.00282	58.228	0.06568	56.682	100.245	60.108	99.6266	58.692	99.0848	56.682	-0.02106	60.108	0.20989	58.692	0.52603
57.538	99.6382	57.414	100.128	58.626	99.3403	57.538	0.15132	57.414	-0.11867	58.626	0.35223	56.953	101.854	57.863	100.05	59.228	99.3399	56.953	-0.16367	57.863	0.02761	59.228	0.09191	57.682	100.245	61.108	99.6145	59.692	99.0666	57.682	0.02794	61.108	0.24154	59.692	0.52734
58.538	99.6186	58.414	100.135	59.626	99.3281	58.538	0.17417	58.414	-0.09149	59.626	0.33252	57.953	101.87	58.863	100.047	60.228	99.3362	57.953	-0.12528	58.863	0.06079	60.228	0.12178	58.682	100.239	62.108	99.6004	60.692	99.0488	58.682	0.08052	62.108	0.27595	60.692	0.53267
59.538	99.5958	59.414	100.139	60.626	99.3167	59.538	0.19408	59.414	-0.06395	60.626	0.31587	58.953	101.881	59.863	100.042	61.228	99.3314	58.953	-0.08504	59.863	0.09645	61.228	0.15332	59.682	100.228	63.108	99.5841	61.692	99.0312	59.682	0.1364	63.108	0.31311	61.692	0.54253
60.538	99.57	60.414	100.142	61.626	99.3057	60.538	0.21119	60.414	-0.03619	61.626	0.30588	59.953	101.889	60.863	100.036	62.228	99.3254	59.953	-0.04166	60.863	0.13463	62.228	0.18502	60.682	100.21	64.108	99.565	62.692	99.0136	60.682	0.19386	64.108	0.3532	62.692	0.55726
61.538	99.5412	61.414	100.144	62.626	99.2951	61.538	0.22707	61.414	-0.00831	62.626	0.30518	60.953	101.891	61.863	100.026	63.228	99.3184	60.953	0.00554	61.863	0.17509	63.228	0.21433	61.682	100.184	65.108	99.5431	63.692	98.9955	61.682	0.25063	65.108	0.39593	63.692	0.57703
62.538	99.5095	62.414	100.143	63.626	99.2843	62.538	0.24379	62.414	0.01978	63.626	0.31476	61.953	101.887	62.863	100.014	64.228	99.3105	61.953	0.05681	62.863	0.21784	64.228	0.23982	62.682	100.152	66.108	99.5178	64.692	98.9766	62.682	0.30407	66.108	0.4411	64.692	0.60179
63.538	99.4742	63.414	100.141	64.626	99.273	63.538	0.26328	63.414	0.04844	64.626	0.33415	62.953	101.877	63.863	99.9997	65.228	99.3018	62.953	0.11158	63.863	0.26238	65.228	0.26069	63.682	100.113	67.108	99.489	65.692	98.9564	63.682	0.35229	67.108	0.48844	65.692	0.63141
64.538	99.4348	64.414	100.137	65.626	99.2608	64.538	0.2863	64.414	0.07807	65.626	0.36157	63.953	101.86	64.863	99.9823	66.228	99.2923	63.953	0.16767	64.863	0.30828	66.228	0.2773	64.682	100.068	68.108	99.4564	66.692	98.9347	64.682	0.39496	68.108	0.53755	66.692	0.66553
65.538	99.3901	65.414	100.132	66.626	99.2477	65.538	0.31273	65.414	0.1089	66.626	0.39408	64.953	101.834	65.863	99.962	67.228	99.2824	64.953	0.22234	65.863	0.35524	67.228	0.29092	65.682	100.016	69.108	99.4199	67.692	98.9113	65.682	0.43331	69.108	0.58799	67.692	0.70382
66.538	99.3393	66.414	100.124	67.626	99.2333	66.538	0.34122	66.414	0.1412	67.626	0.42888	65.953	101.801	66.863	99.9384	68.228	99.2721	65.953	0.27208	66.863	0.40313	68.228	0.30406	66.682	99.9581	70.108	99.3794	68.692	98.8863	66.682	0.46879	70.108	0.63923	68.692	0.74583
67.538	99.2816	67.414	100.114	68.626	99.2178	67.538	0.36983	67.414	0.17475	68.626	0.46357	66.953	101.761	67.863	99.9116	69.228	99.2613	66.953	0.31428	67.863	0.45173	69.228	0.31976	67.682	99.8935	71.108	99.3349	69.692	98.8598	67.682	0.50402	71.108	0.69106	69.692	0.79115
68.538	99.217	68.414	100.102	69.626	99.201	68.538	0.3962	68.414	0.20949	69.626	0.49687	67.953	101.714	68.863	99.8816	70.228	99.2498	67.953	0.34834	68.863	0.50049	70.228	0.34169	68.682	99.8221	72.108	99.2861	70.692	98.8316	68.682	0.54032	72.108	0.74318	70.692	0.84014
69.538	99.1449	69.414	100.087	70.626	99.1831	69.538	0.41848	69.414	0.24519	70.626	0.52846	68.953	101.661	69.863	99.848	71.228	99.2376	68.953	0.3758	69.863	0.54981	71.228	0.3726	69.682	99.7426	73.108	99.2331	71.692	98.8016	69.682	0.5787	73.108	0.79522	71.692	0.89317
70.538	99.0662	70.414	100.07	71.626	99.164	70.538	0.43533	70.414	0.28144	71.626	0.55906	69.953	101.601	70.863	99.8109	72.228	99.2242	69.953	0.39967	70.863	0.59982	72.228	0.41507	70.682	99.6548	74.108	99.1759	72.692	98.7702	70.682	0.61859	74.108	0.84686	72.692	0.95017
71.538	98.9816	71.414	100.051	72.626	99.1438	71.538	0.4458	71.414	0.31809	72.626	0.58986	70.953	101.536	71.863	99.77	73.228	99.2091	70.953	0.42361	71.863	0.65102	73.228	0.47066	71.682	99.5573	75.108	99.1145	73.692	98.7372	71.682	0.65922	75.108	0.89803	73.692	1.0117
72.538	98.8911	72.414	100.029	73.626	99.1224	72.538	0.44886	72.414	0.35555	73.626	0.6223	71.953	101.463	72.863	99.7251	74.228	99.1916	71.953	0.45038	72.863	0.70405	74.228	0.54077	72.682	99.4497	76.108	99.0487	74.692	98.7022	72.682	0.69914	76.108	0.94859	74.692	1.07878
73.538	98.7974	73.414	100.004	74.626	99.1	73.538	0.44499	73.414	0.39409	74.626	0.65782	72.953	101.384	73.863	99.6761	75.228	99.1713	72.953	0.48066	73.863	0.75957	75.228	0.62465	73.682	99.3316	77.108	98.978	75.692	98.6648	73.682	0.73695	77.108	0.99858	75.692	1.15285
74.538	98.7036	74.414	99.9767	75.626	99.0762	74.538	0.43685	74.414	0.43424	75.626	0.6976	73.953	101.295	74.863	99.6225	76.228	99.1475	73.953	0.51284	74.863	0.81812	76.228	0.72035	74.682	99.2032	78.108	98.9032	76.692	98.6246	74.682	0.77055	78.108	1.04731	76.692	1.23464
75.538	98.6092	75.414	99.946	76.626	99.051	75.538	0.42612	75.414	0.4757	76.626	0.74264	74.953	101.198	75.863	99.5643	77.228	99.1202	74.953	0.54312	75.863	0.87937	77.228	0.82434	75.682	99.0652	79.108	98.8239	77.692	98.5816	75.682	0.79673	79.108	1.09456	77.692	1.32424
76.538	98.5169	76.414	99.9117	77.626	99.0241	76.538	0.41478	76.414	0.51843	77.626	0.79343	75.953	101.094	76.863	99.5005	78.228	99.0891	75.953	0.56631	76.863	0.94315	78.228	0.93355	76.682	98.9199	80.108	98.7398	78.692	98.5352	76.682	0.81204	80.108	1.14005	78.692	1.42247
77.538	98.4273	77.414	99.8739	78.626	98.9947	77.538	0.40601	77.414	0.5614	78.626	0.85091	76.953	100.984	77.863	99.431	79.228	99.0544	76.953	0.57602	77.863	1.00757	79.228	1.0448	77.682	98.7688	81.108	98.6505	79.692	98.4851	77.682	0.81546	81.108	1.18338	79.692	1.52854
78.538	98.3387	78.414	99.8325	79.626	98.963	78.538	0.40204	78.414	0.60335	79.626	0.91435	77.953	100.872	78.863	99.356	80.228	99.0155	77.953	0.56798	78.863	1.0698	80.228	1.15762	78.682	98.6162	82.108	98.5562	80.692	98.4306	78.682	0.80788	82.108	1.22385	80.692	1.64228
79.538	98.2509	79.414	99.7879	80.626	98.9286	79.538	0.40323	79.414	0.64285	80.626	0.9825	78.953	100.762	79.863	99.2759	81.228	98.9726	78.953	0.54395	79.863	1.12662	81.228	1.2709	79.682	98.4628	83.108	98.4574	81.692	98.3713	79.682	0.78807	83.108	1.26054	81.692	1.76227
80.538	98.1642	80.414	99.7396	81.626	98.892	80.538	0.40666	80.414	0.67921	81.626	1.0529	79.953	100.658	80.863	99.1919	82.228	98.9254	79.953	0.51061	80.863	1.17502	82.228	1.38502	80.682	98.3154	84.108	98.354	82.692	98.3067	80.682	0.75334	84.108	1.29306	82.692	1.88651
81.538	98.079	81.414	99.6879	82.626	98.8528	81.538	0.40645	81.414	0.7117	82.626	1.12405	80.953	100.561	81.863	99.1032	83.228	98.8742	80.953	0.47384	81.863	1.21395	83.228	1.49943	81.682	98.1754	85.108	98.2463	83.692	98.2365	81.682	0.70464	85.108	1.32084	83.692	2.01213
82.538	97.9966	82.414	99.6334	83.626	98.8111	82.538	0.39888	82.414	0.73976	83.626	1.19386	81.953	100.471	82.863	99.0103	84.228	98.8191	81.953	0.43507	82.863	1.24262	84.228	1.61438	82.682	98.0456	86.108	98.1345	84.692	98.1603	82.682	0.65202	86.108	1.34345	84.692	2.13644
83.538	97.9189	83.414	99.5767	84.626	98.7669	83.538	0.38638	83.414	0.76326	84.626	1.2612	82.953	100.391	83.863	98.9129	85.228	98.76	82.953	0.39406	83.863	1.26151	85.228	1.72974	83.682	97.9273	87.108	98.0193	85.692	98.0781	83.682	0.60757	87.108	1.36056	85.692	2.25612
84.538	97.8451	84.414	99.5177	85.626	98.7201	84.538	0.3737	84.414	0.78266	85.626	1.32544	83.953	100.319	84.863	98.8125	86.228	98.6964	83.953	0.35388	84.863	1.27173	86.228	1.8452	84.682	97.8167	88.108	97.9014	86.692	97.9904	84.682	0.57402	88.108	1.37202	86.692	2.36806
85.538	97.7753	85.414	99.4562	86.626	98.6709	85.538	0.36236	85.414	0.79828	86.626	1.38664	84.953	100.257	85.863	98.7108	87.228	98.6278	84.953	0.31947	85.863	1.27517	87.228	1.95855	85.682	97.7139	89.108	97.782	87.692	97.8972	85.682	0.54724	89.108	1.37784	87.692	2.46968
86.538	97.7097	86.414	99.3923	87.626	98.6193	86.538	0.34988	86.414	0.81025	87.626	1.44548	85.953	100.202	86.863	98.6086	88.228	98.555	85.953	0.29274	86.863	1.27376	88.228	2.06486	86.682	97.6173	90.108	97.6614	88.692	97.799	86.682	0.52184	90.108	1.37823	88.692	2.55893
87.538	97.6484	87.414	99.3268	88.626	98.5654	87.538	0.33428	87.414	0.81864	88.626	1.50308	86.953	100.152	87.863	98.5055	89.228	98.4782	86.953	0.27287	87.863	1.26867	89.228	2.15934	87.682	97.5274	91.108	97.5393	89.692	97.697	87.682	0.49702	91.108	1.37334	89.692	2.6338
88.538	97.5907	88.414	99.2601	89.626	98.5096	88.538	0.31717	88.414	0.82374	89.626	1.55988	87.953	100.105	88.863	98.4016	90.228	98.3982	87.953	0.25991	88.863	1.2603	90.228	2.23719	88.682	97.4438	92.108	97.4159	90.692	97.5929	88.682	0.47407	92.108	1.36327	90.692	2.69323
89.538	97.5365	89.414	99.192	90.626	98.4516	89.538	0.30171	89.414	0.82585	90.626	1.6165	88.953	100.061	89.863	98.296	91.228	98.315	88.953	0.25371	89.863	1.24842	91.228	2.29565	89.682	97.3644	93.108	97.2922	91.692	97.4875	89.682	0.45309	93.108	1.34817	91.692	2.7377
90.538	97.4853	90.414	99.1232	91.626	98.3914	90.538	0.28926	90.414	0.82521	91.626	1.67242	89.953	100.019	90.863	98.1903	92.228	98.2301	89.953	0.25154	90.863	1.23305	92.228	2.33308	90.682	97.2895	94.108	97.1681	92.692	97.3819	90.682	0.43411	94.108	1.32817	92.692	2.76824
91.538	97.4363	91.414	99.0545	92.626	98.3285	91.538	0.27918	91.414	0.82207	92.626	1.72664	90.953	99.9772	91.863	98.0848	93.228	98.144	90.953	0.24917	91.863	1.21458	93.228	2.3511	91.682	97.2188	95.108	97.0449	93.692	97.2758	91.682	0.41799	95.108	1.30365	93.692	2.78667
92.538	97.3889	92.414	98.9853	93.626	98.2635	92.538	0.27129	92.414	0.81658	93.626	1.77623	91.953	99.9366	92.863	97.9797	94.228	98.0573	91.953	0.24413	92.863	1.19406	94.228	2.35323	92.682	97.1512	96.108	96.9236	94.692	97.169	92.682	0.40674	96.108	1.27528	94.692	2.79473
93.538	97.3429	93.414	98.9157	94.626	98.1964	93.538	0.26634	93.414	0.80896	94.626	1.81835	92.953	99.8973	93.863	97.875	95.228	97.9699	92.953	0.23785	93.863	1.17295	95.228	2.34403	93.682	97.0853	97.108	96.8053	95.692	97.0618	93.682	0.40139	97.108	1.24408	95.692	2.7941
94.538	97.2977	94.414	98.8461	95.626	98.1272	94.538	0.26432	94.414	0.79968	95.626	1.84982	93.953	99.8593	94.863	97.7713	96.228	97.8827	93.953	0.23367	94.863	1.15279	96.228	2.32836	94.682	97.0202	98.108	96.6895	96.692	96.9544	94.682	0.4005	98.108	1.21091	96.692	2.78643
95.538	97.2528	95.414	98.7763	96.626	98.0567	95.538	0.26379	95.414	0.78946	96.626	1.8677	94.953	99.8219	95.863	97.6683	97.228	97.796	94.953	0.233	95.863	1.13419	97.228	2.31037	95.682	96.9557	99.108	96.5763	97.692	96.8475	95.682	0.40071	99.108	1.17687	97.692	2.77334
96.538	97.2077	96.414	98.7069	97.626	97.9859	96.538	0.26308	96.414	0.77921	97.626	1.87036	95.953	99.7846	96.863	97.5658	98.228	97.7091	95.953	0.23394	96.863	1.11672	98.228	2.29268	96.682	96.8918	100.108	96.4661	98.692	96.7407	96.682	0.39935	100.108	1.14344	98.692	2.75607
97.538	97.1621	97.414	98.6383	98.626	97.9149	97.538	0.26189	97.414	0.76953	98.626	1.85807	96.953	99.7473	97.863	97.4639	99.228	97.6223	96.953	0.23385	97.863	1.0992	99.228	2.2768	97.682	96.8286	101.108	96.3594	99.692	96.6349	97.682	0.39633	101.108	1.11188	99.692	2.73582
98.538	97.1164	98.414	98.5698	99.626	97.8445	98.538	0.26112	98.414	0.76027	99.626	1.83286	97.953	99.71	98.863	97.3637	100.228	97.5361	97.953	0.23299	98.863	1.08037	100.228	2.26299	98.682	96.7658	102.108	96.2557	100.692	96.5291	98.682	0.39378	102.108	1.08295	100.692	2.71322
99.538	97.0708	99.414	98.5018	100.626	97.775	99.538	0.26098	99.414	0.75082	100.626	1.79812	98.953	99.6723	99.863	97.2648	101.228	97.4506	98.953	0.23536	99.863	1.05935	101.228	2.25064	99.682	96.7027	103.108	96.1541	101.692	96.4244	99.682	0.39405	103.108	1.05684	101.692	2.68907
100.538	97.0243	100.414	98.4341	101.626	97.7066	100.538	0.25977	100.414	0.74021	101.626	1.75816	99.953	99.6335	100.863	97.1676	102.228	97.365	99.953	0.24547	100.863	1.03657	102.228	2.23862	100.682	96.6388	104.108	96.054	102.692	96.3197	100.682	0.39783	104.108	1.03329	102.692	2.66347
101.538	96.9775	101.414	98.3674	102.626	97.6396	101.538	0.25522	101.414	0.72782	102.626	1.71755	100.953	99.5922	101.863	97.0721	103.228	97.2789	100.953	0.26377	101.863	1.01351	103.228	2.22578	101.682	96.5739	105.108	95.9558	103.692	96.2156	101.682	0.40347	105.108	1.0118	103.692	2.63675
102.538	96.9316	102.414	98.3019	103.626	97.5737	102.538	0.24744	102.414	0.71357	103.626	1.67978	101.953	99.5474	102.863	96.9781	104.228	97.1927	101.953	0.2857	102.863	0.99207	104.228	2.21119	102.682	96.5083	106.108	95.8598	104.692	96.1121	102.682	0.40798	106.108	0.99153	104.692	2.6088
103.538	96.8867	103.414	98.2375	104.626	97.5091	103.538	0.23975	103.414	0.69774	104.626	1.64764	102.953	99.4985	103.863	96.8856	105.228	97.1081	102.953	0.30515	103.863	0.97376	105.228	2.19449	103.682	96.4414	107.108	95.7652	105.692	96.0094	103.682	0.40885	107.108	0.9714	105.692	2.57936
104.538	96.8426	104.414	98.1743	105.626	97.4455	104.538	0.23609	104.414	0.68092	105.626	1.62191	103.953	99.4462	104.863	96.795	106.228	97.0239	103.953	0.31803	104.863	0.95873	106.228	2.17517	104.682	96.3736	108.108	95.6726	106.692	95.9073	104.682	0.40491	108.108	0.9507	106.692	2.54787
105.538	96.7986	105.414	98.1128	106.626	97.383	105.538	0.23762	105.414	0.66361	106.626	1.60189	104.953	99.3921	105.863	96.7061	107.228	96.94	104.953	0.3242	105.863	0.94545	107.228	2.15294	105.682	96.3061	109.108	95.5815	107.692	95.806	105.682	0.39666	109.108	0.92873	107.692	2.51371
106.538	96.7528	106.414	98.053	107.626	97.3206	106.538	0.2412	106.414	0.64591	107.626	1.58528	105.953	99.3366	106.863	96.6183	108.228	96.856	105.953	0.32617	106.863	0.93153	108.228	2.12755	106.682	96.2392	110.108	95.4928	108.692	95.7052	106.682	0.3854	110.108	0.90533	108.692	2.47601
107.538	96.7056	107.414	97.9949	108.626	97.2582	107.538	0.24081	107.414	0.62762	108.626	1.56915	106.953	99.2799	107.863	96.5324	109.228	96.7725	106.953	0.32663	107.863	0.91507	109.228	2.09907	107.682	96.1741	111.108	95.4074	109.692	95.6052	107.682	0.37241	111.108	0.88068	109.692	2.43413
108.538	96.6596	108.414	97.9385	109.626	97.1958	108.538	0.23287	108.414	0.60842	109.626	1.55029	107.953	99.2223	108.863	96.4487	110.228	96.689	107.953	0.32672	108.863	0.89532	110.228	2.06712	108.682	96.1108	112.108	95.3255	110.692	95.5064	108.682	0.35836	112.108	0.85505	110.692	2.38757
109.538	96.6152	109.414	97.8841	110.626	97.1341	109.538	0.21973	109.414	0.58819	110.626	1.52596	108.953	99.1641	109.863	96.3667	111.228	96.6066	108.953	0.32506	109.863	0.87256	111.228	2.03246	109.682	96.0493	113.108	95.2465	111.692	95.4093	109.682	0.34386	113.108	0.82849	111.692	2.33621
110.538	96.572	110.414	97.8316	111.626	97.0731	110.538	0.20714	110.414	0.56702	111.626	1.49388	109.953	99.1058	110.863	96.287	112.228	96.5256	109.953	0.31896	110.863	0.84822	112.228	1.99594	110.682	95.9899	114.108	95.1698	112.692	95.3139	110.682	0.32995	114.108	0.80117	112.692	2.28021
111.538	96.5309	111.414	97.7814	112.626	97.0128	111.538	0.19908	111.414	0.54544	112.626	1.45287	110.953	99.0484	111.863	96.2101	113.228	96.4466	110.953	0.30794	111.863	0.82412	113.228	1.95919	111.682	95.9321	115.108	95.0961	113.692	95.2208	111.682	0.31729	115.108	0.77375	113.692	2.22026
112.538	96.4917	112.414	97.7333	113.626	96.9541	112.538	0.19306	112.414	0.52446	113.626	1.40342	111.953	98.9927	112.863	96.136	114.228	96.369	111.953	0.29572	112.863	0.80179	114.228	1.92319	112.682	95.8756	116.108	95.0254	114.692	95.1299	112.682	0.3055	116.108	0.74668	114.692	2.15725
113.538	96.4538	113.414	97.6872	114.626	96.8982	113.538	0.18448	113.414	0.50508	114.626	1.34762	112.953	98.9384	113.863	96.064	115.228	96.2922	112.953	0.28702	113.863	0.78225	115.228	1.8883	113.682	95.8208	117.108	94.9579	115.692	95.0419	113.682	0.29356	117.108	0.72047	115.692	2.09296
114.538	96.418	114.414	97.6423	115.626	96.8444	114.538	0.1729	114.414	0.48799	115.626	1.28697	113.953	98.8853	114.863	95.9938	116.228	96.2159	113.953	0.28318	114.863	0.76599	116.228	1.85397	114.682	95.7676	118.108	94.8934	116.692	94.9572	114.682	0.28061	118.108	0.69529	116.692	2.02929
115.538	96.3844	115.414	97.5991	116.626	96.7933	115.538	0.16242	115.414	0.47363	116.626	1.22489	114.953	98.8322	115.863	95.9251	117.228	96.1418	114.953	0.28154	115.863	0.75289	117.228	1.81952	115.682	95.7164	119.108	94.8311	117.692	94.8757	115.682	0.26589	119.108	0.671	117.692	1.96783
116.538	96.3522	116.414	97.5573	117.626	96.7448	116.538	0.15691	116.414	0.46131	117.626	1.16432	115.953	98.7788	116.863	95.8573	118.228	96.069	115.953	0.27862	116.863	0.74204	118.228	1.7827	116.682	95.6689	120.108	94.7711	118.692	94.7966	116.682	0.24856	120.108	0.64765	118.692	1.90936
117.538	96.3207	117.414	97.5166	118.626	96.6984	117.538	0.1558	117.414	0.44962	118.626	1.10806	116.953	98.7259	117.863	95.7912	119.228	95.9978	116.953	0.27347	117.863	0.73214	119.228	1.74259	117.682	95.6246	121.108	94.7133	119.692	94.7197	117.682	0.22871	121.108	0.62511	119.692	1.85485
118.538	96.2892	118.414	97.4772	119.626	96.6531	118.538	0.15508	118.414	0.43703	119.626	1.05797	117.953	98.6735	118.863	95.7267	120.228	95.9278	117.953	0.26931	118.863	0.72163	120.228	1.69906	118.682	95.5833	122.108	94.6578	120.692	94.6449	118.682	0.20949	122.108	0.60312	120.692	1.80476
119.538	96.2584	119.414	97.4393	120.626	96.6093	119.538	0.15215	119.414	0.42244	120.626	1.01653	118.953	98.6217	119.863	95.6633	121.228	95.8597	118.953	0.27045	119.863	0.7094	121.228	1.65418	119.682	95.545	123.108	94.604	121.692	94.5713	119.682	0.19579	123.108	0.58128	121.692	1.75847
120.538	96.2287	120.414	97.4029	121.626	96.5672	120.538	0.14815	120.414	0.40577	121.626	0.98432	119.953	98.5698	120.863	95.6008	122.228	95.792	119.953	0.27573	120.863	0.69526	122.228	1.60984	120.682	95.5086	124.108	94.5521	122.692	94.4988	120.682	0.1884	124.108	0.55956	122.692	1.71528
121.538	96.1998	121.414	97.3682	122.626	96.5265	121.538	0.1455	121.414	0.38803	122.626	0.95976	120.953	98.5168	121.863	95.5397	123.228	95.7258	120.953	0.27854	121.863	0.68028	123.228	1.57031	121.682	95.4734	125.108	94.5024	123.692	94.427	121.682	0.18324	125.108	0.53817	123.692	1.67398
122.538	96.1715	122.414	97.3351	123.626	96.487	122.538	0.14518	122.414	0.37098	123.626	0.94044	121.953	98.464	122.863	95.4806	124.228	95.6613	121.953	0.27398	122.863	0.66624	124.228	1.53864	122.682	95.4397	126.108	94.4551	124.692	94.3566	122.682	0.17488	126.108	0.51749	124.692	1.63387
123.538	96.1432	123.414	97.3033	124.626	96.4482	123.538	0.14676	123.414	0.35649	124.626	0.92425	122.953	98.4128	123.863	95.423	125.228	95.5981	122.953	0.26392	123.863	0.65484	125.228	1.51669	123.682	95.408	127.108	94.4101	125.692	94.288	123.682	0.16189	127.108	0.49792	125.692	1.59406
124.538	96.1142	124.414	97.2725	125.626	96.4098	124.538	0.14933	124.414	0.34594	125.626	0.90962	123.953	98.3637	124.863	95.3654	126.228	95.536	123.953	0.25469	124.863	0.64714	126.228	1.50484	124.682	95.3788	128.108	94.367	126.692	94.2209	124.682	0.14958	128.108	0.47983	126.692	1.55381
125.538	96.0849	125.414	97.2426	126.626	96.3718	125.538	0.15208	125.414	0.33995	126.626	0.89604	124.953	98.3157	125.863	95.3085	127.228	95.4745	124.953	0.25273	125.863	0.64387	127.228	1.50169	125.682	95.3513	129.108	94.3257	127.692	94.1553	125.682	0.14571	129.108	0.4636	127.692	1.51259
126.538	96.055	126.414	97.2131	127.626	96.3346	126.538	0.15561	126.414	0.3382	127.626	0.88383	125.953	98.2674	126.863	95.2517	128.228	95.4125	125.953	0.26219	126.863	0.64482	128.228	1.50438	126.682	95.3232	130.108	94.2858	128.692	94.091	126.682	0.15234	130.108	0.44952	128.692	1.47037
127.538	96.024	127.414	97.1837	128.626	96.2979	127.538	0.16287	127.414	0.33988	128.626	0.87369	126.953	98.2166	127.863	95.1951	129.228	95.3495	126.953	0.28102	127.863	0.64932	129.228	1.50904	127.682	95.2935	131.108	94.2471	129.692	94.0292	127.682	0.16205	131.108	0.43762	129.692	1.42815
128.538	95.9908	128.414	97.154	129.626	96.2613	128.538	0.17729	128.414	0.344	129.626	0.86655	127.953	98.1616	128.863	95.1379	130.228	95.2863	127.953	0.29897	128.863	0.65653	130.228	1.51132	128.682	95.2626	132.108	94.2093	130.692	93.9701	128.682	0.16452	132.108	0.42776	130.692	1.38656
129.538	95.9546	129.414	97.1238	130.626	96.2247	129.538	0.19779	129.414	0.34957	130.626	0.86324	128.953	98.1048	129.863	95.0802	131.228	95.2233	128.953	0.30237	129.863	0.66562	131.228	1.50793	129.682	95.2325	133.108	94.1718	131.692	93.913	129.682	0.15704	133.108	0.41953	131.692	1.34563
130.538	95.9142	130.414	97.0931	131.626	96.1881	130.538	0.21758	130.414	0.3557	131.626	0.86366	129.953	98.0495	130.863	95.0215	132.228	95.1605	129.953	0.28695	130.863	0.67592	132.228	1.49775	130.682	95.2044	134.108	94.1343	132.692	93.857	130.682	0.14675	134.108	0.41238	132.692	1.30512
131.538	95.8706	131.414	97.0618	132.626	96.1514	131.538	0.22844	131.414	0.36164	132.626	0.86644	130.953	97.9978	131.863	94.9619	133.228	95.0982	130.953	0.26058	131.863	0.68682	133.228	1.48204	131.682	95.1777	135.108	94.0971	133.692	93.8025	131.682	0.14308	135.108	0.40592	133.692	1.2656
132.538	95.8262	132.414	97.0301	133.626	96.1146	132.538	0.22926	132.414	0.36688	133.626	0.86926	131.953	97.9513	132.863	94.9013	134.228	95.0365	131.953	0.23727	132.863	0.6977	134.228	1.46388	132.682	95.1505	136.108	94.0603	134.692	93.7489	132.682	0.14992	136.108	0.39969	134.692	1.227
133.538	95.7819	133.414	96.9979	134.626	96.0775	133.538	0.22852	133.414	0.37118	134.626	0.86977	132.953	97.9083	133.863	94.8392	135.228	94.9753	132.953	0.22543	133.863	0.70796	135.228	1.44709	133.682	95.1212	137.108	94.0241	135.692	93.6969	133.682	0.16301	137.108	0.39344	135.692	1.19001
134.538	95.7368	134.414	96.9652	135.626	96.0405	134.538	0.23633	134.414	0.37469	135.626	0.86666	133.953	97.8662	134.863	94.776	136.228	94.9148	133.953	0.22457	134.863	0.71683	136.228	1.43471	134.682	95.0897	138.108	93.9881	136.692	93.6469	134.682	0.17536	138.108	0.38709	136.692	1.15535
135.538	95.6889	135.414	96.9323	136.626	96.0035	135.538	0.25494	135.414	0.37802	136.626	0.86049	134.953	97.8239	135.863	94.7127	137.228	94.8546	134.953	0.22859	135.863	0.72379	137.228	1.42785	135.682	95.0562	139.108	93.953	137.692	93.5989	135.682	0.18436	139.108	0.38098	137.692	1.1233
136.538	95.6365	136.414	96.8989	137.626	95.9669	136.538	0.27737	136.414	0.38231	137.626	0.85365	135.953	97.7809	136.863	94.649	138.228	94.7945	135.953	0.23207	136.863	0.72913	138.228	1.42543	136.682	95.0209	140.108	93.9189	138.692	93.5524	136.682	0.19213	140.108	0.37562	138.692	1.09397
137.538	95.5801	137.414	96.8649	138.626	95.9305	137.538	0.29522	137.414	0.38906	138.626	0.84921	136.953	97.7365	137.863	94.5846	139.228	94.734	136.953	0.23356	137.863	0.73387	139.228	1.42477	137.682	94.9841	141.108	93.8856	139.692	93.507	137.682	0.20026	141.108	0.37165	139.692	1.06745
138.538	95.5209	138.414	96.8301	139.626	95.8943	138.538	0.30655	138.414	0.39975	139.626	0.84963	137.953	97.6921	138.863	94.5192	140.228	94.6737	137.953	0.23405	138.863	0.73961	140.228	1.42297	138.682	94.9459	142.108	93.8528	140.692	93.4625	138.682	0.20657	142.108	0.36971	140.692	1.04364
139.538	95.4589	139.414	96.7941	140.626	95.8575	139.538	0.31447	139.414	0.41536	140.626	0.85575	138.953	97.6482	139.863	94.4526	141.228	94.6137	138.953	0.23447	139.863	0.74796	141.228	1.41849	139.682	94.9066	143.108	93.82	141.692	93.4195	139.682	0.20897	143.108	0.37034	141.692	1.02265
140.538	95.3952	140.414	96.7563	141.626	95.8206	140.538	0.32127	140.414	0.436	141.626	0.86625	139.953	97.6041	140.863	94.3851	142.228	94.5539	139.953	0.23545	140.863	0.75975	142.228	1.41199	140.682	94.8667	144.108	93.787	142.692	93.3769	140.682	0.21106	144.108	0.37385	142.692	1.00358
141.538	95.3307	141.414	96.7166	142.626	95.7833	141.538	0.32824	141.414	0.46072	142.626	0.87839	140.953	97.5591	141.863	94.3163	143.228	94.4942	140.953	0.2379	141.863	0.77469	143.228	1.40626	141.682	94.8257	145.108	93.7534	143.692	93.3345	141.682	0.21959	145.108	0.38029	143.692	0.98581
142.538	95.2645	142.414	96.6742	143.626	95.7454	142.538	0.3383	142.414	0.48817	143.626	0.8895	141.953	97.5134	142.863	94.2457	144.228	94.4346	141.953	0.24209	142.863	0.79156	144.228	1.40499	142.682	94.782	146.108	93.7186	144.692	93.2922	142.682	0.23616	146.108	0.38946	144.692	0.969
143.538	95.1956	143.414	96.6292	144.626	95.707	143.538	0.3543	143.414	0.51661	144.626	0.8981	142.953	97.4664	143.863	94.1737	145.228	94.375	142.953	0.24714	143.863	0.80839	145.228	1.41119	143.682	94.7344	147.108	93.6824	145.692	93.2506	143.682	0.25527	147.108	0.40095	145.692	0.95326
144.538	95.1217	144.414	96.5813	145.626	95.6677	144.538	0.37628	144.414	0.54484	145.626	0.90489	143.953	97.4182	144.863	94.1001	146.228	94.315	143.953	0.25232	144.863	0.82343	146.228	1.42596	144.682	94.6835	148.108	93.6446	146.692	93.2097	144.682	0.27051	148.108	0.4142	146.692	0.93873
145.538	95.0434	145.414	96.5309	146.626	95.628	145.538	0.40233	145.414	0.57218	146.626	0.91264	144.953	97.3689	145.863	94.0245	147.228	94.2539	144.953	0.25756	145.863	0.83525	147.228	1.44847	145.682	94.6305	149.108	93.6051	147.692	93.1697	145.682	0.27991	149.108	0.42867	147.692	0.92597
146.538	94.9596	146.414	96.4777	147.626	95.5881	146.538	0.43272	146.414	0.599	147.626	0.9252	145.953	97.3186	146.863	93.947	148.228	94.1915	145.953	0.26161	146.863	0.8427	148.228	1.4763	146.682	94.576	150.108	93.5639	148.692	93.1306	146.682	0.28451	150.108	0.44388	148.692	0.91554
147.538	94.8694	147.414	96.422	148.626	95.5474	147.538	0.46651	147.414	0.62609	148.626	0.94605	146.953	97.2678	147.863	93.869	149.228	94.1278	146.953	0.26217	147.863	0.84507	149.228	1.50659	147.682	94.5212	151.108	93.5211	149.692	93.0921	147.682	0.28639	151.108	0.45944	149.692	0.90786
148.538	94.7735	148.414	96.3636	149.626	95.5056	148.538	0.49729	148.414	0.65438	149.626	0.97694	147.953	97.2173	148.863	93.7912	150.228	94.063	147.953	0.25921	148.863	0.84264	150.228	1.53722	148.682	94.4663	152.108	93.4766	150.692	93.0538	148.682	0.28883	152.108	0.47507	150.692	0.90317
149.538	94.6713	149.414	96.3022	150.626	95.4624	149.538	0.51882	149.414	0.68468	150.626	1.01738	148.953	97.1674	149.863	93.713	151.228	93.9969	148.953	0.25621	149.863	0.8364	151.228	1.56744	149.682	94.4093	153.108	93.4299	151.692	93.0155	149.682	0.29539	153.108	0.49079	151.692	0.90143
150.538	94.5669	150.414	96.2377	151.626	95.4172	150.538	0.53106	150.414	0.71718	151.626	1.0658	149.953	97.1172	150.863	93.6357	152.228	93.9293	149.953	0.25693	150.863	0.82787	152.228	1.59788	150.682	94.3504	154.108	93.3817	152.692	92.9768	150.682	0.3072	154.108	0.50635	152.692	0.90241
151.538	94.4601	151.414	96.1703	152.626	95.3696	151.538	0.54115	151.414	0.75158	152.626	1.11994	150.953	97.0663	151.863	93.5594	153.228	93.8606	150.953	0.26236	151.863	0.81846	153.228	1.62962	151.682	94.2893	155.108	93.332	153.692	92.9377	151.682	0.32196	155.108	0.52177	153.692	0.90576
152.538	94.3498	152.414	96.0993	153.626	95.3197	152.538	0.55553	152.414	0.78806	153.626	1.17778	151.953	97.0139	152.863	93.4842	154.228	93.7903	151.953	0.2712	152.863	0.80902	154.228	1.66456	152.682	94.2252	156.108	93.2809	154.692	92.8982	152.682	0.33628	156.108	0.53718	154.692	0.91116
153.538	94.2364	153.414	96.0246	154.626	95.267	153.538	0.57614	153.414	0.82662	154.626	1.23914	152.953	96.9597	153.863	93.4089	155.228	93.718	152.953	0.28321	153.863	0.79968	155.228	1.70412	153.682	94.1579	157.108	93.2284	155.692	92.8583	153.682	0.34867	157.108	0.55273	155.692	0.91849
154.538	94.1185	154.414	95.9458	155.626	95.2115	154.538	0.60251	154.414	0.86765	155.626	1.30403	153.953	96.9024	154.863	93.3338	156.228	93.6438	153.953	0.30147	154.863	0.79052	156.228	1.74855	154.682	94.088	158.108	93.1743	156.692	92.8179	154.682	0.36005	158.108	0.56867	156.692	0.92786
155.538	93.9945	155.414	95.8628	156.626	95.1535	155.538	0.63286	155.414	0.91093	156.626	1.37277	154.953	96.8404	155.863	93.2597	157.228	93.5672	154.953	0.32841	155.863	0.78181	157.228	1.7966	155.682	94.0165	159.108	93.1188	157.692	92.7774	155.682	0.37124	159.108	0.5852	157.692	0.93956
156.538	93.8642	156.414	95.7752	157.626	95.0924	156.538	0.66306	156.414	0.95616	157.626	1.4466	155.953	96.7723	156.863	93.1859	158.228	93.488	155.953	0.35971	156.863	0.77399	158.228	1.84502	156.682	93.9427	160.108	93.0616	158.692	92.7362	156.682	0.3816	160.108	0.60259	158.692	0.95428
157.538	93.728	157.414	95.6832	158.626	95.0267	157.538	0.68828	157.414	1.0022	158.626	1.52822	156.953	96.698	157.863	93.1116	159.228	93.4064	156.953	0.3874	157.863	0.76793	159.228	1.88877	157.682	93.8667	161.108	93.003	159.692	92.6943	157.682	0.39065	161.108	0.62091	159.692	0.97262
158.538	93.5869	158.414	95.5867	159.626	94.9568	158.538	0.70737	158.414	1.04793	159.626	1.61792	157.953	96.6196	158.863	93.0373	160.228	93.3235	157.953	0.40804	158.863	0.76485	160.228	1.92231	158.682	93.7892	162.108	92.9425	160.692	92.6517	158.682	0.3986	162.108	0.64032	160.692	0.995
159.538	93.4423	159.414	95.4852	160.626	94.883	159.538	0.7235	159.414	1.09241	160.626	1.71587	158.953	96.5377	159.863	92.9643	161.228	93.2395	158.953	0.42227	159.863	0.76549	161.228	1.94239	159.682	93.7106	163.108	92.8799	161.692	92.6084	159.682	0.40171	163.108	0.66088	161.692	1.02154
160.538	93.2943	160.414	95.3799	161.626	94.805	160.538	0.73767	160.414	1.13436	161.626	1.82172	159.953	96.454	160.863	92.8922	162.228	93.155	159.953	0.42536	160.863	0.7695	162.228	1.9487	160.682	93.6325	164.108	92.8148	162.692	92.5635	160.682	0.39228	164.108	0.68265	162.692	1.05262
161.538	93.1447	161.414	95.2717	162.626	94.7221	161.538	0.74457	161.414	1.17325	162.626	1.93342	160.953	96.372	161.863	92.8187	163.228	93.07	160.953	0.41089	161.863	0.77577	163.228	1.94463	161.682	93.5573	165.108	92.7472	163.692	92.5172	161.682	0.36796	165.108	0.70552	163.692	1.08773
162.538	92.995	162.414	95.1596	163.626	94.634	162.538	0.74011	162.414	1.21011	163.626	2.04644	161.953	96.2942	162.863	92.7436	164.228	92.9861	161.953	0.38324	162.863	0.78264	164.228	1.93615	162.682	93.4886	166.108	92.6775	164.692	92.4691	162.682	0.33769	166.108	0.72918	164.692	1.12659
163.538	92.8469	163.414	95.0433	164.626	94.541	163.538	0.72883	163.414	1.24631	164.626	2.15399	162.953	96.2216	163.863	92.6681	165.228	92.9023	162.953	0.35771	163.863	0.78878	165.228	1.92918	163.682	93.4253	167.108	92.6054	165.692	92.4187	163.682	0.31136	167.108	0.75346	165.692	1.16932
164.538	92.7004	164.414	94.9193	165.626	94.4433	164.538	0.71909	164.414	1.28412	165.626	2.25078	163.953	96.1528	164.863	92.5927	166.228	92.8182	163.953	0.34575	164.863	0.79419	166.228	1.92721	164.682	93.366	168.108	92.5307	166.692	92.3658	164.682	0.29367	168.108	0.77795	166.692	1.2155
165.538	92.5546	165.414	94.7906	166.626	94.3416	165.538	0.71512	165.414	1.32242	166.626	2.33417	164.953	96.0854	165.863	92.5171	167.228	92.7331	164.953	0.34552	165.863	0.80001	167.228	1.92984	165.682	93.3096	169.108	92.4536	167.692	92.3106	165.682	0.28581	169.108	0.80186	167.692	1.26432
166.538	92.4106	166.414	94.6614	167.626	94.2363	166.538	0.71709	166.414	1.3577	167.626	2.40563	165.953	96.0173	166.863	92.4405	168.228	92.6476	165.953	0.34956	166.863	0.80742	168.228	1.93306	166.682	93.2538	170.108	92.3734	168.692	92.2531	166.682	0.28847	170.108	0.82457	168.692	1.31494
167.538	92.2661	167.414	94.5301	168.626	94.127	167.538	0.72425	167.414	1.38678	168.626	2.46944	166.953	95.948	167.863	92.3622	169.228	92.5621	166.953	0.35396	167.863	0.81666	169.228	1.93173	167.682	93.1963	171.108	92.2898	169.692	92.1931	167.682	0.30005	171.108	0.84513	169.692	1.36617
168.538	92.1189	168.414	94.3971	169.626	94.015	168.538	0.73398	168.414	1.40603	169.626	2.52857	167.953	95.8779	168.863	92.2831	170.228	92.4773	167.953	0.35751	168.863	0.82665	170.228	1.92262	168.682	93.1355	172.108	92.2044	170.692	92.1303	168.682	0.31399	172.108	0.86218	170.692	1.41711
169.538	91.9707	169.414	94.2628	170.626	93.9003	169.538	0.73996	169.414	1.41371	170.626	2.58399	168.953	95.8071	169.863	92.203	171.228	92.3927	168.953	0.35763	169.863	0.83593	171.228	1.90572	169.682	93.0717	173.108	92.1169	171.692	92.0647	169.682	0.32181	173.108	0.87495	171.692	1.46671
170.538	91.8227	170.414	94.128	171.626	93.7826	170.538	0.73708	170.414	1.41103	171.626	2.63359	169.953	95.7368	170.863	92.1221	172.228	92.3089	169.953	0.35265	170.863	0.84355	172.228	1.884	170.682	93.0073	174.108	92.0279	172.692	91.9964	170.682	0.32089	174.108	0.88263	172.692	1.51437
171.538	91.676	171.414	93.9939	172.626	93.6633	171.538	0.72732	171.414	1.40214	172.626	2.67326	170.953	95.6675	171.863	92.0396	173.228	92.2259	170.953	0.34537	171.863	0.84967	173.228	1.86174	171.682	92.9451	175.108	91.9392	173.692	91.9268	171.682	0.31609	175.108	0.88472	173.692	1.55924
172.538	91.531	172.414	93.8608	173.626	93.5419	172.538	0.71802	172.414	1.39269	173.626	2.70115	171.953	95.5999	172.863	91.9567	174.228	92.1442	171.953	0.33993	172.863	0.85483	174.228	1.84275	172.682	92.8839	176.108	91.8508	174.692	91.8555	172.682	0.31189	176.108	0.88127	174.692	1.60217
173.538	91.3875	173.414	93.7286	174.626	93.4189	173.538	0.71462	173.414	1.3879	174.626	2.71855	172.953	95.5332	173.863	91.8738	175.228	92.0633	172.953	0.33765	173.863	0.85935	175.228	1.82887	173.682	92.8215	177.108	91.7634	175.692	91.7824	173.682	0.30782	177.108	0.87263	175.692	1.64398
174.538	91.2426	174.414	93.5967	175.626	93.2947	174.538	0.71793	174.414	1.39103	175.626	2.73022	173.953	95.4659	174.863	91.7906	176.228	91.9828	173.953	0.33841	174.863	0.86277	176.228	1.82032	174.682	92.7611	178.108	91.6772	176.692	91.7075	174.682	0.3018	178.108	0.8594	176.692	1.68541
175.538	91.0967	175.414	93.4635	176.626	93.1708	175.538	0.72762	175.414	1.40308	176.626	2.74208	174.953	95.3983	175.863	91.7075	177.228	91.9022	174.953	0.3427	175.863	0.86397	177.228	1.8163	175.682	92.7026	179.108	91.5929	177.692	91.6301	175.682	0.29484	179.108	0.8425	177.692	1.72723
176.538	90.9489	176.414	93.328	177.626	93.0464	176.538	0.74396	176.414	1.42319	177.626	2.75842	175.953	95.3289	176.863	91.6242	178.228	91.8213	175.953	0.35013	176.863	0.86195	178.228	1.81585	176.682	92.6445	180.108	91.511	178.692	91.5506	176.682	0.29156	180.108	0.8231	178.692	1.76925
177.538	90.797	177.414	93.1902	178.626	92.9224	177.538	0.76676	177.414	1.44888	178.626	2.77967	176.953	95.2584	177.863	91.5412	179.228	91.74	176.953	0.35803	177.863	0.8562	179.228	1.81841	177.682	92.5866	181.108	91.432	179.692	91.4694	177.682	0.29632	181.108	0.80243	179.692	1.81064
178.538	90.6416	178.414	93.0515	179.626	92.7976	178.538	0.79534	178.414	1.47678	179.626	2.8033	177.953	95.1869	178.863	91.459	180.228	91.6585	177.953	0.36516	178.863	0.8467	180.228	1.82393	178.682	92.5266	182.108	91.3554	180.692	91.3859	178.682	0.30895	182.108	0.78162	180.692	1.85094
179.538	90.4797	179.414	92.9111	180.626	92.6704	179.538	0.83122	179.414	1.50403	180.626	2.82544	178.953	95.1135	179.863	91.3782	181.228	91.5764	178.953	0.37528	179.863	0.83361	181.228	1.83262	179.682	92.4637	183.108	91.2811	181.692	91.3002	179.682	0.32485	183.108	0.76163	181.692	1.8891
180.538	90.3088	180.414	92.7671	181.626	92.5407	180.538	0.87567	180.414	1.5289	181.626	2.84274	179.953	95.0373	180.863	91.2995	182.228	91.494	179.953	0.39201	180.863	0.81719	182.228	1.84454	180.682	92.3979	184.108	91.2086	182.692	91.2126	180.682	0.33782	184.108	0.74331	182.692	1.92386
181.538	90.1277	181.414	92.6201	182.626	92.4104	181.538	0.92582	181.414	1.55091	182.626	2.8544	180.953	94.9578	181.863	91.2224	183.228	91.4114	180.953	0.40989	181.863	0.79788	183.228	1.85936	181.682	92.3298	185.108	91.1381	183.692	91.1234	181.682	0.34317	185.108	0.72759	183.692	1.95415
182.538	89.9349	182.414	92.4711	183.626	92.2803	182.538	0.97763	182.414	1.57166	183.626	2.8632	181.953	94.8758	182.863	91.1465	184.228	91.3279	181.953	0.41791	182.863	0.77699	184.228	1.87636	182.682	92.2613	186.108	91.0692	184.692	91.0328	182.682	0.34052	186.108	0.71507	184.692	1.97883
183.538	89.7302	183.414	92.3208	184.626	92.1495	183.538	1.03208	183.414	1.59433	184.626	2.87406	182.953	94.7928	183.863	91.0724	185.228	91.2432	182.953	0.41384	183.863	0.75734	185.228	1.89391	183.682	92.1944	187.108	91.0016	185.692	90.9409	183.682	0.33522	187.108	0.70607	185.692	1.99676
184.538	89.5171	184.414	92.1676	185.626	92.0191	184.538	1.09403	184.414	1.6223	185.626	2.89186	183.953	94.7109	184.863	91.0004	186.228	91.1576	183.953	0.4089	184.863	0.74236	186.228	1.90907	184.682	92.1278	188.108	90.9346	186.692	90.8486	184.682	0.33435	188.108	0.70062	186.692	2.0067
185.538	89.2896	185.414	92.0104	186.626	91.8878	185.538	1.16774	185.414	1.65737	186.626	2.92017	184.953	94.6294	185.863	90.9295	187.228	91.0712	184.953	0.41593	185.863	0.73461	187.228	1.91756	185.682	92.0607	189.108	90.8679	187.692	90.7554	185.682	0.34129	189.108	0.6984	187.692	2.00764
186.538	89.0426	186.414	91.8489	187.626	91.7542	186.538	1.25135	186.414	1.69902	187.626	2.96082	185.953	94.5446	186.863	90.8586	188.228	90.9844	185.953	0.43764	186.863	0.73521	188.228	1.91439	186.682	91.9923	190.108	90.801	188.692	90.6616	186.682	0.35277	190.108	0.69874	188.692	1.99841
187.538	88.7806	187.414	91.6841	188.626	91.6179	187.538	1.3376	187.414	1.74514	188.626	3.01367	186.953	94.4543	187.863	90.7867	189.228	90.8979	186.953	0.46646	187.863	0.74345	189.228	1.89528	187.682	91.9212	191.108	90.7331	189.692	90.5673	187.682	0.36189	191.108	0.70087	189.692	1.97812
188.538	88.5028	188.414	91.5164	189.626	91.4782	188.538	1.42264	188.414	1.79462	189.626	3.07796	187.953	94.3589	188.863	90.7144	190.228	90.8131	187.953	0.49147	188.863	0.75689	190.228	1.85892	188.682	91.8493	192.108	90.6642	190.692	90.4743	188.682	0.36346	192.108	0.70395	190.692	1.94679
189.538	88.209	189.414	91.3434	190.626	91.3344	189.538	1.50468	189.414	1.84956	190.626	3.15335	188.953	94.2592	189.863	90.6408	191.228	90.7305	188.953	0.50709	189.863	0.77299	191.228	1.80763	189.682	91.7777	193.108	90.5949	191.692	90.3827	189.682	0.358	193.108	0.70715	191.692	1.90491
190.538	87.895	190.414	91.1631	191.626	91.1868	190.538	1.58433	190.414	1.91448	191.626	3.24043	189.953	94.1565	190.863	90.5651	192.228	90.6504	189.953	0.51525	190.863	0.79006	192.228	1.74767	190.682	91.7073	194.108	90.525	192.692	90.2936	190.682	0.34957	194.108	0.7099	192.692	1.85442
191.538	87.566	191.414	90.9768	192.626	91.0353	191.538	1.66065	191.414	1.99366	192.626	3.34139	190.953	94.0532	191.863	90.4874	193.228	90.5726	190.953	0.52077	191.863	0.80722	193.228	1.68771	191.682	91.6381	195.108	90.4543	193.692	90.208	191.682	0.342	195.108	0.71184	193.692	1.79817
192.538	87.2238	192.414	90.7819	193.626	90.8795	192.538	1.73295	192.414	2.09198	193.626	3.45928	191.953	93.9488	192.863	90.4081	194.228	90.4984	191.953	0.5258	192.863	0.82428	194.228	1.63809	192.682	91.5701	196.108	90.3834	194.692	90.1261	192.682	0.33788	196.108	0.71286	194.692	1.73955
193.538	86.8651	193.414	90.5753	194.626	90.7196	193.538	1.79958	193.414	2.21259	194.626	3.59478	192.953	93.8434	193.863	90.3272	195.228	90.426	192.953	0.53086	193.863	0.84138	195.228	1.60437	193.682	91.5024	197.108	90.3126	195.692	90.0477	193.682	0.33897	197.108	0.71313	195.692	1.6821
194.538	86.4984	194.414	90.3556	195.626	90.5521	194.538	1.85573	194.414	2.35483	195.626	3.74877	193.953	93.7368	194.863	90.2448	196.228	90.3539	193.953	0.53806	194.863	0.85844	196.228	1.58866	194.682	91.4333	198.108	90.242	196.692	89.9731	194.682	0.34633	198.108	0.71308	196.692	1.62954
195.538	86.1183	195.414	90.1214	196.626	90.3751	195.538	1.90042	195.414	2.51471	196.626	3.9159	194.953	93.6289	195.863	90.1604	197.228	90.2815	194.953	0.55012	195.863	0.87543	197.228	1.5892	195.682	91.3631	199.108	90.1716	197.692	89.9016	195.682	0.35995	199.108	0.71326	197.692	1.58477
196.538	85.7294	196.414	89.8703	197.626	90.191	196.538	1.9323	196.414	2.68593	197.626	4.08316	195.953	93.5174	196.863	90.0743	198.228	90.2085	195.953	0.56746	196.863	0.89221	198.228	1.60115	196.682	91.2891	200.108	90.1013	198.692	89.8324	196.682	0.3792	200.108	0.71427	198.692	1.54952
197.538	85.3361	197.414	89.6012	198.626	89.9992	197.538	1.94894	197.414	2.86004	198.626	4.24014	196.953	93.4009	197.863	89.9864	199.228	90.1349	196.953	0.58653	197.863	0.90918	199.228	1.61982	197.682	91.2099	201.108	90.0311	199.692	89.7649	197.682	0.4003	201.108	0.71662	199.692	1.52434
198.538	84.9403	198.414	89.3166	199.626	89.8004	198.538	1.94561	198.414	3.02763	199.626	4.3803	197.953	93.2815	198.863	89.8968	200.228	90.0604	197.953	0.60123	198.863	0.9275	200.228	1.64342	198.682	91.1274	202.108	89.9605	200.692	89.6976	198.682	0.41532	202.108	0.7206	200.692	1.50855
199.538	84.5497	199.414	89.0157	200.626	89.5965	199.538	1.91871	199.414	3.18463	200.626	4.50431	198.953	93.1608	199.863	89.805	201.228	89.9849	198.953	0.60826	199.863	0.94879	201.228	1.67353	199.682	91.0442	203.108	89.8889	201.692	89.6295	199.682	0.41827	203.108	0.72623	201.692	1.50088
200.538	84.1642	200.414	88.699	201.626	89.3868	200.538	1.86972	200.414	3.3296	201.626	4.62188	199.953	93.0387	200.863	89.71	202.228	89.9077	199.953	0.60912	200.863	0.97449	202.228	1.71336	200.682	90.9623	204.108	89.8168	202.692	89.5604	200.682	0.40983	204.108	0.73315	202.692	1.49981
201.538	83.7927	201.414	88.3681	202.626	89.1709	201.538	1.8066	201.414	3.46233	202.626	4.74664	200.953	92.9166	201.863	89.6121	203.228	89.8283	200.953	0.60827	201.863	1.0044	203.228	1.76482	201.682	90.8818	205.108	89.7442	203.692	89.4908	201.682	0.39625	205.108	0.74085	203.692	1.50356
202.538	83.4326	202.414	88.0233	203.626	88.9481	202.538	1.73693	202.414	3.58308	203.626	4.89214	201.953	92.7935	202.863	89.5115	204.228	89.7471	201.953	0.61082	202.863	1.0364	204.228	1.82599	202.682	90.8033	206.108	89.6701	204.692	89.4205	202.682	0.38577	206.108	0.74886	204.692	1.51048
203.538	83.0837	203.414	87.6684	204.626	88.7174	203.538	1.66564	203.414	3.68958	204.626	5.06801	202.953	92.6695	203.863	89.4076	205.228	89.6635	202.953	0.61978	203.863	1.06742	205.228	1.89298	203.682	90.7257	207.108	89.5944	205.692	89.35	203.682	0.3841	207.108	0.75674	205.692	1.5192
204.538	82.7547	204.414	87.3052	205.626	88.4773	204.538	1.59592	204.414	3.7795	205.626	5.27853	203.953	92.5448	204.863	89.3022	206.228	89.5758	203.953	0.63356	204.863	1.09375	206.228	1.96177	204.682	90.6477	208.108	89.5178	206.692	89.2793	204.682	0.39174	208.108	0.7642	206.692	1.52882
205.538	82.4378	205.414	86.9316	206.626	88.2276	205.538	1.52551	205.414	3.85097	206.626	5.52126	204.953	92.417	205.863	89.1944	207.228	89.4844	204.953	0.64766	205.863	1.11401	207.228	2.02716	205.682	90.5675	209.108	89.4406	207.692	89.2079	205.682	0.40435	209.108	0.77135	207.692	1.53892
206.538	82.1349	206.414	86.5503	207.626	87.9654	206.538	1.45511	206.414	3.90073	207.626	5.79304	205.953	92.2854	206.863	89.0835	208.228	89.3901	205.953	0.65793	206.863	1.1285	208.228	2.08516	206.682	90.4844	210.108	89.3637	208.692	89.1355	206.682	0.4159	210.108	0.77865	208.692	1.54954
207.538	81.8435	207.414	86.1665	208.626	87.6903	207.538	1.38568	207.414	3.92589	208.626	6.08729	206.953	92.1519	207.863	88.9714	209.228	89.2933	206.953	0.66368	207.863	1.1389	209.228	2.13397	207.682	90.3996	211.108	89.2865	209.692	89.0631	207.682	0.42307	211.108	0.78698	209.692	1.56081
208.538	81.5674	208.414	85.7788	209.626	87.4004	208.538	1.31949	208.414	3.9244	209.626	6.39836	207.953	92.0176	208.863	88.8583	210.228	89.1943	207.953	0.66805	208.863	1.14798	210.228	2.1735	208.682	90.3137	212.108	89.2082	210.692	88.9909	208.682	0.428	212.108	0.79742	210.692	1.57314
209.538	81.3075	209.414	85.3881	210.626	87.0966	209.538	1.25823	209.414	3.89412	210.626	6.71654	208.953	91.8816	209.863	88.744	211.228	89.0931	208.953	0.67417	209.863	1.15844	211.228	2.20533	209.682	90.2266	213.108	89.1295	211.692	88.9179	209.682	0.43541	213.108	0.81079	211.692	1.58722
210.538	81.0587	210.414	85.0058	211.626	86.7787	210.538	1.20336	210.414	3.83568	211.626	7.0312	209.953	91.7454	210.863	88.6282	212.228	88.9901	209.953	0.68202	210.863	1.17238	212.228	2.23191	210.682	90.1376	214.108	89.0496	212.692	88.8442	210.682	0.4475	214.108	0.82776	212.692	1.60338
211.538	80.8197	211.414	84.6336	212.626	86.4457	211.538	1.15684	211.414	3.75162	212.626	7.33037	210.953	91.6077	211.863	88.5111	213.228	88.8858	210.953	0.69068	211.863	1.19086	213.228	2.25627	211.682	90.0459	215.108	88.9672	213.692	88.7696	211.682	0.46291	215.108	0.84868	213.692	1.62161
212.538	80.5881	212.414	84.2725	213.626	86.0976	212.538	1.11714	212.414	3.64568	213.626	7.60004	211.953	91.467	212.863	88.392	214.228	88.78	211.953	0.70084	212.863	1.21369	214.228	2.281	212.682	89.9509	216.108	88.8825	214.692	88.6929	212.682	0.47956	216.108	0.87307	214.692	1.64183
213.538	80.3647	213.414	83.921	214.626	85.7383	213.538	1.07991	213.414	3.522	214.626	7.82567	212.953	91.3241	213.863	88.2704	215.228	88.6731	212.953	0.71171	213.863	1.2392	215.228	2.30768	213.682	89.8523	217.108	88.7947	215.692	88.6155	213.682	0.49579	217.108	0.90024	215.692	1.66289
214.538	80.1499	214.414	83.5787	215.626	85.3687	214.538	1.04143	214.414	3.38585	215.626	8.00013	213.953	91.1793	214.863	88.1463	216.228	88.5654	213.953	0.71853	214.863	1.26495	216.228	2.33697	214.682	89.7505	218.108	88.7034	216.692	88.5376	214.682	0.50991	218.108	0.92929	216.692	1.68382
215.538	79.9417	215.414	83.2488	216.626	84.9913	215.538	1.00226	215.414	3.24543	216.626	8.12059	214.953	91.0341	215.863	88.0194	217.228	88.4562	214.953	0.71708	215.863	1.2888	217.228	2.36927	215.682	89.6466	219.108	88.6089	217.692	88.4574	215.682	0.52096	219.108	0.95913	217.692	1.70434
216.538	79.7412	216.414	82.9351	217.626	84.6094	216.538	0.96763	216.414	3.11001	217.626	8.18861	215.953	90.8908	216.863	87.8898	218.228	88.3463	215.953	0.7101	216.863	1.30954	218.228	2.40415	216.682	89.5411	220.108	88.5108	218.692	88.3765	216.682	0.52975	220.108	0.98915	218.692	1.72363
217.538	79.547	217.414	82.6377	218.626	84.2257	217.538	0.94165	217.414	2.98571	218.626	8.20831	216.953	90.7489	217.863	87.7582	219.228	88.2348	216.953	0.70571	217.863	1.32691	219.228	2.44082	217.682	89.4338	221.108	88.4096	219.692	88.2953	217.682	0.53837	221.108	1.01897	219.692	1.7418
218.538	79.3575	218.414	82.352	219.626	83.8419	218.538	0.92426	218.414	2.87299	219.626	8.18407	217.953	90.6067	218.863	87.6257	220.228	88.121	217.953	0.71017	218.863	1.34072	220.228	2.47791	218.682	89.3243	222.108	88.3054	220.692	88.213	218.682	0.54887	222.108	1.04883	220.692	1.75972
219.538	79.1716	219.414	82.0741	220.626	83.4602	219.538	0.91222	219.414	2.76878	220.626	8.11943	218.953	90.4633	219.863	87.492	221.228	88.0049	218.953	0.72285	219.863	1.35057	221.228	2.51374	219.682	89.212	223.108	88.1986	221.692	88.1299	219.682	0.56259	223.108	1.07932	221.692	1.77857
220.538	78.9871	220.414	81.8043	221.626	83.0808	220.538	0.9023	220.414	2.66923	221.626	8.01639	219.953	90.3167	220.863	87.3569	222.228	87.8869	219.953	0.73779	220.863	1.35625	222.228	2.54782	220.682	89.0964	224.108	88.0897	222.692	88.0461	220.682	0.58057	224.108	1.11116	222.692	1.79992
221.538	78.8059	221.414	81.5434	222.626	82.7071	221.538	0.89335	221.414	2.57166	222.626	7.87702	220.953	90.1663	221.863	87.2208	223.228	87.7662	220.953	0.74914	221.863	1.35883	223.228	2.58191	221.682	88.9765	225.108	87.9788	223.692	87.9618	221.682	0.60371	225.108	1.14502	223.692	1.82548
222.538	78.625	222.414	81.2929	223.626	82.3422	222.538	0.88499	222.414	2.47721	223.626	7.70451	221.953	90.0145	222.863	87.0853	224.228	87.6439	221.953	0.75528	222.863	1.36095	224.228	2.61859	222.682	88.8518	226.108	87.8642	224.692	87.8765	222.682	0.63127	226.108	1.18161	224.692	1.85709
223.538	78.4453	223.414	81.0524	224.626	81.9859	223.538	0.87641	223.414	2.3889	224.626	7.50232	222.953	89.8618	223.863	86.9507	225.228	87.5206	222.953	0.75889	223.863	1.36559	225.228	2.66004	223.682	88.7218	227.108	87.7451	225.692	87.7893	223.682	0.66016	227.108	1.2211	225.692	1.89651
224.538	78.2696	224.414	80.8202	225.626	81.6379	224.538	0.86647	224.414	2.30941	225.626	7.27617	223.953	89.7075	224.863	86.8144	226.228	87.3954	223.953	0.76404	224.863	1.37453	226.228	2.70664	224.682	88.5841	228.108	87.6215	226.692	87.7002	224.682	0.68746	228.108	1.26281	226.692	1.94458
225.538	78.095	225.414	80.5953	226.626	81.3004	225.538	0.85551	225.414	2.2393	226.626	7.03565	224.953	89.5507	225.863	86.6769	227.228	87.2675	224.953	0.77436	225.863	1.38747	227.228	2.75597	225.682	88.4401	229.108	87.493	227.692	87.609	225.682	0.71189	229.108	1.3062	227.692	2.00133
226.538	77.9214	226.414	80.3766	227.626	80.974	226.538	0.8462	226.414	2.17677	227.626	6.79034	225.953	89.3917	226.863	86.5375	228.228	87.1368	225.953	0.79182	226.863	1.40292	228.228	2.80386	226.682	88.2945	230.108	87.3592	228.692	87.5146	226.682	0.73425	230.108	1.35076	228.692	2.06642
227.538	77.7521	227.414	80.1627	228.626	80.6592	227.538	0.84106	227.414	2.11909	228.626	6.54829	226.953	89.2309	227.863	86.3965	229.228	87.0056	226.953	0.81545	227.863	1.41953	229.228	2.84652	227.682	88.1452	231.108	87.2211	229.692	87.4162	227.682	0.7564	231.108	1.39593	229.692	2.1388
228.538	77.5828	228.414	79.9538	229.626	80.3572	228.538	0.83978	228.414	2.06484	229.626	6.31483	227.953	89.0649	228.863	86.254	230.228	86.8726	227.953	0.84226	228.863	1.43694	230.228	2.88417	228.682	87.9904	232.108	87.078	230.692	87.3134	228.682	0.77888	232.108	1.4422	230.692	2.21652
229.538	77.4116	229.414	79.7503	230.626	80.0713	229.538	0.8403	229.414	2.01359	230.626	6.09389	228.953	88.8914	229.863	86.1101	231.228	86.7368	228.953	0.86903	229.863	1.45547	231.228	2.91995	229.682	87.8314	233.108	86.9309	231.692	87.206	229.682	0.80217	233.108	1.48985	231.692	2.29767
230.538	77.2405	230.414	79.5532	231.626	79.7951	230.538	0.84053	230.414	1.96564	231.626	5.88029	229.953	88.7122	230.863	85.9635	232.228	86.5986	229.953	0.89244	230.863	1.47556	232.228	2.95806	230.682	87.6667	234.108	86.7804	232.692	87.0934	230.682	0.82832	234.108	1.53937	232.692	2.38057
231.538	77.0704	231.414	79.3601	232.626	79.5208	231.538	0.84002	231.414	1.92047	232.626	5.66852	230.953	88.5298	231.863	85.814	233.228	86.4587	230.953	0.90883	231.863	1.4971	233.228	3.00238	231.682	87.4964	235.108	86.6248	233.692	86.9757	231.682	0.85815	235.108	1.59162	233.692	2.46326
232.538	76.9005	232.414	79.1701	233.626	79.2565	232.538	0.83936	232.414	1.87812	233.626	5.46696	231.953	88.3433	232.863	85.6632	234.228	86.3166	231.953	0.91703	232.863	1.51939	234.228	3.05556	232.682	87.3197	236.108	86.463	234.692	86.8543	232.682	0.88965	236.108	1.64673	234.692	2.5436
233.538	76.7297	233.414	78.9841	234.626	78.9994	233.538	0.838	233.414	1.83951	234.626	5.2774	232.953	88.156	233.863	85.5116	235.228	86.1714	232.953	0.92183	233.863	1.54187	235.228	3.11926	233.682	87.1377	237.108	86.296	235.692	86.73	233.682	0.91943	237.108	1.7036	235.692	2.62037
234.538	76.5593	234.414	78.8032	235.626	78.7502	234.538	0.8341	234.414	1.80599	235.626	5.10398	233.953	87.9696	234.863	85.3582	236.228	86.0234	233.953	0.93123	234.863	1.56434	236.228	3.19413	234.682	86.9505	238.108	86.1226	236.692	86.602	234.682	0.94713	238.108	1.7614	236.692	2.69419
235.538	76.3901	235.414	78.6247	236.626	78.5097	235.538	0.82811	235.414	1.77816	236.626	4.94798	234.953	87.7809	235.863	85.2008	237.228	85.8721	234.953	0.9491	235.863	1.58677	237.228	3.28049	235.682	86.7535	239.108	85.942	237.692	86.4721	235.682	0.97584	239.108	1.8194	237.692	2.76503
236.538	76.2216	236.414	78.4479	237.626	78.2781	236.538	0.82495	236.414	1.75629	237.626	4.80615	235.953	87.5871	236.863	85.0391	238.228	85.7161	235.953	0.97349	236.863	1.60916	238.228	3.37713	236.682	86.5527	240.108	85.7553	238.692	86.3396	236.682	1.00594	240.108	1.87653	238.692	2.83501
237.538	76.0537	237.414	78.2731	238.626	78.0527	237.538	0.82999	237.414	1.73969	238.626	4.66955	236.953	87.3871	237.863	84.8765	239.228	85.5544	236.953	0.99961	237.863	1.6316	239.228	3.47731	237.682	86.3461	241.108	85.5628	239.692	86.2025	237.682	1.03594	241.108	1.93257	239.692	2.90779
238.538	75.8842	238.414	78.0979	239.626	77.8324	238.538	0.84305	238.414	1.72664	239.626	4.52837	237.953	87.182	238.863	84.7135	240.228	85.3886	237.953	1.02293	238.863	1.65553	240.228	3.56647	238.682	86.1306	242.108	85.3657	240.692	86.0619	238.682	1.06448	242.108	1.98735	240.692	2.9862
239.538	75.7116	239.414	77.9237	240.626	77.6196	239.538	0.85807	239.414	1.71568	240.626	4.37623	238.953	86.974	239.863	84.5485	241.228	85.2187	238.953	1.04107	239.863	1.68316	241.228	3.6275	239.682	85.9135	243.108	85.1633	241.692	85.9183	239.682	1.09194	243.108	2.04152	241.692	3.07365
240.538	75.5366	240.414	77.7527	241.626	77.4138	240.538	0.86857	240.414	1.7058	241.626	4.21025	239.953	86.7625	240.863	84.3795	242.228	85.0472	239.953	1.05489	240.863	1.71639	242.228	3.64684	240.682	85.6896	244.108	84.9554	242.692	85.7725	240.682	1.12224	244.108	2.09535	242.692	3.17292
241.538	75.3596	241.414	77.5834	242.626	77.2156	241.538	0.87282	241.414	1.69632	242.626	4.0358	240.953	86.5487	241.863	84.2053	243.228	84.8761	240.953	1.06793	241.863	1.75492	243.228	3.62486	241.682	85.4588	245.108	84.7425	243.692	85.6219	241.682	1.15646	245.108	2.14878	243.692	3.28783
242.538	75.1815	242.414	77.4167	243.626	77.0259	242.538	0.87371	242.414	1.68713	243.626	3.86631	241.953	86.3321	242.863	84.0278	244.228	84.7066	241.953	1.08421	242.863	1.79494	244.228	3.5789	242.682	85.2231	246.108	84.5238	244.692	85.4654	242.682	1.19118	246.108	2.20184	244.692	3.41972
243.538	75.0016	243.414	77.2503	244.626	76.8438	243.538	0.87583	243.414	1.67842	244.626	3.7187	242.953	86.1124	243.863	83.846	245.228	84.5383	242.953	1.10553	243.863	1.83143	245.228	3.53828	243.682	84.9796	247.108	84.2995	245.692	85.3027	243.682	1.22201	247.108	2.25413	245.692	3.56654
244.538	74.8223	244.414	77.0816	245.626	76.667	244.538	0.88274	244.414	1.67112	245.626	3.60885	243.953	85.8881	244.863	83.6597	246.228	84.3714	243.953	1.13082	244.863	1.85968	246.228	3.53258	244.682	84.7314	248.108	84.07	246.692	85.1335	244.682	1.24576	248.108	2.30531	246.692	3.72379
245.538	74.6429	245.414	76.9139	246.626	76.4944	245.538	0.89557	245.414	1.66693	246.626	3.54819	244.953	85.6557	245.863	83.4725	247.228	84.2031	244.953	1.15689	245.863	1.87749	247.228	3.57671	245.682	84.4785	249.108	83.8348	247.692	84.9537	245.682	1.26386	249.108	2.35544	247.692	3.8889
246.538	74.4604	246.414	76.7478	247.626	76.3236	246.538	0.9132	246.414	1.66686	247.626	3.53635	245.953	85.4184	246.863	83.2846	248.228	84.032	245.953	1.17957	246.863	1.88669	248.228	3.66365	246.682	84.2204	250.108	83.5928	248.692	84.7623	246.682	1.28224	250.108	2.40484	248.692	4.05575
247.538	74.2756	247.414	76.5818	248.626	76.1524	247.538	0.93324	247.414	1.67044	248.626	3.56046	246.953	85.1781	247.863	83.0962	249.228	83.8564	246.953	1.19782	247.863	1.8913	249.228	3.76871	247.682	83.9578	251.108	83.3458	249.692	84.5618	247.682	1.30778	251.108	2.45339	249.692	4.2166
248.538	74.0839	248.414	76.4167	249.626	75.9796	248.538	0.9547	248.414	1.67589	249.626	3.59714	247.953	84.9341	248.863	82.9061	250.228	83.6756	247.953	1.21424	248.863	1.89599	250.228	3.86264	248.682	83.6895	252.108	83.0966	250.692	84.3497	248.682	1.34249	252.108	2.50084	250.692	4.36966
249.538	73.8876	249.414	76.2505	250.626	75.8055	249.538	0.97668	249.414	1.6816	250.626	3.61894	248.953	84.6866	249.863	82.7144	251.228	83.4909	248.953	1.23312	249.863	1.90483	251.228	3.92488	249.682	83.4121	253.108	82.8442	251.692	84.13	249.682	1.38163	253.108	2.5476	251.692	4.51113
250.538	73.6876	250.414	76.0826	251.626	75.631	250.538	0.99873	250.414	1.68755	251.626	3.60445	249.953	84.4339	250.863	82.5241	252.228	83.3031	249.953	1.25907	250.863	1.92035	252.228	3.95305	250.682	83.1265	254.108	82.5845	252.692	83.9071	250.682	1.41727	254.108	2.59434	252.692	4.63971
251.538	73.4839	251.414	75.9142	252.626	75.4578	251.538	1.02183	251.414	1.69572	252.626	3.54694	250.953	84.1743	251.863	82.3324	253.228	83.1146	250.953	1.29376	251.863	1.9437	253.228	3.96092	251.682	82.8388	255.108	82.32	253.692	83.6803	251.682	1.44375	255.108	2.64038	253.692	4.75856
252.538	73.2745	252.414	75.7438	253.626	75.2887	252.538	1.04846	252.414	1.70915	253.626	3.45873	251.953	83.909	252.863	82.1366	254.228	82.9264	251.953	1.33288	252.863	1.97475	254.228	3.96883	252.682	82.5477	256.108	82.0534	254.692	83.4512	252.682	1.45995	256.108	2.68492	254.692	4.86936
253.538	73.0571	253.414	75.572	254.626	75.1235	253.538	1.0785	253.414	1.72979	254.626	3.36497	252.953	83.6358	253.863	81.9373	255.228	82.7377	252.953	1.37043	253.863	2.01189	255.228	3.99115	253.682	82.2509	257.108	81.7823	255.692	83.2175	253.682	1.46669	257.108	2.72797	255.692	4.97479
254.538	72.838	254.414	75.3975	255.626	74.9615	254.538	1.10667	254.414	1.7577	255.626	3.29335	253.953	83.3545	254.863	81.7334	256.228	82.5466	253.953	1.40472	254.863	2.05345	256.228	4.03017	254.682	81.9536	258.108	81.5058	256.692	82.9754	254.682	1.46756	258.108	2.76927	256.692	5.07689
255.538	72.6122	255.414	75.219	256.626	74.8028	255.538	1.13051	255.414	1.79158	256.626	3.26182	254.953	83.0662	255.863	81.524	257.228	82.3528	254.953	1.44098	255.863	2.09838	257.228	4.07765	255.682	81.6568	259.108	81.2244	257.692	82.726	255.682	1.46957	259.108	2.80834	257.692	5.17493
256.538	72.3797	256.414	75.0381	257.626	74.6449	256.538	1.15312	256.414	1.8294	257.626	3.27027	255.953	82.771	256.863	81.3115	258.228	82.157	255.953	1.48526	256.863	2.14606	258.228	4.12276	256.682	81.3564	260.108	80.9391	258.692	82.4711	256.682	1.47959	260.108	2.84476	258.692	5.26789
257.538	72.1455	257.414	74.8533	258.626	74.4856	257.538	1.18119	257.414	1.87057	258.626	3.30543	256.953	82.4669	257.863	81.0938	259.228	81.9599	256.953	1.53586	257.863	2.19759	259.228	4.16051	257.682	81.0534	261.108	80.6506	259.692	82.2124	257.682	1.49994	261.108	2.87828	259.692	5.35538
258.538	71.905	258.414	74.6638	259.626	74.3245	258.538	1.21874	258.414	1.91511	259.626	3.3497	257.953	82.1508	258.863	80.8699	260.228	81.7617	257.953	1.58608	258.863	2.25375	260.228	4.19447	258.682	80.7497	262.108	80.3581	260.692	81.9511	258.682	1.52665	262.108	2.90898	260.692	5.43801
259.538	71.6559	259.414	74.4704	260.626	74.1608	259.538	1.26219	259.414	1.96287	260.626	3.39107	258.953	81.8241	259.863	80.6414	261.228	81.5613	258.953	1.63523	259.863	2.31377	261.228	4.23341	259.682	80.4413	263.108	80.0605	261.692	81.6865	259.682	1.55221	263.108	2.93713	261.692	5.51738
260.538	71.3984	260.414	74.2716	261.626	73.9948	260.538	1.30411	260.414	2.01398	261.626	3.42739	259.953	81.4874	260.863	80.4056	262.228	81.3583	259.953	1.69201	260.863	2.37752	262.228	4.28529	260.682	80.1264	264.108	79.7596	262.692	81.4185	260.682	1.56879	264.108	2.96302	262.692	5.59492
261.538	71.1312	261.414	74.0675	262.626	73.8278	261.538	1.34088	261.414	2.06854	262.626	3.4656	260.953	81.1378	261.863	80.1631	263.228	81.1518	260.953	1.76259	261.863	2.44458	263.228	4.35348	261.682	79.8071	265.108	79.4574	263.692	81.1471	261.682	1.57379	265.108	2.9873	263.692	5.6716
262.538	70.8547	262.414	73.8583	263.626	73.659	262.538	1.37566	262.414	2.12786	263.626	3.51785	261.953	80.7726	262.863	79.9133	264.228	80.9415	261.953	1.8415	262.863	2.51685	264.228	4.43591	262.682	79.4876	266.108	79.1556	264.692	80.8725	262.682	1.57319	266.108	3.01094	264.692	5.74751
263.538	70.5719	263.414	73.6422	264.626	73.4862	263.538	1.41651	263.414	2.19514	264.626	3.59686	262.953	80.3923	263.863	79.6552	265.228	80.7273	262.953	1.91944	263.863	2.59826	265.228	4.52759	263.682	79.1694	267.108	78.853	265.692	80.5946	263.682	1.57557	267.108	3.03531	265.692	5.82218
264.538	70.2813	264.414	73.4183	265.626	73.3087	264.538	1.46989	264.414	2.2737	265.626	3.71086	263.953	80.0011	264.863	79.3889	266.228	80.5069	263.953	1.9968	264.863	2.69257	266.228	4.625	264.682	78.8523	268.108	78.548	266.692	80.3122	264.682	1.58297	268.108	3.06157	266.692	5.89493
265.538	69.9775	265.414	73.1876	266.626	73.1253	265.538	1.53471	265.414	2.36386	266.626	3.86007	264.953	79.5922	265.863	79.1124	267.228	80.2819	264.953	2.08325	265.863	2.80136	267.228	4.72504	265.682	78.5324	269.108	78.2398	267.692	80.0248	265.682	1.59163	269.108	3.09026	267.692	5.96483
266.538	69.6586	266.414	72.9476	267.626	72.9331	266.538	1.6026	266.414	2.46342	267.626	4.0366	265.953	79.1601	266.863	78.8247	268.228	80.0542	265.953	2.1797	266.863	2.92164	268.228	4.82679	266.682	78.2106	270.108	77.9279	268.692	79.7335	266.682	1.59943	270.108	3.12083	268.692	6.03083
267.538	69.3269	267.414	72.6953	268.626	72.7319	267.538	1.66464	267.414	2.56683	268.626	4.22171	266.953	78.7144	267.863	78.5249	269.228	79.8208	266.953	2.27183	267.863	3.04733	269.228	4.93302	267.682	77.8908	271.108	77.613	269.692	79.4384	267.682	1.60803	271.108	3.15134	269.692	6.09259
268.538	68.9847	268.414	72.4328	269.626	72.5225	268.538	1.71558	268.414	2.66573	269.626	4.39262	267.953	78.2531	268.863	78.2119	270.228	79.5829	267.953	2.35242	268.863	3.17342	270.228	5.04493	268.682	77.567	272.108	77.2917	270.692	79.1403	268.682	1.61845	272.108	3.17914	270.692	6.1498
269.538	68.6331	269.414	72.1616	270.626	72.3055	269.538	1.75335	269.414	2.75567	270.626	4.5324	268.953	77.771	269.863	77.8849	271.228	79.3386	268.953	2.42864	269.863	3.29972	271.228	5.165	269.682	77.2388	273.108	76.9648	271.692	78.8403	269.682	1.6283	273.108	3.20077	271.692	6.20217
270.538	68.2751	270.414	71.8824	271.626	72.0828	270.538	1.77923	270.414	2.83783	271.626	4.63538	269.953	77.2721	270.863	77.5451	272.228	79.0874	269.953	2.51198	270.863	3.43016	272.228	5.29435	270.682	76.9092	274.108	76.6322	272.692	78.5372	270.682	1.63438	274.108	3.21344	272.692	6.24949
271.538	67.9132	271.414	71.5944	272.626	71.8552	271.538	1.79975	271.414	2.91744	272.626	4.70938	270.953	76.7548	271.863	77.1936	273.228	78.8297	270.953	2.61012	271.863	3.56914	273.228	5.43279	271.682	76.5777	275.108	76.298	273.692	78.2297	271.682	1.63558	275.108	3.21563	273.692	6.29101
272.538	67.5486	272.414	71.2981	273.626	71.6245	272.538	1.82415	272.414	2.99896	273.626	4.76953	271.953	76.2183	272.863	76.8287	274.228	78.5649	271.953	2.7251	272.863	3.71741	274.228	5.58015	272.682	76.2449	276.108	75.9695	274.692	77.9212	272.682	1.63348	276.108	3.2082	274.692	6.3251
273.538	67.1754	273.414	70.9921	274.626	71.391	273.538	1.85877	273.414	3.084	274.626	4.83193	272.953	75.6554	273.863	76.4485	275.228	78.2925	272.953	2.85714	273.863	3.87028	275.228	5.73578	273.682	75.9122	277.108	75.6443	275.692	77.6113	273.682	1.63196	277.108	3.19375	275.692	6.35076
274.538	66.7903	274.414	70.6758	275.626	71.1535	274.538	1.90189	274.414	3.17051	275.626	4.90794	273.953	75.0583	274.863	76.0523	276.228	78.0133	273.953	3.00394	274.863	4.02073	276.228	5.89805	274.682	75.5799	278.108	75.3228	276.692	77.3002	274.682	1.63444	278.108	3.17589	276.692	6.36743
275.538	66.4024	275.414	70.3552	276.626	70.9134	275.538	1.94436	275.414	3.25303	276.626	5.00125	274.953	74.4357	275.863	75.6435	277.228	77.7259	274.953	3.15833	275.863	4.16425	277.228	6.06695	275.682	75.2477	279.108	75.007	277.692	76.9889	275.682	1.64125	279.108	3.15844	277.692	6.3753
276.538	66.0037	276.414	70.0284	277.626	70.6688	276.538	1.9813	276.414	3.32904	277.626	5.11088	275.953	73.7846	276.863	75.2173	278.228	77.4294	275.953	3.31787	276.863	4.30585	278.228	6.24337	276.682	74.9143	280.108	74.6939	278.692	76.6779	276.682	1.65013	280.108	3.14401	278.692	6.37552
277.538	65.5965	277.414	69.6913	278.626	70.4167	277.538	2.01376	277.414	3.39865	278.626	5.23302	276.953	73.1007	277.863	74.7707	279.228	77.1255	276.953	3.47962	277.863	4.45493	279.228	6.42826	277.682	74.5794	281.108	74.38	279.692	76.3678	277.682	1.65823	281.108	3.13372	279.692	6.36989
278.538	65.1867	278.414	69.3465	279.626	70.1586	278.538	2.04489	278.414	3.46316	279.626	5.36059	277.953	72.3841	278.863	74.3123	280.228	76.8118	277.953	3.63624	278.863	4.61789	280.228	6.62629	278.682	74.2438	282.108	74.0645	280.692	76.0575	278.682	1.66351	282.108	3.12744	280.692	6.36039
279.538	64.7681	279.414	68.9965	280.626	69.8941	279.538	2.0747	279.414	3.52577	280.626	5.48844	278.953	71.6323	279.863	73.8419	281.228	76.4853	278.953	3.78402	279.863	4.80021	281.228	6.8429	279.682	73.9083	283.108	73.7484	281.692	75.7479	279.682	1.66595	283.108	3.12402	281.692	6.34872
280.538	64.3449	280.414	68.6403	281.626	69.6232	280.538	2.09966	280.414	3.58967	281.626	5.61371	279.953	70.8518	280.863	73.3563	282.228	76.1482	279.953	3.92783	280.863	5.0036	282.228	7.07931	280.682	73.5712	284.108	73.432	282.692	75.4386	280.682	1.668	284.108	3.12209	282.692	6.33585
281.538	63.916	281.414	68.2774	282.626	69.347	281.538	2.11948	281.414	3.65548	282.626	5.73591	280.953	70.0444	281.863	72.8505	283.228	75.8025	280.953	4.07627	281.863	5.22715	283.228	7.33553	281.682	73.2325	285.108	73.1141	283.692	75.1295	281.682	1.67308	285.108	3.12069	283.692	6.32192
282.538	63.4858	282.414	67.906	283.626	69.0655	282.538	2.13717	282.414	3.72153	283.626	5.85663	281.953	69.2036	282.863	72.3132	284.228	75.4445	281.953	4.22888	282.863	5.4717	284.228	7.61481	282.682	72.8917	286.108	72.7968	284.692	74.8212	282.682	1.68245	286.108	3.11968	284.692	6.30644
283.538	63.0548	283.414	67.5254	284.626	68.7772	283.538	2.15527	283.414	3.78504	284.626	5.9791	282.953	68.3332	283.863	71.7472	285.228	75.0704	282.953	4.37311	283.863	5.73255	285.228	7.92045	283.682	72.551	287.108	72.481	285.692	74.514	283.682	1.69409	287.108	3.11986	285.692	6.28867
284.538	62.6168	284.414	67.1378	285.626	68.4827	284.538	2.17259	284.414	3.84353	285.626	6.10561	283.953	67.4364	284.863	71.1555	286.228	74.6813	283.953	4.4963	284.863	6.00584	286.228	8.25109	284.682	72.2086	288.108	72.166	286.692	74.2067	284.682	1.70684	288.108	3.12277	286.692	6.26796
285.538	62.176	285.414	66.7482	286.626	68.1818	285.538	2.18446	285.414	3.89589	286.626	6.23807	284.953	66.521	285.863	70.5369	287.228	74.275	284.953	4.58936	285.863	6.29068	287.228	8.60798	285.682	71.8594	289.108	71.8514	287.692	73.9005	285.682	1.72384	289.108	3.13034	287.692	6.24433
286.538	61.7341	286.414	66.3548	287.626	67.8734	286.538	2.18715	286.414	3.94322	287.626	6.37704	285.953	65.5922	286.863	69.8976	288.228	73.8516	285.953	4.64691	286.863	6.58276	288.228	8.99106	286.682	71.5052	290.108	71.5367	288.692	73.5943	286.682	1.74998	290.108	3.14452	288.692	6.21825
287.538	61.2909	287.414	65.953	288.626	67.558	287.538	2.18144	287.414	3.98718	288.626	6.52009	286.953	64.6523	287.863	69.2315	289.228	73.4161	286.953	4.66731	287.863	6.88298	289.228	9.39622	287.682	71.1468	291.108	71.2201	289.692	73.2878	287.682	1.78872	291.108	3.16699	289.692	6.19077
288.538	60.8477	288.414	65.5475	289.626	67.2358	288.538	2.173	288.414	4.02829	289.626	6.66351	287.953	63.7051	288.863	68.5302	290.228	72.9627	287.953	4.65041	288.863	7.19264	290.228	9.83012	288.682	70.7795	292.108	70.9013	290.692	72.9834	288.682	1.84027	292.108	3.19858	290.692	6.16352
289.538	60.4061	289.414	65.1394	290.626	66.9067	289.538	2.16826	289.414	4.06714	290.626	6.80392	288.953	62.7659	289.863	67.7945	291.228	72.4781	288.953	4.59515	289.863	7.50806	291.228	10.3069	289.682	70.4013	293.108	70.5794	291.692	72.68	289.682	1.89734	293.108	3.23922	291.692	6.13768
290.538	59.9648	290.414	64.7317	291.626	66.5703	290.538	2.1675	290.414	4.1037	291.626	6.93879	289.953	61.8435	290.863	67.0269	292.228	71.9695	289.953	4.50351	290.863	7.82312	292.228	10.8196	290.682	70.0131	294.108	70.2492	292.692	72.3795	290.682	1.94566	294.108	3.28848	292.692	6.11437
291.538	59.5234	291.414	64.3195	292.626	66.2278	291.538	2.16279	291.414	4.13795	292.626	7.06621	290.953	60.9444	291.863	66.2263	293.228	71.4292	290.953	4.3855	291.863	8.13047	293.228	11.3738	291.682	69.6123	295.108	69.9127	293.692	72.0831	291.682	1.9746	295.108	3.34406	293.692	6.09407
292.538	59.0877	292.414	63.902	293.626	65.8795	292.538	2.14516	292.414	4.16855	293.626	7.18543	291.953	60.0798	292.863	65.3967	294.228	70.8619	291.953	4.25622	292.863	8.41767	294.228	11.9598	292.682	69.21	296.108	69.5734	294.692	71.7868	292.682	1.98464	296.108	3.40246	294.692	6.07663
293.538	58.6578	293.414	63.4828	294.626	65.5259	293.538	2.11374	293.414	4.19295	294.626	7.29647	292.953	59.237	293.863	64.5385	295.228	70.2681	292.953	4.12281	293.863	8.67201	295.228	12.5705	293.682	68.8113	297.108	69.2285	295.692	71.4929	293.682	1.98429	297.108	3.46101	295.692	6.0622
294.538	58.2337	294.414	63.0603	295.626	65.1671	294.538	2.07512	294.414	4.20856	295.626	7.39994	293.953	58.4173	294.863	63.6546	296.228	69.6424	293.953	3.98687	294.863	8.87991	296.228	13.204	294.682	68.4122	298.108	68.8742	296.692	71.199	294.682	1.9772	298.108	3.51711	296.692	6.05093
295.538	57.8187	295.414	62.6341	296.626	64.8026	295.538	2.03537	295.414	4.21304	296.626	7.49622	294.953	57.6302	295.863	62.7565	297.228	68.9912	294.953	3.84817	295.863	9.02831	297.228	13.848	295.682	68.017	299.108	68.5111	297.692	70.9026	295.682	1.961	299.108	3.56745	297.692	6.04353
296.538	57.4127	296.414	62.2092	297.626	64.433	296.538	1.99618	296.414	4.2054	297.626	7.58442	295.953	56.8679	296.863	61.8493	298.228	68.3114	295.953	3.70553	296.863	9.1086	298.228	14.5011	296.682	67.6229	300.108	68.1403	298.692	70.6049	296.682	1.93629	300.108	3.60881	298.692	6.04147
297.538	57.0119	297.414	61.7889	298.626	64.0576	297.538	1.95852	297.414	4.18653	298.626	7.6631	296.953	56.1488	297.863	60.9355	299.228	67.6083	296.953	3.56748	297.863	9.11382	299.228	15.1563	297.682	67.2342	301.108	67.7648	299.692	70.3069	297.682	1.9111	301.108	3.63836	299.692	6.04665
298.538	56.6168	298.414	61.3716	299.626	63.6795	298.538	1.92375	298.414	4.158	299.626	7.73081	297.953	55.4585	298.863	60.0192	300.228	66.873	297.953	3.44015	298.863	9.03776	300.228	15.819	298.682	66.8515	302.108	67.3886	300.692	70.0101	298.682	1.89172	302.108	3.654	300.692	6.06104
299.538	56.2306	299.414	60.9555	300.626	63.2997	299.538	1.88997	299.414	4.121	300.626	7.78862	298.953	54.7749	299.863	59.1174	301.228	66.0937	298.953	3.32547	299.863	8.87931	301.228	16.4929	299.682	66.4726	303.108	67.0126	301.692	69.7132	299.682	1.87491	303.108	3.65475	301.692	6.08646
300.538	55.8454	300.414	60.5414	301.626	62.9173	300.538	1.8531	300.414	4.0763	301.626	7.83916	299.953	54.1122	300.863	58.2366	302.228	65.2817	299.953	3.22029	300.863	8.64306	302.228	17.1571	300.682	66.0947	304.108	66.6362	302.692	69.4158	300.682	1.85361	304.108	3.64024	302.692	6.12417
301.538	55.4709	301.414	60.1328	302.626	62.5327	301.538	1.8151	301.414	4.02471	302.626	7.88379	300.953	53.4744	301.863	57.3773	303.228	64.4304	300.953	3.11217	301.863	8.33787	303.228	17.8022	301.682	65.7177	305.108	66.2634	303.692	69.1165	301.682	1.8265	305.108	3.61115	303.692	6.17476
302.538	55.1085	302.414	59.7272	303.626	62.1436	302.538	1.78101	302.414	3.96645	303.626	7.92115	301.953	52.8611	302.863	56.5491	304.228	63.5488	301.953	2.9959	302.863	7.98107	304.228	18.4051	302.682	65.353	306.108	65.8956	304.692	68.8172	302.682	1.79757	306.108	3.5692	304.692	6.23734
303.538	54.7512	303.414	59.3281	304.626	61.7533	303.538	1.75269	303.414	3.90247	304.626	7.94683	302.953	52.2701	303.863	55.7561	305.228	62.6511	302.953	2.87769	303.863	7.5926	305.228	18.9419	303.682	64.9947	307.108	65.5327	305.692	68.5147	303.682	1.7657	307.108	3.51674	305.692	6.31105
304.538	54.399	304.414	58.938	305.626	61.3625	304.538	1.72731	304.414	3.83302	305.626	7.95708	303.953	51.7001	304.863	55.0018	306.228	61.7281	303.953	2.76492	304.863	7.19254	306.228	19.4023	304.682	64.6403	308.108	65.1796	306.692	68.2051	304.682	1.72707	308.108	3.45758	306.692	6.3948
305.538	54.0513	305.414	58.5521	306.626	60.971	305.538	1.70021	305.414	3.75594	306.626	7.95091	304.953	51.1529	305.863	54.2876	307.228	60.7946	304.953	2.65898	305.863	6.79806	307.228	19.7598	305.682	64.2937	309.108	64.8333	307.692	67.8902	305.682	1.68384	309.108	3.39455	307.692	6.48499
306.538	53.7052	306.414	58.1732	307.626	60.5806	306.538	1.66984	306.414	3.67007	307.626	7.92987	305.953	50.6262	306.863	53.6153	308.228	59.8556	305.953	2.55909	306.863	6.42264	308.228	19.9905	306.682	63.9555	310.108	64.4919	308.692	67.5651	306.682	1.64439	310.108	3.33035	308.692	6.57902
307.538	53.3655	307.414	57.8076	308.626	60.1917	307.538	1.63792	307.414	3.57662	308.626	7.89535	306.953	50.1171	307.863	52.9833	309.228	58.8942	306.953	2.46894	307.863	6.07339	309.228	20.0703	307.682	63.6235	311.108	64.1567	309.692	67.2358	307.682	1.61449	311.108	3.26743	309.692	6.6702
308.538	53.0354	308.414	57.4515	309.626	59.8055	308.538	1.60578	308.414	3.47688	309.626	7.84609	307.953	49.6228	308.863	52.3838	310.228	57.9281	307.953	2.39223	308.863	5.74988	310.228	19.9682	308.682	63.2967	312.108	63.8281	310.692	66.9051	308.682	1.59179	312.108	3.20689	310.692	6.75276
309.538	52.7139	309.414	57.1041	310.626	59.4193	309.538	1.57533	309.414	3.37513	310.626	7.77754	308.953	49.1435	309.863	51.8152	311.228	56.9708	308.953	2.32601	309.863	5.45217	311.228	19.6689	309.682	62.976	313.108	63.5041	311.692	66.5671	309.682	1.57059	313.108	3.14818	311.692	6.82323
310.538	52.3983	310.414	56.7669	311.626	59.0361	310.538	1.54964	310.414	3.27768	311.626	7.68665	309.953	48.6784	310.863	51.2776	312.228	56.0308	309.953	2.26361	310.863	5.17937	312.228	19.1725	310.682	62.6601	314.108	63.184	312.692	66.2275	310.682	1.54895	314.108	3.09025	312.692	6.87614
311.538	52.087	311.414	56.4396	312.626	58.6563	311.538	1.52885	311.414	3.18969	312.626	7.5741	310.953	48.2253	311.863	50.7666	313.228	55.1146	310.953	2.20219	311.863	4.92787	313.228	18.4925	311.682	62.3481	315.108	62.8714	313.692	65.8873	311.682	1.52785	315.108	3.03283	313.692	6.90824
312.538	51.779	312.414	56.1206	313.626	58.2807	312.538	1.50879	312.414	3.11326	313.626	7.44537	311.953	47.7816	312.863	50.2786	314.228	54.2333	311.953	2.14164	312.863	4.69503	314.228	17.6575	312.682	62.0402	316.108	62.5667	314.692	65.54	312.682	1.5066	316.108	2.97557	314.692	6.91743
313.538	51.4735	313.414	55.8063	314.626	57.9146	313.538	1.48607	313.414	3.04614	314.626	7.30883	312.953	47.3488	313.863	49.8125	315.228	53.3953	312.953	2.08082	313.863	4.48044	315.228	16.705	313.682	61.7371	317.108	62.2654	315.692	65.1923	313.682	1.48393	317.108	2.9179	315.692	6.90171
314.538	51.1728	314.414	55.4996	315.626	57.5575	314.538	1.46197	314.414	2.98409	315.626	7.1677	313.953	46.9306	314.863	49.3687	316.228	52.6062	313.953	2.02128	314.863	4.28432	316.228	15.6775	314.682	61.4384	318.108	61.9695	316.692	64.8479	314.682	1.46179	318.108	2.86115	316.692	6.86135
315.538	50.876	315.414	55.1992	316.626	57.207	315.538	1.43912	315.414	2.92118	316.626	7.02005	314.953	46.5289	315.863	48.9441	317.228	51.8651	314.953	1.96974	315.863	4.1048	317.228	14.6143	315.682	61.1423	319.108	61.6804	317.692	64.5054	315.682	1.44424	319.108	2.80692	317.692	6.79726
316.538	50.585	316.414	54.9024	317.626	56.8648	316.538	1.41805	316.414	2.85351	317.626	6.86417	315.953	46.1352	316.863	48.533	318.228	51.1714	315.953	1.92677	316.863	3.93828	318.228	13.5571	316.682	60.8478	320.108	61.3972	318.692	64.164	316.682	1.43363	320.108	2.75637	318.692	6.71081
317.538	50.2976	317.414	54.6139	318.626	56.5288	317.538	1.39669	317.414	2.78359	318.626	6.69969	316.953	45.7449	317.863	48.1386	319.228	50.5282	316.953	1.88234	317.863	3.78493	319.228	12.552	317.682	60.5569	321.108	61.1189	319.692	63.8273	317.682	1.42887	321.108	2.71023	319.692	6.60523
318.538	50.0159	318.414	54.3333	319.626	56.2011	318.538	1.37491	318.414	2.71694	319.626	6.53286	317.953	45.3669	318.863	47.7644	320.228	49.9274	317.953	1.83103	318.863	3.64584	320.228	11.6205	318.682	60.2688	322.108	60.8462	320.692	63.4995	318.682	1.42561	322.108	2.66905	320.692	6.48512
319.538	49.7377	319.414	54.0566	320.626	55.8829	319.538	1.35626	319.414	2.65935	320.626	6.37232	318.953	45.0001	319.863	47.4045	321.228	49.3695	318.953	1.78166	319.863	3.52074	321.228	10.7848	319.682	59.98	323.108	60.5789	321.692	63.1815	319.682	1.41828	323.108	2.63255	321.692	6.35476
320.538	49.4628	320.414	53.7863	321.626	55.5715	320.538	1.34496	320.414	2.61559	321.626	6.22266	319.953	44.6396	320.863	47.052	322.228	48.8561	319.953	1.74387	320.863	3.4105	322.228	10.0558	320.682	59.6941	324.108	60.3142	322.692	62.871	320.682	1.40327	324.108	2.59981	322.692	6.21678
321.538	49.1892	321.414	53.5242	322.626	55.2654	321.538	1.33975	321.414	2.58521	322.626	6.08444	320.953	44.2867	321.863	46.7073	323.228	48.374	320.953	1.71344	321.863	3.31775	323.228	9.41548	321.682	59.4125	325.108	60.0512	323.692	62.5663	321.682	1.3821	325.108	2.57006	323.692	6.07361
322.538	48.9135	322.414	53.2672	323.626	54.9658	322.538	1.33385	322.414	2.56344	323.626	5.95516	321.953	43.9405	322.863	46.3732	324.228	47.9274	321.953	1.67852	322.863	3.24202	324.228	8.86508	322.682	59.1336	326.108	59.79	324.692	62.267	322.682	1.3612	326.108	2.54274	324.692	5.9279
323.538	48.6452	323.414	53.0072	324.626	54.6725	323.538	1.3202	323.414	2.54442	324.626	5.83052	322.953	43.6027	323.863	46.0487	325.228	47.508	322.953	1.63459	323.863	3.17858	325.228	8.38951	323.682	58.8599	327.108	59.5311	325.692	61.975	323.682	1.34696	327.108	2.51747	325.692	5.78292
324.538	48.3792	324.414	52.7447	325.626	54.3858	324.538	1.29453	324.414	2.52362	325.626	5.70867	323.953	43.2732	324.863	45.7325	326.228	47.1042	323.953	1.58478	324.863	3.12217	326.228	7.97147	324.682	58.586	328.108	59.2745	326.692	61.6926	324.682	1.33788	328.108	2.49405	326.692	5.6417
325.538	48.1168	325.414	52.4867	326.626	54.105	325.538	1.25827	325.414	2.49881	326.626	5.59024	324.953	42.953	325.863	45.4204	327.228	46.7147	324.953	1.53307	325.863	3.06905	327.228	7.60562	325.682	58.3131	329.108	59.0212	327.692	61.4181	325.682	1.32715	329.108	2.47243	327.692	5.50463
326.538	47.8671	326.414	52.2345	327.626	53.8274	326.538	1.22167	326.414	2.46963	327.626	5.47611	325.953	42.6459	326.863	45.1099	328.228	46.3449	325.953	1.48407	326.863	3.01817	328.228	7.28988	326.682	58.047	330.108	58.7708	328.692	61.1483	326.682	1.31356	330.108	2.45241	328.692	5.37047
327.538	47.6234	327.414	51.9861	328.626	53.5566	327.538	1.19524	327.414	2.43704	328.626	5.36892	326.953	42.3501	327.863	44.8019	329.228	45.9913	326.953	1.4458	327.863	2.97	329.228	7.01308	327.682	57.7841	331.108	58.5213	329.692	60.8849	327.682	1.30429	331.108	2.43354	329.692	5.24001
328.538	47.3811	328.414	51.7384	329.626	53.2923	328.538	1.18368	328.414	2.40291	329.626	5.26832	327.953	42.0601	328.863	44.4987	330.228	45.6499	327.953	1.42663	328.863	2.92459	330.228	6.76493	328.682	57.5225	332.108	58.2721	330.692	60.6274	328.682	1.30538	332.108	2.41538	330.692	5.11239
329.538	47.1411	329.414	51.4927	330.626	53.0323	329.538	1.18344	329.414	2.36988	330.626	5.17224	328.953	41.7702	329.863	44.2016	331.228	45.3214	328.953	1.42627	329.863	2.88072	331.228	6.54107	329.682	57.2575	333.108	58.0244	331.692	60.3775	329.682	1.3147	333.108	2.3976	331.692	4.98763
330.538	46.8997	330.414	51.2503	331.626	52.7759	330.538	1.18819	330.414	2.33924	331.626	5.07888	329.953	41.4784	330.863	43.9102	332.228	45.0022	329.953	1.43387	330.863	2.8365	332.228	6.33607	330.682	56.9887	334.108	57.7792	332.692	60.1329	330.682	1.32674	334.108	2.37999	332.692	4.86404
331.538	46.658	331.414	51.0115	332.626	52.5233	331.538	1.19172	331.414	2.30975	332.626	4.98634	330.953	41.1843	331.863	43.623	333.228	44.6967	330.953	1.43497	331.863	2.79	333.228	6.15071	331.682	56.7174	335.108	57.5363	333.692	59.892	331.682	1.33874	335.108	2.36255	333.692	4.74068
332.538	46.4157	332.414	50.776	333.626	52.2759	332.538	1.18625	332.414	2.27813	333.626	4.89331	331.953	40.8917	332.863	43.3394	334.228	44.4005	331.953	1.41784	332.863	2.73984	334.228	5.98069	332.682	56.4421	336.108	57.2959	334.692	59.6571	332.682	1.34974	336.108	2.34556	334.692	4.61928
333.538	46.1759	333.414	50.5442	334.626	52.0324	333.538	1.16611	333.414	2.24129	334.626	4.79861	332.953	40.6071	333.863	43.0606	335.228	44.1083	332.953	1.37856	333.863	2.68568	335.228	5.82146	333.682	56.1664	337.108	57.0574	335.692	59.428	333.682	1.35544	337.108	2.32942	335.692	4.50119
334.538	45.944	334.414	50.3174	335.626	51.7934	334.538	1.13529	334.414	2.19851	335.626	4.70354	333.953	40.3324	334.863	42.7896	336.228	43.8233	333.953	1.32396	334.863	2.62886	336.228	5.67289	334.682	55.8933	338.108	56.8202	336.692	59.2054	334.682	1.34799	338.108	2.31449	336.692	4.38936
335.538	45.7161	335.414	50.0931	336.626	51.5601	335.538	1.10523	335.414	2.15134	336.626	4.61085	334.953	40.0688	335.863	42.5253	337.228	43.5423	334.953	1.26821	335.863	2.57092	337.228	5.53109	335.682	55.6271	339.108	56.585	337.692	58.9896	335.682	1.32468	339.108	2.30106	337.692	4.28726
336.538	45.4916	336.414	49.8735	337.626	51.3311	336.538	1.08764	336.414	2.10425	337.626	4.52119	335.953	39.8155	336.863	42.2642	338.228	43.2685	335.953	1.22406	336.863	2.51322	338.228	5.3954	336.682	55.3704	340.108	56.3505	338.692	58.7801	336.682	1.29777	340.108	2.28911	338.692	4.19829
337.538	45.27	337.414	49.6601	338.626	51.106	337.538	1.08543	337.414	2.06161	338.626	4.43318	336.953	39.5699	337.863	42.0098	339.228	43.0031	336.953	1.19746	337.863	2.45814	339.228	5.26479	337.682	55.1139	341.108	56.1174	339.692	58.576	337.682	1.28806	341.108	2.27858	339.692	4.12554
338.538	45.0475	338.414	49.4493	339.626	50.8854	338.538	1.0924	338.414	2.02499	339.626	4.3437	337.953	39.3275	338.863	41.7617	340.228	42.7446	337.953	1.18738	338.863	2.40621	340.228	5.13739	338.682	54.849	342.108	55.8856	340.692	58.3745	338.682	1.30764	342.108	2.26943	340.692	4.07023
339.538	44.8274	339.414	49.2417	340.626	50.6689	339.538	1.10042	339.414	1.99464	340.626	4.24913	338.953	39.0872	339.863	41.5172	341.228	42.4928	338.953	1.18647	339.863	2.35656	341.228	5.01228	339.682	54.5764	343.108	55.6538	341.692	58.1739	339.682	1.34352	343.108	2.26176	341.692	4.03225
340.538	44.6046	340.414	49.0398	341.626	50.4578	340.538	1.10498	340.414	1.96932	341.626	4.14911	339.953	38.8476	340.863	41.2771	342.228	42.2465	339.953	1.18416	340.863	2.30869	342.228	4.88812	340.682	54.2969	344.108	55.4225	342.692	57.9745	340.682	1.37022	344.108	2.25599	342.692	4.00939
341.538	44.3794	341.414	48.8399	342.626	50.2515	341.538	1.10411	341.414	1.94653	342.626	4.04612	340.953	38.6081	341.863	41.0432	343.228	42.0062	340.953	1.17379	341.863	2.26263	343.228	4.76467	341.682	54.0149	345.108	55.1925	343.692	57.7752	341.682	1.37399	345.108	2.25269	343.692	3.99738
342.538	44.1558	342.414	48.6411	343.626	50.0491	342.538	1.09738	342.414	1.92468	343.626	3.94568	341.953	38.3707	342.863	40.8149	344.228	41.7724	341.953	1.15731	342.863	2.21851	344.228	4.64244	342.682	53.7376	346.108	54.9636	344.692	57.5767	342.682	1.3595	346.108	2.25241	344.692	3.99144
343.538	43.9323	343.414	48.445	344.626	49.8514	343.538	1.08641	343.414	1.90341	344.626	3.85492	342.953	38.1367	343.863	40.5898	345.228	41.5465	342.953	1.14152	343.863	2.17659	345.228	4.52317	343.682	53.465	347.108	54.7341	345.692	57.3765	343.682	1.34105	347.108	2.25555	345.692	3.98729
344.538	43.7126	344.414	48.2507	345.626	49.6581	344.538	1.07503	344.414	1.88301	345.626	3.77826	343.953	37.9064	344.863	40.3679	346.228	41.3263	343.953	1.12949	344.863	2.13767	346.228	4.40705	344.682	53.1963	348.108	54.5042	346.692	57.1748	344.682	1.332	348.108	2.26219	346.692	3.98194
345.538	43.4961	345.414	48.0591	346.626	49.469	345.538	1.06684	345.414	1.86425	346.626	3.7162	344.953	37.6783	345.863	40.1504	347.228	41.1091	344.953	1.11793	345.863	2.10202	347.228	4.2935	345.682	52.9251	349.108	54.2736	347.692	56.9727	345.682	1.3369	349.108	2.27205	347.692	3.97386
346.538	43.2826	346.414	47.869	347.626	49.2827	346.538	1.06402	346.414	1.84728	347.626	3.66542	345.953	37.4529	346.863	39.9357	348.228	40.8954	345.953	1.10338	346.863	2.06885	348.228	4.18229	346.682	52.6495	350.108	54.0415	348.692	56.7712	346.682	1.34959	350.108	2.28458	348.692	3.96293
347.538	43.0668	347.414	47.6796	348.626	49.0984	347.538	1.06708	347.414	1.83161	348.626	3.62126	346.953	37.2309	347.863	39.724	349.228	40.6869	346.953	1.0885	347.863	2.03739	349.228	4.072	347.682	52.3775	351.108	53.8078	349.692	56.5711	347.682	1.35951	351.108	2.29898	349.692	3.94994
348.538	42.8492	348.414	47.4922	349.626	48.9161	348.538	1.07343	348.414	1.81683	349.626	3.57925	347.953	37.0099	348.863	39.5166	350.228	40.4852	347.953	1.07999	348.863	2.00743	350.228	3.96028	348.682	52.106	352.108	53.5716	350.692	56.3711	348.682	1.36249	352.108	2.31446	350.692	3.93592
349.538	42.6329	349.414	47.3066	350.626	48.7356	349.538	1.0772	349.414	1.80309	350.626	3.53528	348.953	36.7905	349.863	39.3117	351.228	40.2891	348.953	1.08098	349.863	1.97902	351.228	3.84435	349.682	51.8306	353.108	53.3314	351.692	56.1724	349.682	1.36116	353.108	2.33025	351.692	3.92196
350.538	42.4157	350.414	47.1223	351.626	48.5574	350.538	1.07366	350.414	1.79156	351.626	3.48578	349.953	36.5708	350.863	39.1093	352.228	40.0993	349.953	1.08624	350.863	1.95288	352.228	3.72655	350.682	51.5556	354.108	53.0903	352.692	55.9745	350.682	1.36014	354.108	2.34542	352.692	3.90868
351.538	42.1991	351.414	46.9398	352.626	48.3824	351.538	1.06359	351.414	1.78381	352.626	3.42881	350.953	36.3495	351.863	38.9091	353.228	39.9156	350.953	1.08716	351.863	1.92962	353.228	3.61401	351.682	51.2798	355.108	52.85	353.692	55.7791	351.682	1.36176	355.108	2.35935	353.692	3.8965
352.538	41.9832	352.414	46.7583	353.626	48.2102	352.538	1.0533	352.414	1.78053	353.626	3.36509	351.953	36.1313	352.863	38.7108	354.228	39.7363	351.953	1.07981	352.863	1.90901	354.228	3.5164	352.682	51.0038	356.108	52.6086	354.692	55.5853	352.682	1.36544	356.108	2.37188	354.692	3.88545
353.538	41.7664	353.414	46.5765	354.626	48.0408	353.538	1.04962	353.414	1.7808	354.626	3.2995	352.953	35.9144	353.863	38.5148	355.228	39.5611	352.953	1.06712	353.863	1.88983	355.228	3.44203	353.682	50.7283	357.108	52.3657	355.692	55.3899	353.682	1.36962	357.108	2.38301	355.692	3.87537
354.538	41.5529	354.414	46.3953	355.626	47.8747	354.538	1.05414	354.414	1.7823	355.626	3.23972	353.953	35.7002	354.863	38.3209	356.228	39.3922	353.953	1.05419	354.863	1.87019	356.228	3.39277	354.682	50.45	358.108	52.1208	356.692	55.1929	354.682	1.37308	358.108	2.39296	356.692	3.8664
355.538	41.3405	355.414	46.2133	356.626	47.7117	355.538	1.06107	355.414	1.78235	356.626	3.19224	354.953	35.4883	355.863	38.129	357.228	39.2271	354.953	1.04343	355.863	1.84876	357.228	3.36179	355.682	50.1722	359.108	51.8755	357.692	54.9967	355.682	1.37406	359.108	2.40202	357.692	3.85897
356.538	41.1242	356.414	46.0311	357.626	47.5506	356.538	1.06175	356.414	1.77931	357.626	3.15974	355.953	35.2764	356.863	37.9397	358.228	39.0621	355.953	1.03384	356.863	1.8262	358.228	3.34114	356.682	49.8952	360.108	51.629	358.692	54.8018	356.682	1.3702	360.108	2.41077	358.692	3.85381
357.538	40.9099	357.414	45.8501	358.626	47.3907	357.538	1.05308	357.414	1.77345	358.626	3.14155	356.953	35.0686	357.863	37.7533	359.228	38.8976	356.953	1.02174	357.863	1.80527	359.228	3.32603	357.682	49.6174	361.108	51.3818	359.692	54.6075	357.682	1.36141	361.108	2.41985	359.692	3.85216
358.538	40.6994	358.414	45.6696	359.626	47.2319	358.538	1.04373	358.414	1.76659	359.626	3.13496	357.953	34.8659	358.863	37.5672	360.228	38.7316	357.953	1.00329	358.863	1.78922	360.228	3.31454	358.682	49.3437	362.108	51.1341	360.692	54.4128	358.682	1.35354	362.108	2.42994	360.692	3.85591
359.538	40.4905	359.414	45.4897	360.626	47.0732	359.538	1.04607	359.414	1.76115	360.626	3.13617	358.953	34.6663	359.863	37.3819	361.228	38.5661	358.953	0.98114	359.863	1.78043	361.228	3.30585	359.682	49.0712	363.108	50.8855	361.692	54.2186	359.682	1.35549	363.108	2.44175	361.692	3.8673
360.538	40.281	360.414	45.3108	361.626	46.9144	360.538	1.06293	360.414	1.75896	361.626	3.14045	359.953	34.4696	360.863	37.2002	362.228	38.4029	359.953	0.96625	360.863	1.77812	362.228	3.29753	360.682	48.7961	364.108	50.6368	362.692	54.0264	360.682	1.37122	364.108	2.45571	362.692	3.88793
361.538	40.0647	361.414	45.1318	362.626	46.7556	361.538	1.08617	361.414	1.76074	362.626	3.14242	360.953	34.2735	361.863	37.0168	363.228	38.2402	360.953	0.9676	361.863	1.77879	363.228	3.28607	361.682	48.5166	365.108	50.3868	363.692	53.8342	361.682	1.39509	365.108	2.47201	363.692	3.91816
362.538	39.8433	362.414	44.9517	363.626	46.5964	362.538	1.10595	362.414	1.7664	363.626	3.13797	361.953	34.0761	362.863	36.8315	364.228	38.0778	361.953	0.98257	362.863	1.77864	364.228	3.26968	362.682	48.2336	366.108	50.1343	364.692	53.6393	362.682	1.41727	366.108	2.49037	364.692	3.95642
363.538	39.6191	363.414	44.7719	364.626	46.437	363.538	1.11943	363.414	1.77559	364.626	3.12641	362.953	33.8769	363.863	36.6464	365.228	37.9157	362.953	1.00059	363.863	1.77608	365.228	3.24992	363.682	47.9471	367.108	49.879	365.692	53.4388	363.682	1.43276	367.108	2.50998	365.692	3.99881
364.538	39.392	364.414	44.5922	365.626	46.2783	364.538	1.12837	364.414	1.78819	365.626	3.11105	363.953	33.6737	364.863	36.4644	366.228	37.754	363.953	1.01334	364.863	1.77319	366.228	3.23067	364.682	47.6549	368.108	49.6215	366.692	53.2325	364.682	1.443	368.108	2.52957	366.692	4.03901
365.538	39.1628	365.414	44.4097	366.626	46.1208	365.538	1.13401	365.414	1.80425	366.626	3.09656	364.953	33.4672	365.863	36.2848	367.228	37.5928	364.953	1.01826	365.863	1.77379	367.228	3.21507	365.682	47.3631	369.108	49.3617	367.692	53.0222	365.682	1.45146	369.108	2.54791	367.692	4.07076
366.538	38.9323	366.414	44.225	367.626	45.9636	366.538	1.13843	366.414	1.82258	367.626	3.08528	365.953	33.2613	366.863	36.1019	368.228	37.433	365.953	1.0178	366.863	1.78037	368.228	3.20325	366.682	47.0688	370.108	49.0994	368.692	52.8085	366.682	1.46066	370.108	2.56399	368.692	4.09091
367.538	38.7018	367.414	44.0385	368.626	45.8071	367.538	1.14693	367.414	1.84041	368.626	3.07605	366.953	33.0567	367.863	35.9178	369.228	37.2734	366.953	1.01671	367.863	1.79119	369.228	3.19227	367.682	46.772	371.108	48.836	369.692	52.5982	367.682	1.47176	371.108	2.57723	369.692	4.1001
368.538	38.4687	368.414	43.8505	369.626	45.651	368.538	1.16478	368.414	1.8539	369.626	3.06588	367.953	32.8512	368.863	35.7335	370.228	37.1128	367.953	1.01781	368.863	1.80037	370.228	3.17837	368.682	46.4739	372.108	48.5709	370.692	52.3918	368.682	1.48569	372.108	2.58767	370.692	4.10362
369.538	38.2304	369.414	43.6622	370.626	45.4956	369.538	1.19025	369.414	1.86018	370.626	3.05296	368.953	32.6455	369.863	35.5494	371.228	36.9525	368.953	1.01945	369.863	1.8017	371.228	3.15928	369.682	46.1741	373.108	48.3041	371.692	52.1865	369.682	1.50117	373.108	2.59583	371.692	4.10873
370.538	37.9883	370.414	43.4729	371.626	45.3414	370.538	1.21181	370.414	1.85913	371.626	3.03808	369.953	32.4391	370.863	35.3668	372.228	36.7934	369.953	1.01782	370.863	1.79265	372.228	3.13524	370.682	45.869	374.108	48.0375	372.692	51.9831	370.682	1.5132	374.108	2.60251	372.692	4.12215
371.538	37.7445	371.414	43.2834	372.626	45.1875	371.538	1.21669	371.414	1.85355	372.626	3.02354	370.953	32.2345	371.863	35.1848	373.228	36.6353	370.953	1.01139	371.863	1.77563	373.228	3.10874	371.682	45.5614	375.108	47.771	373.692	51.7791	371.682	1.51546	375.108	2.6086	373.692	4.14729
372.538	37.5015	372.414	43.0951	373.626	45.0341	372.538	1.20343	372.414	1.84776	373.626	3.01194	371.953	32.0312	372.863	35.0038	374.228	36.4784	371.953	1.00246	372.863	1.75655	374.228	3.08345	372.682	45.2598	376.108	47.5056	374.692	51.5701	372.682	1.50679	376.108	2.61484	374.692	4.18309
373.538	37.2613	373.414	42.9071	374.626	44.8813	373.538	1.18483	373.414	1.84511	374.626	3.0054	372.953	31.8295	373.863	34.8244	375.228	36.3219	372.953	0.99581	373.863	1.74141	375.228	3.06229	373.682	44.9582	377.108	47.241	375.692	51.3551	373.682	1.49326	377.108	2.6217	375.692	4.22433
374.538	37.0216	374.414	42.7186	375.626	44.7286	374.538	1.17677	374.414	1.8469	375.626	3.00548	373.953	31.6285	374.863	34.6464	376.228	36.1659	373.953	0.99598	374.863	1.73323	376.228	3.04625	374.682	44.6593	378.108	46.9747	376.692	51.1362	374.682	1.48525	378.108	2.62945	376.692	4.26417
375.538	36.7823	375.414	42.5302	376.626	44.5756	375.538	1.18484	375.414	1.85249	376.626	3.01285	374.953	31.4273	375.863	34.4689	377.228	36.0104	374.953	1.00416	375.863	1.73161	377.228	3.03433	375.682	44.361	379.108	46.7066	377.692	50.917	375.682	1.49029	379.108	2.63811	377.692	4.29774
376.538	36.544	376.414	42.3418	377.626	44.422	376.538	1.20164	376.414	1.86052	377.626	3.02652	375.953	31.2253	376.863	34.291	378.228	35.8556	375.953	1.01724	376.863	1.73425	378.228	3.02559	376.682	44.0555	380.108	46.4378	378.692	50.6971	376.682	1.50987	380.108	2.6476	378.692	4.32424
377.538	36.3004	377.414	42.1521	378.626	44.2679	377.538	1.21715	377.414	1.86991	378.626	3.04378	376.953	31.0185	377.863	34.1131	379.228	35.7009	376.953	1.0305	377.863	1.73883	379.228	3.02102	377.682	43.745	381.108	46.1679	379.692	50.4759	377.682	1.53963	381.108	2.65794	379.692	4.3459
378.538	36.0543	378.414	41.9616	379.626	44.1127	378.538	1.2274	378.414	1.88021	379.626	3.06117	377.953	30.8092	378.863	33.9325	380.228	35.546	377.953	1.03989	378.863	1.74402	380.228	3.02287	378.682	43.4308	382.108	45.8946	380.692	50.2543	378.682	1.5714	382.108	2.66936	380.692	4.36644
379.538	35.8064	379.414	41.7694	380.626	43.9574	379.538	1.23758	379.414	1.89154	380.626	3.07494	378.953	30.6009	379.863	33.751	381.228	35.3908	378.953	1.04489	379.863	1.74918	381.228	3.03149	379.682	43.1134	383.108	45.6213	381.692	50.0333	379.682	1.59635	383.108	2.68198	381.692	4.38922
380.538	35.5562	380.414	41.5757	381.626	43.8018	380.538	1.25435	380.414	1.904	381.626	3.08164	379.953	30.391	380.863	33.5725	382.228	35.2358	379.953	1.04805	380.863	1.75392	382.228	3.04311	380.682	42.7925	384.108	45.3509	382.692	49.8127	380.682	1.60984	384.108	2.6959	382.692	4.41543
381.538	35.3027	381.414	41.3821	382.626	43.6451	381.538	1.27626	381.414	1.91728	382.626	3.07834	380.953	30.1789	381.863	33.3953	383.228	35.0809	380.953	1.05107	381.863	1.75802	383.228	3.05164	381.682	42.4667	385.108	45.0793	383.692	49.5896	381.682	1.61431	385.108	2.7115	383.692	4.44421
382.538	35.0424	382.414	41.1872	383.626	43.4888	382.538	1.29403	382.414	1.93089	383.626	3.06426	381.953	29.9667	382.863	33.2165	384.228	34.9244	381.953	1.05302	382.863	1.76139	384.228	3.05257	382.682	42.1406	386.108	44.8032	384.692	49.3637	382.682	1.61529	386.108	2.72908	384.692	4.47311
383.538	34.7797	383.414	40.9906	384.626	43.3336	383.538	1.29899	383.414	1.94419	384.626	3.04246	382.953	29.7547	383.863	33.0349	385.228	34.7677	382.953	1.05242	383.863	1.76422	385.228	3.04539	383.682	41.8182	387.108	44.5247	385.692	49.1352	383.682	1.61398	387.108	2.74847	385.692	4.49959
384.538	34.5169	384.414	40.793	385.626	43.1792	384.538	1.29166	384.414	1.95667	385.626	3.01914	383.953	29.5434	384.863	32.8534	386.228	34.612	383.953	1.04936	384.863	1.76697	386.228	3.03344	384.682	41.4949	388.108	44.2446	386.692	48.907	384.682	1.60754	388.108	2.76935	386.692	4.52179
385.538	34.2574	385.414	40.5931	386.626	43.0257	385.538	1.28107	385.414	1.96826	386.626	3.0011	384.953	29.3327	385.863	32.6737	387.228	34.4574	384.953	1.0461	385.863	1.7703	387.228	3.02074	385.682	41.1715	389.108	43.9616	387.692	48.6799	385.682	1.5975	389.108	2.79139	387.692	4.53947
386.538	34.0026	386.414	40.392	387.626	42.8732	386.538	1.27784	386.414	1.97894	387.626	2.99241	385.953	29.1221	386.863	32.496	388.228	34.3029	385.953	1.0463	386.863	1.7746	388.228	3.0099	386.682	40.8516	390.108	43.6764	388.692	48.4497	386.682	1.59277	390.108	2.81393	388.692	4.55359
387.538	33.7464	387.414	40.1903	388.626	42.7208	387.538	1.28679	387.414	1.98878	388.626	2.99326	386.953	28.9109	387.863	32.3168	389.228	34.1486	386.953	1.05303	387.863	1.78013	389.228	3.00218	387.682	40.5289	391.108	43.3885	389.692	48.2185	387.682	1.60133	391.108	2.83627	389.692	4.56518
388.538	33.4858	388.414	39.9873	389.626	42.5679	388.538	1.30511	388.414	1.9981	389.626	3.00128	387.953	28.6985	388.863	32.135	390.228	33.9953	387.953	1.06704	388.863	1.78715	390.228	2.99852	388.682	40.2038	392.108	43.0981	390.692	47.9845	388.682	1.62247	392.108	2.85759	390.692	4.57582
389.538	33.2225	389.414	39.782	390.626	42.4152	389.538	1.32509	389.414	2.00786	390.626	3.01365	388.953	28.4821	389.863	31.952	391.228	33.8418	388.953	1.08601	389.863	1.79618	391.228	3.00011	389.682	39.877	393.108	42.8051	391.692	47.7489	389.682	1.648	393.108	2.87711	391.692	4.58714
390.538	32.9532	390.414	39.5804	391.626	42.2621	390.538	1.34048	390.414	2.01924	391.626	3.02898	389.953	28.2613	390.863	31.767	392.228	33.6873	389.953	1.104	390.863	1.80804	392.228	3.00814	390.682	39.5442	394.108	42.5093	392.692	47.5156	390.682	1.67053	394.108	2.89427	392.692	4.60088
391.538	32.6805	391.414	39.3803	392.626	42.1073	391.538	1.34984	391.414	2.03351	392.626	3.04777	390.953	28.038	391.863	31.581	393.228	33.5327	390.953	1.11526	391.863	1.82284	393.228	3.02261	391.682	39.2049	395.108	42.2123	393.692	47.2834	391.682	1.68705	395.108	2.90871	393.692	4.61894
392.538	32.4143	392.414	39.1764	393.626	41.9519	392.538	1.35658	392.414	2.05115	393.626	3.07101	391.953	27.8125	392.863	31.3938	394.228	33.3776	391.953	1.12018	392.863	1.83935	394.228	3.04183	392.682	38.8633	396.108	41.9148	394.692	47.0514	392.682	1.6982	396.108	2.92056	394.692	4.64268
393.538	32.1433	393.414	38.9681	394.626	41.7952	393.538	1.36459	393.414	2.07063	394.626	3.09901	392.953	27.5864	393.863	31.206	395.228	33.2217	392.953	1.12351	393.863	1.85473	395.228	3.06276	393.682	38.5206	397.108	41.6165	395.692	46.8175	393.682	1.70566	397.108	2.93029	395.692	4.67252
394.538	31.8654	394.414	38.758	395.626	41.6365	394.538	1.37291	394.414	2.08892	395.626	3.13012	393.953	27.36	394.863	31.0172	396.228	33.0644	393.953	1.128	394.863	1.86567	396.228	3.08188	394.682	38.1773	398.108	41.3181	396.692	46.5813	394.682	1.71044	398.108	2.93854	396.692	4.70717
395.538	31.5927	395.414	38.5445	396.626	41.4763	395.538	1.3768	395.414	2.10365	396.626	3.16086	394.953	27.1322	395.863	30.8274	397.228	32.9061	394.953	1.13431	395.863	1.86979	397.228	3.09641	395.682	37.8341	399.108	41.02	397.692	46.3412	395.682	1.71423	399.108	2.94606	397.692	4.74412
396.538	31.318	396.414	38.3279	397.626	41.315	396.538	1.37374	396.414	2.11386	397.626	3.18775	395.953	26.9032	396.863	30.6382	398.228	32.7469	395.953	1.14401	396.863	1.867	398.228	3.10519	396.682	37.489	400.108	40.7214	398.692	46.0979	396.682	1.7209	400.108	2.95363	398.692	4.77986
397.538	31.041	397.414	38.112	398.626	41.1524	397.538	1.36388	397.414	2.1203	398.626	3.2086	396.953	26.6707	397.863	30.4506	399.228	32.5879	396.953	1.15694	397.863	1.85977	399.228	3.10847	397.682	37.1413	401.108	40.421	399.692	45.8519	397.682	1.73435	401.108	2.96201	399.692	4.81113
398.538	30.7695	398.414	37.8957	399.626	40.9887	398.538	1.34882	398.414	2.12491	399.626	3.22245	397.953	26.4355	398.863	30.2608	400.228	32.4296	397.953	1.16833	398.863	1.85202	400.228	3.10692	398.682	36.7888	402.108	40.1188	400.692	45.6043	398.682	1.75518	402.108	2.97188	400.692	4.83566
399.538	30.4997	399.414	37.6785	400.626	40.8242	399.538	1.33283	399.414	2.12953	400.626	3.22889	398.953	26.2019	399.863	30.0701	401.228	32.2717	398.953	1.17493	399.863	1.84818	401.228	3.10096	399.682	36.4313	403.108	39.8165	401.692	45.3562	399.682	1.7805	403.108	2.98372	401.692	4.85264
400.538	30.2294	400.414	37.4609	401.626	40.6603	400.538	1.32669	400.414	2.13549	401.626	3.2283	399.953	25.9677	400.863	29.8822	402.228	32.1143	399.953	1.18087	400.863	1.85122	402.228	3.09139	400.682	36.0722	404.108	39.5144	402.692	45.1073	400.682	1.80595	404.108	2.99778	402.692	4.86287
401.538	29.9619	401.414	37.2424	402.626	40.4978	401.538	1.33966	401.414	2.14359	402.626	3.22298	400.953	25.7282	401.863	29.6952	403.228	31.9562	400.953	1.19321	401.863	1.86142	403.228	3.08028	401.682	35.7089	405.108	39.2104	403.692	44.859	401.682	1.82744	405.108	3.01401	403.692	4.86814
402.538	29.6888	402.414	37.0234	403.626	40.335	402.538	1.36626	402.414	2.15385	403.626	3.2174	401.953	25.4822	402.863	29.5058	404.228	31.798	401.953	1.21468	402.863	1.87708	404.228	3.07145	402.682	35.34	406.108	38.9036	404.692	44.6116	402.682	1.84101	406.108	3.03189	404.692	4.87092
403.538	29.411	403.414	36.8044	404.626	40.1712	403.538	1.38819	403.414	2.16544	404.626	3.21684	402.953	25.2352	403.863	29.3109	405.228	31.6409	402.953	1.24151	403.863	1.89542	405.228	3.0688	403.682	34.9717	407.108	38.5951	405.692	44.3638	403.682	1.84532	407.108	3.05037	405.692	4.87376
404.538	29.1327	404.414	36.584	405.626	40.0074	404.538	1.39156	404.414	2.17695	405.626	3.2245	403.953	24.9865	404.863	29.1145	406.228	31.4842	403.953	1.2686	404.863	1.91297	406.228	3.07438	404.682	34.602	408.108	38.2845	406.692	44.1157	404.682	1.84446	408.108	3.06832	406.692	4.87887
405.538	28.8547	405.414	36.3607	406.626	39.8433	405.538	1.37764	405.414	2.18681	406.626	3.2395	404.953	24.7295	405.863	28.9201	407.228	31.3273	404.953	1.29187	405.863	1.92751	407.228	3.08821	405.682	34.2267	409.108	37.9712	407.692	43.8689	405.682	1.84498	409.108	3.0848	407.692	4.88772
406.538	28.5777	406.414	36.1387	407.626	39.6784	406.538	1.35639	406.414	2.1939	407.626	3.25809	405.953	24.4676	406.863	28.7263	408.228	31.1699	405.953	1.30618	406.863	1.9387	408.228	3.10942	406.682	33.8521	410.108	37.6569	408.692	43.6217	406.682	1.85032	410.108	3.09913	408.692	4.90103
407.538	28.3044	407.414	35.9175	408.626	39.5117	407.538	1.33438	407.414	2.19847	408.626	3.27667	406.953	24.2069	407.863	28.5308	409.228	31.0126	406.953	1.30904	407.863	1.94714	409.228	3.13747	407.682	33.4798	411.108	37.3409	409.692	43.3713	407.682	1.85816	411.108	3.11133	409.692	4.91886
408.538	28.038	408.414	35.6937	409.626	39.3445	408.538	1.30916	408.414	2.20176	409.626	3.29405	407.953	23.9458	408.863	28.3325	410.228	30.8536	407.953	1.30352	408.863	1.95386	410.228	3.17251	408.682	33.1085	412.108	37.0232	410.692	43.1193	408.682	1.86316	412.108	3.12193	410.692	4.94015
409.538	27.7747	409.414	35.4691	410.626	39.1769	409.538	1.27606	409.414	2.20514	410.626	3.31233	408.953	23.6835	409.863	28.1333	411.228	30.6913	408.953	1.29423	409.863	1.96014	411.228	3.21328	409.682	32.7363	413.108	36.705	411.692	42.8674	409.682	1.86115	413.108	3.13184	411.692	4.96316
410.538	27.5206	410.414	35.2442	411.626	39.0084	410.538	1.23926	410.414	2.20939	411.626	3.33534	409.953	23.4221	410.863	27.9339	412.228	30.5268	409.953	1.28073	410.863	1.96737	412.228	3.25435	410.682	32.3648	414.108	36.3876	412.692	42.614	410.682	1.85422	414.108	3.14211	412.692	4.98616
411.538	27.2771	411.414	35.0193	412.626	38.8386	411.538	1.20885	411.414	2.21424	412.626	3.36672	410.953	23.1665	411.863	27.7342	413.228	30.3593	410.953	1.25971	411.863	1.97656	413.228	3.28711	411.682	31.9839	415.108	36.071	413.692	42.3591	411.682	1.85251	415.108	3.15377	413.692	5.0074
412.538	27.0366	412.414	34.7949	413.626	38.6663	412.538	1.1912	412.414	2.21874	413.626	3.4082	411.953	22.9171	412.863	27.534	414.228	30.19	411.953	1.23694	412.863	1.98815	414.228	3.30168	412.682	31.6024	416.108	35.7515	414.692	42.103	412.682	1.86631	416.108	3.16772	414.692	5.0254
413.538	26.7977	413.414	34.5699	414.626	38.4917	413.538	1.18573	413.414	2.22195	414.626	3.45733	412.953	22.6708	413.863	27.3321	415.228	30.0216	412.953	1.23	413.863	2.00196	415.228	3.2924	413.682	31.2294	417.108	35.4297	415.692	41.8463	413.682	1.89231	417.108	3.18433	415.692	5.03934
414.538	26.5583	414.414	34.3433	415.626	38.3151	414.538	1.18488	414.414	2.22329	415.626	3.50627	413.953	22.4229	414.863	27.1287	416.228	29.8545	413.953	1.25181	414.863	2.01731	416.228	3.26185	414.682	30.8462	418.108	35.1058	416.692	41.5887	414.682	1.91947	418.108	3.20353	416.692	5.04923
415.538	26.3194	415.414	34.1165	416.626	38.1361	415.538	1.17995	415.414	2.22256	416.626	3.5433	414.953	22.1679	415.863	26.9229	417.228	29.69	414.953	1.29461	415.863	2.03343	417.228	3.22153	415.682	30.4573	419.108	34.7821	417.692	41.3309	415.682	1.93879	419.108	3.22467	417.692	5.05592
416.538	26.0826	416.414	33.8909	417.626	37.9551	416.538	1.16722	416.414	2.21969	417.626	3.55661	415.953	21.9028	416.863	26.7151	418.228	29.5275	415.953	1.33967	416.863	2.0496	418.228	3.18875	416.682	30.0694	420.108	34.4559	418.692	41.0732	416.682	1.9523	420.108	3.24701	418.692	5.06107
417.538	25.8488	417.414	33.6635	418.626	37.7746	417.538	1.14904	417.414	2.21454	418.626	3.54114	416.953	21.627	417.863	26.5061	419.228	29.3674	416.953	1.37807	417.863	2.06523	419.228	3.18129	417.682	29.678	421.108	34.125	419.692	40.8153	417.682	1.96761	421.108	3.26967	419.692	5.06696
418.538	25.6194	418.414	33.4365	419.626	37.5956	418.538	1.12973	418.414	2.20715	419.626	3.50376	417.953	21.3479	418.863	26.2965	420.228	29.2078	417.953	1.41245	418.863	2.07996	420.228	3.20979	418.682	29.2821	422.108	33.7915	420.692	40.5576	418.682	1.98678	422.108	3.2915	420.692	5.07593
419.538	25.3934	419.414	33.2127	420.626	37.4186	419.538	1.11038	419.414	2.19789	420.626	3.46201	418.953	21.0618	419.863	26.0859	421.228	29.0487	418.953	1.44938	419.863	2.09375	421.228	3.27204	419.682	28.8833	423.108	33.4556	421.692	40.3006	419.682	2.00379	423.108	3.31179	421.692	5.08976
420.538	25.1699	420.414	32.992	421.626	37.2441	420.538	1.08773	420.414	2.18721	421.626	3.4377	419.953	20.7645	420.863	25.8712	422.228	28.8854	419.953	1.49993	420.863	2.10712	422.228	3.35427	420.682	28.4814	424.108	33.1177	422.692	40.043	420.682	2.01164	424.108	3.33029	422.692	5.10926
421.538	24.951	421.414	32.7722	422.626	37.07	421.538	1.05876	421.414	2.17545	422.626	3.44633	420.953	20.4586	421.863	25.6542	423.228	28.7124	420.953	1.57593	421.863	2.1208	423.228	3.43328	421.682	28.0756	425.108	32.7797	423.692	39.7848	421.682	2.00792	425.108	3.34714	423.692	5.13389
422.538	24.7404	422.414	32.551	423.626	36.8935	422.538	1.02698	422.414	2.16277	423.626	3.48997	421.953	20.1404	422.863	25.4373	424.228	28.535	421.953	1.66504	422.863	2.13579	424.228	3.4771	422.682	27.6713	426.108	32.4391	424.692	39.5257	422.682	1.99502	426.108	3.36294	424.692	5.16211
423.538	24.5359	423.414	32.3313	424.626	36.7148	423.538	1.00074	423.414	2.14934	424.626	3.55325	422.953	19.8121	423.863	25.2203	425.228	28.3571	422.953	1.72193	423.863	2.15278	425.228	3.46829	423.682	27.2738	427.108	32.0961	425.692	39.2606	423.682	1.97881	427.108	3.37822	425.692	5.19243
424.538	24.3356	424.414	32.1129	425.626	36.5331	424.538	0.98584	424.414	2.13459	425.626	3.60983	423.953	19.475	424.863	25.0026	426.228	28.1818	423.953	1.71001	424.863	2.17158	426.228	3.4151	424.682	26.8794	428.108	31.7518	426.692	38.9922	424.682	1.96587	428.108	3.39326	426.692	5.22258
425.538	24.1375	425.414	31.8953	426.626	36.3484	425.538	0.97916	425.414	2.11728	426.626	3.63423	424.953	19.1323	425.863	24.7803	427.228	28.0103	424.953	1.63772	425.863	2.19129	427.228	3.34833	425.682	26.4872	429.108	31.4073	427.692	38.7249	425.682	1.95962	429.108	3.40806	427.692	5.25047
426.538	23.9414	426.414	31.6798	427.626	36.1639	426.538	0.9697	426.414	2.09608	427.626	3.61466	425.953	18.8048	426.863	24.5555	428.228	27.8407	425.953	1.55867	426.863	2.21002	428.228	3.30622	426.682	26.0942	430.108	31.0611	428.692	38.4566	426.682	1.95723	430.108	3.42246	428.692	5.2754
427.538	23.7495	427.414	31.4668	428.626	35.9821	427.538	0.94613	427.414	2.07007	428.626	3.56051	426.953	18.4923	427.863	24.3313	429.228	27.6711	426.953	1.50888	427.863	2.22606	429.228	3.31624	427.682	25.7001	431.108	30.7121	429.692	38.1859	427.682	1.95277	431.108	3.43614	429.692	5.29695
428.538	23.5616	428.414	31.2566	429.626	35.8032	428.538	0.90536	428.414	2.0394	429.626	3.49655	427.953	18.1858	428.863	24.1082	430.228	27.5001	427.953	1.48624	428.863	2.23893	430.228	3.3785	428.682	25.3093	432.108	30.3647	430.692	37.9157	428.682	1.94373	432.108	3.44865	430.692	5.31474
429.538	23.383	429.414	31.0505	430.626	35.6263	429.538	0.85789	429.414	2.00547	430.626	3.45103	428.953	17.885	429.863	23.883	431.228	27.3283	428.953	1.47885	429.863	2.24958	431.228	3.46451	429.682	24.9206	433.108	30.0163	431.692	37.6471	429.682	1.93151	433.108	3.46002	431.692	5.32887
430.538	23.2153	430.414	30.847	431.626	35.4504	430.538	0.81792	430.414	1.9698	431.626	3.44273	429.953	17.5855	430.863	23.6546	432.228	27.1526	429.953	1.48081	430.863	2.25993	432.228	3.53813	430.682	24.5306	434.108	29.6647	432.692	37.3773	430.682	1.91521	434.108	3.47047	432.692	5.3399
431.538	23.0534	431.414	30.6457	432.626	35.274	431.538	0.79072	431.414	1.93368	432.626	3.4723	430.953	17.2865	431.863	23.4254	433.228	26.9722	430.953	1.48835	431.863	2.2721	433.228	3.5716	431.682	24.1471	435.108	29.3126	433.692	37.1059	431.682	1.89087	435.108	3.48032	433.692	5.34854
432.538	22.8949	432.414	30.4484	433.626	35.0962	432.538	0.77382	432.414	1.89774	433.626	3.5227	431.953	16.9885	432.863	23.1942	434.228	26.7895	431.953	1.49595	432.863	2.28758	434.228	3.55872	432.682	23.7696	436.108	28.9595	434.692	36.8312	432.682	1.85825	436.108	3.49013	434.692	5.35586
433.538	22.7417	433.414	30.2551	434.626	34.9158	433.538	0.76263	433.414	1.86097	434.626	3.56776	432.953	16.688	433.863	22.9619	435.228	26.6077	432.953	1.50051	433.863	2.30613	435.228	3.5195	433.682	23.3925	437.108	28.6074	435.692	36.5549	433.682	1.82384	437.108	3.5004	435.692	5.36318
434.538	22.591	434.414	30.0655	435.626	34.7332	434.538	0.75396	434.414	1.82117	435.626	3.58269	433.953	16.3856	434.863	22.7281	436.228	26.4289	433.953	1.50361	434.863	2.32607	436.228	3.48614	434.682	23.0257	438.108	28.2538	436.692	36.281	434.682	1.79453	438.108	3.51164	436.692	5.37175
435.538	22.4413	435.414	29.881	436.626	34.5512	435.538	0.74641	435.414	1.77623	436.626	3.5545	434.953	16.0821	435.863	22.4915	437.228	26.2521	434.953	1.50701	435.863	2.34531	437.228	3.48037	435.682	22.6666	439.108	27.8981	437.692	36.0077	435.682	1.76753	439.108	3.52405	437.692	5.38263
436.538	22.2922	436.414	29.7021	437.626	34.3704	436.538	0.73834	436.414	1.72427	437.626	3.48788	435.953	15.7775	436.863	22.2543	438.228	26.0746	435.953	1.50673	436.863	2.36195	438.228	3.50281	436.682	22.312	440.108	27.5418	438.692	35.7345	436.682	1.73431	440.108	3.53741	438.692	5.39632
437.538	22.1431	437.414	29.5281	438.626	34.193	437.538	0.72724	437.414	1.66442	438.626	3.40398	436.953	15.4742	437.863	22.0157	439.228	25.8941	436.953	1.49479	437.863	2.37549	439.228	3.53802	437.682	21.9633	441.108	27.1826	439.692	35.4585	437.682	1.68685	441.108	3.55127	439.692	5.4129
438.538	21.9985	438.414	29.3605	439.626	34.022	438.538	0.71287	438.414	1.59853	439.626	3.33127	437.953	15.176	438.863	21.774	440.228	25.7129	437.953	1.46783	438.863	2.38663	440.228	3.56812	438.682	21.6267	442.108	26.8194	440.692	35.184	438.682	1.62487	442.108	3.56488	440.692	5.43162
439.538	21.8572	439.414	29.1981	440.626	33.8542	439.538	0.70009	439.414	1.52999	440.626	3.28803	438.953	14.8846	439.863	21.5314	441.228	25.5312	438.953	1.43192	439.863	2.39685	441.228	3.58707	439.682	21.3041	443.108	26.4546	441.692	34.9101	439.682	1.56008	443.108	3.57718	441.692	5.4519
440.538	21.7186	440.414	29.0423	441.626	33.6871	440.538	0.69722	440.414	1.46472	441.626	3.27811	439.953	14.6008	440.863	21.2877	442.228	25.35	439.953	1.39907	440.863	2.40815	442.228	3.60081	440.682	20.9919	444.108	26.0931	442.692	34.632	440.682	1.5095	444.108	3.58718	442.692	5.47358
441.538	21.5794	441.414	28.894	442.626	33.5199	441.538	0.70769	441.414	1.40777	442.626	3.29057	440.953	14.3221	441.863	21.0422	443.228	25.1691	440.953	1.37776	441.863	2.4222	443.228	3.61778	441.682	20.6902	445.108	25.7307	443.692	34.3521	441.682	1.47909	445.108	3.59437	443.692	5.49617
442.538	21.4358	442.414	28.7513	443.626	33.3514	442.538	0.72691	442.414	1.36011	443.626	3.30746	441.953	14.0452	442.863	20.7966	444.228	24.9847	441.953	1.36616	442.863	2.43938	444.228	3.64002	442.682	20.3946	446.108	25.3648	444.692	34.0714	442.682	1.4556	446.108	3.59835	444.692	5.51934
443.538	21.29	443.414	28.6141	444.626	33.1816	443.538	0.74798	443.414	1.31993	444.626	3.31374	442.953	13.7703	443.863	20.5487	445.228	24.7985	442.953	1.35472	443.863	2.45898	445.228	3.66127	443.682	20.1041	447.108	24.9966	445.692	33.7898	443.682	1.42303	447.108	3.59878	445.692	5.54272
444.538	21.1398	444.414	28.4813	445.626	33.0118	444.538	0.76983	444.414	1.28305	445.626	3.30316	443.953	13.4998	444.863	20.2979	446.228	24.611	443.953	1.33629	444.863	2.47923	446.228	3.67502	444.682	19.8216	448.108	24.6286	446.692	33.507	444.682	1.3785	448.108	3.5955	446.692	5.5657
445.538	20.9841	445.414	28.3513	446.626	32.8433	445.538	0.79462	445.414	1.24564	446.626	3.27755	444.953	13.2334	445.863	20.0456	447.228	24.4228	444.953	1.31047	445.863	2.4979	447.228	3.68242	445.682	19.547	449.108	24.2619	447.692	33.2234	445.682	1.33035	449.108	3.58851	447.692	5.5874
446.538	20.8238	446.414	28.2252	447.626	32.6761	446.538	0.82202	446.414	1.20692	447.626	3.2416	445.953	12.9712	446.863	19.7917	448.228	24.2359	445.953	1.27826	446.863	2.51344	448.228	3.69172	446.682	19.2804	450.108	23.8956	448.692	32.9383	446.682	1.28785	450.108	3.57782	448.692	5.6071
447.538	20.6583	447.414	28.1031	448.626	32.5109	447.538	0.84901	447.414	1.1686	448.626	3.19853	446.953	12.7136	447.863	19.5368	449.228	24.049	446.953	1.23736	447.863	2.52514	449.228	3.70975	447.682	19.0236	451.108	23.5315	449.692	32.6512	447.682	1.25364	451.108	3.56368	449.692	5.62446
448.538	20.4877	448.414	27.9839	449.626	32.3479	448.538	0.8727	448.414	1.13357	449.626	3.14947	447.953	12.4658	448.863	19.2813	450.228	23.8619	447.953	1.18629	448.863	2.53316	450.228	3.7352	448.682	18.7747	452.108	23.1676	450.692	32.3639	448.682	1.22194	452.108	3.54637	450.692	5.63965
449.538	20.3119	449.414	27.8685	450.626	32.1872	449.538	0.8923	449.414	1.10543	450.626	3.09561	448.953	12.2318	449.863	19.0247	451.228	23.6728	448.953	1.128	449.863	2.53819	451.228	3.76168	449.682	18.5322	453.108	22.8041	451.692	32.0763	449.682	1.18467	453.108	3.52642	451.692	5.65356
450.538	20.1314	450.414	27.7565	451.626	32.0291	450.538	0.90938	450.414	1.08616	451.626	3.03993	449.953	12.0106	450.863	18.7671	452.228	23.4808	449.953	1.06677	450.863	2.54102	452.228	3.78622	450.682	18.2981	454.108	22.445	452.692	31.7884	450.682	1.14066	454.108	3.50467	452.692	5.66733
451.538	19.9493	451.414	27.6461	452.626	31.8745	451.538	0.92783	451.414	1.07618	452.626	2.98661	450.953	11.8011	451.863	18.5093	453.228	23.2866	450.953	1.00709	451.863	2.54239	453.228	3.81464	451.682	18.0719	455.108	22.0897	453.692	31.5005	451.682	1.09932	455.108	3.48163	453.692	5.68188
452.538	19.764	452.414	27.537	453.626	31.7228	452.538	0.95239	452.414	1.07537	453.626	2.93717	451.953	11.602	452.863	18.2494	454.228	23.09	451.953	0.95468	452.863	2.54288	454.228	3.85706	452.682	17.8592	456.108	21.7376	454.692	31.2117	452.682	1.07358	456.108	3.45755	454.692	5.6976
453.538	19.5719	453.414	27.4283	454.626	31.5731	453.538	0.98453	453.414	1.08316	454.626	2.88852	452.953	11.4117	453.863	17.9905	455.228	22.8918	452.953	0.91391	453.863	2.54266	455.228	3.91575	453.682	17.649	457.108	21.3867	455.692	30.9212	453.682	1.06408	457.108	3.43228	455.692	5.7143
454.538	19.3711	454.414	27.3182	455.626	31.4263	454.538	1.01993	454.414	1.09903	455.626	2.83464	453.953	11.2293	454.863	17.7336	456.228	22.6911	453.953	0.88346	454.863	2.54127	456.228	3.98027	454.682	17.4335	458.108	21.0369	456.692	30.6284	454.682	1.06254	458.108	3.4056	456.692	5.73151
455.538	19.1638	455.414	27.2059	456.626	31.2826	455.538	1.05146	455.414	1.12227	456.626	2.76961	454.953	11.0533	455.863	17.4759	457.228	22.4894	454.953	0.85816	455.863	2.53771	457.228	4.03341	455.682	17.2177	459.108	20.6912	457.692	30.3344	455.682	1.05828	459.108	3.37744	457.692	5.74891
456.538	18.9527	456.414	27.0914	457.626	31.1416	456.538	1.07458	456.414	1.1521	457.626	2.6913	455.953	10.8825	456.863	17.2178	458.228	22.2864	455.953	0.83453	456.863	2.53088	458.228	4.06518	456.682	17.0037	460.108	20.348	458.692	30.0404	456.682	1.04455	460.108	3.34747	458.692	5.76671
457.538	18.737	457.414	26.9736	458.626	31.0043	457.538	1.08794	457.414	1.18869	458.626	2.60395	456.953	10.7167	457.863	16.962	459.228	22.081	456.953	0.81168	457.863	2.52023	459.228	4.0783	457.682	16.7942	461.108	20.0066	459.692	29.7455	457.682	1.018	461.108	3.31545	459.692	5.78578
458.538	18.5197	458.414	26.8519	459.626	30.8712	458.538	1.09166	458.414	1.23321	459.626	2.51646	457.953	10.5556	458.863	16.7072	460.228	21.872	457.953	0.78876	458.863	2.50551	460.228	4.08553	458.682	16.5915	462.108	19.6694	460.692	29.4512	458.682	0.97792	462.108	3.28149	460.692	5.80685
459.538	18.3022	459.414	26.7259	460.626	30.7426	459.538	1.08971	459.414	1.28725	460.626	2.4393	458.953	10.4001	459.863	16.4554	461.228	21.6613	458.953	0.76533	459.863	2.4865	461.228	4.10117	459.682	16.3997	463.108	19.3361	461.692	29.1559	459.682	0.93125	463.108	3.24532	461.692	5.83023
460.538	18.0848	460.414	26.5935	461.626	30.6184	460.538	1.09097	460.414	1.35211	461.626	2.38113	459.953	10.2494	460.863	16.2057	462.228	21.4511	459.953	0.74443	460.863	2.46217	462.228	4.1315	460.682	16.218	464.108	19.0042	462.692	28.8586	460.682	0.89195	464.108	3.20629	462.692	5.85504
461.538	17.8651	461.414	26.4544	462.626	30.4974	461.538	1.10471	461.414	1.42616	462.626	2.34612	460.953	10.1013	461.863	15.9543	463.228	21.2416	460.953	0.73178	461.863	2.43057	463.228	4.17231	461.682	16.0394	465.108	18.6768	463.692	28.5592	461.682	0.87207	465.108	3.16429	463.692	5.87911
462.538	17.6399	462.414	26.3084	463.626	30.3769	462.538	1.13254	462.414	1.50478	463.626	2.33293	461.953	9.95378	462.863	15.7061	464.228	21.0302	461.953	0.72927	462.863	2.39088	464.228	4.21378	462.682	15.8627	466.108	18.3538	464.692	28.2573	462.682	0.87332	466.108	3.11905	464.692	5.89956
463.538	17.4122	463.414	26.1555	464.626	30.2561	463.538	1.16529	463.414	1.58196	464.626	2.3347	462.953	9.80701	463.863	15.4656	465.228	20.8148	462.953	0.73108	463.863	2.3436	465.228	4.24562	463.682	15.688	467.108	18.0354	465.692	27.9554	463.682	0.88453	467.108	3.0706	465.692	5.91338
464.538	17.1779	464.414	25.995	465.626	30.135	464.538	1.19309	464.414	1.65281	465.626	2.34032	463.953	9.66102	464.863	15.2313	466.228	20.6006	463.953	0.73029	464.863	2.28926	466.228	4.26075	464.682	15.5123	468.108	17.7237	466.692	27.6527	464.682	0.89292	468.108	3.01959	466.692	5.91873
465.538	16.9375	465.414	25.8285	466.626	30.0138	465.538	1.21263	465.414	1.71398	466.626	2.33948	464.953	9.51498	465.863	14.9996	467.228	20.3866	464.953	0.72643	465.863	2.22809	467.228	4.25921	465.682	15.3345	469.108	17.4171	467.692	27.3488	465.682	0.8907	469.108	2.96626	467.692	5.91504
466.538	16.6962	466.414	25.6573	467.626	29.8934	466.538	1.22838	466.414	1.76528	467.626	2.32791	465.953	9.36942	466.863	14.7731	468.228	20.1706	465.953	0.72427	466.863	2.16235	468.228	4.24522	466.682	15.156	470.108	17.1158	468.692	27.0453	466.682	0.87629	470.108	2.91105	468.692	5.90319
467.538	16.4513	467.414	25.4809	468.626	29.7737	467.538	1.24732	467.414	1.80927	468.626	2.30879	466.953	9.22469	467.863	14.5555	469.228	19.9548	466.953	0.72748	467.863	2.0952	469.228	4.225	467.682	14.9818	471.108	16.821	469.692	26.7433	467.682	0.85401	471.108	2.85446	469.692	5.88524
468.538	16.2008	468.414	25.2994	469.626	29.6544	468.538	1.27233	468.414	1.84859	469.626	2.29011	467.953	9.0795	468.863	14.3462	470.228	19.7393	467.953	0.73486	468.863	2.02904	470.228	4.20381	468.682	14.8131	472.108	16.5332	470.692	26.4433	468.682	0.82946	472.108	2.79671	470.692	5.86363
469.538	15.944	469.414	25.1133	470.626	29.5362	469.538	1.30229	469.414	1.88515	470.626	2.28063	468.953	8.9324	469.863	14.1439	471.228	19.5251	468.953	0.74137	469.863	1.96575	471.228	4.18469	469.682	14.6478	473.108	16.2508	471.692	26.1444	469.682	0.80492	473.108	2.73741	471.692	5.84028
470.538	15.6813	470.414	24.9235	471.626	29.4189	470.538	1.3379	470.414	1.91971	471.626	2.28604	469.953	8.78353	470.863	13.9465	472.228	19.3129	469.953	0.74189	470.863	1.90622	472.228	4.16876	470.682	14.4878	474.108	15.9736	472.692	25.8467	470.682	0.78001	474.108	2.67629	472.692	5.81629
471.538	15.411	471.414	24.7311	472.626	29.301	471.538	1.38614	471.414	1.9523	472.626	2.30874	470.953	8.63448	471.863	13.7547	473.228	19.1032	470.953	0.73531	471.863	1.85039	473.228	4.15632	471.682	14.3339	475.108	15.7021	473.692	25.5499	471.682	0.75465	475.108	2.61327	473.692	5.79168
472.538	15.1311	472.414	24.5357	473.626	29.1818	472.538	1.45583	472.414	1.98301	473.626	2.34873	471.953	8.4882	472.863	13.5684	474.228	18.8951	471.953	0.7247	472.863	1.79595	474.228	4.14739	472.682	14.1867	476.108	15.4374	474.692	25.2541	472.682	0.73094	476.108	2.54837	474.692	5.76571
473.538	14.8361	473.414	24.337	474.626	29.0607	473.538	1.55101	473.414	2.01165	474.626	2.40422	472.953	8.34574	473.863	13.3879	475.228	18.6857	472.953	0.71278	473.863	1.73969	475.228	4.1417	473.682	14.0425	477.108	15.1781	475.692	24.9592	473.682	0.71013	477.108	2.48119	475.692	5.73729
474.538	14.5188	474.414	24.1349	475.626	28.9372	474.538	1.66934	474.414	2.03767	475.626	2.47243	473.953	8.20611	474.863	13.2126	476.228	18.4725	473.953	0.70003	474.863	1.67915	476.228	4.13828	474.682	13.9002	478.108	14.9258	476.692	24.6655	474.682	0.69262	478.108	2.41224	476.692	5.70568
475.538	14.1751	475.414	23.9301	476.626	28.8092	475.538	1.80565	475.414	2.06006	476.626	2.55104	474.953	8.06838	475.863	13.0441	477.228	18.259	474.953	0.68828	475.863	1.61545	477.228	4.13481	475.682	13.7598	479.108	14.6826	477.692	24.3744	475.682	0.67923	479.108	2.34268	477.692	5.67095
476.538	13.8085	476.414	23.723	477.626	28.6771	476.538	1.95408	476.414	2.07805	477.626	2.63715	475.953	7.93125	476.863	12.8818	478.228	18.0482	475.953	0.68245	476.863	1.55237	478.228	4.12785	476.682	13.6241	480.108	14.4474	478.692	24.0856	476.682	0.67052	480.108	2.27305	478.692	5.63393
477.538	13.4154	477.414	23.5147	478.626	28.541	477.538	2.1104	477.414	2.09156	478.626	2.7293	476.953	7.79371	477.863	12.7257	479.228	17.8383	476.953	0.68573	477.863	1.49538	479.228	4.11397	477.682	13.4931	481.108	14.2196	479.692	23.7994	477.682	0.66378	481.108	2.20454	479.692	5.59636
478.538	12.9959	478.414	23.3052	479.626	28.4002	478.538	2.26207	478.414	2.10164	479.626	2.82843	477.953	7.65532	478.863	12.5757	480.228	17.63	477.953	0.69383	478.863	1.44859	480.228	4.09166	478.682	13.362	482.108	14.0001	480.692	23.5156	478.682	0.65491	482.108	2.13887	480.692	5.56039
479.538	12.553	479.414	23.0934	480.626	28.255	479.538	2.39008	479.414	2.11011	480.626	2.93629	478.953	7.51525	479.863	12.4297	481.228	17.4238	478.953	0.69791	479.863	1.41259	481.228	4.06234	479.682	13.2331	483.108	13.7866	481.692	23.2325	479.682	0.64242	483.108	2.07693	481.692	5.52787
480.538	12.0854	480.414	22.8811	481.626	28.1045	480.538	2.47846	480.414	2.11891	481.626	3.05516	479.953	7.37587	480.863	12.2872	482.228	17.2213	479.953	0.69169	480.863	1.3852	482.228	4.03013	480.682	13.1063	484.108	13.5788	482.692	22.9516	480.682	0.6278	484.108	2.01995	482.692	5.50025
481.538	11.6035	481.414	22.6689	482.626	27.9486	481.538	2.51699	481.414	2.12966	482.626	3.18435	480.953	7.23876	481.863	12.1464	483.228	17.0199	480.953	0.67463	481.863	1.36239	483.228	3.99886	481.682	12.9822	485.108	13.3783	483.692	22.6727	481.682	0.61394	485.108	1.96892	483.692	5.47734
482.538	11.1124	482.414	22.4549	483.626	27.7866	482.538	2.50938	482.414	2.14354	483.626	3.31892	481.953	7.10504	482.863	12.0078	484.228	16.817	481.953	0.651	482.863	1.34079	484.228	3.97034	482.682	12.8607	486.108	13.183	484.692	22.3938	482.682	0.60459	486.108	1.92308	484.692	5.45733
483.538	10.6149	483.414	22.239	484.626	27.6174	483.538	2.47078	483.414	2.16121	484.626	3.44894	482.953	6.97797	483.863	11.8724	485.228	16.6149	482.953	0.62913	483.863	1.31904	485.228	3.94355	483.682	12.7405	487.108	12.9908	485.692	22.1132	483.682	0.6034	487.108	1.88101	485.692	5.43735
484.538	10.1182	484.414	22.02	485.626	27.4413	484.538	2.41996	484.414	2.18323	485.626	3.55937	483.953	6.85405	484.863	11.7404	486.228	16.414	483.953	0.61593	484.863	1.29802	486.228	3.91431	484.682	12.6196	488.108	12.8012	486.692	21.833	484.682	0.60993	488.108	1.8414	486.692	5.4143
485.538	9.62959	485.414	21.7983	486.626	27.2608	485.538	2.36475	485.414	2.21005	486.626	3.63487	484.953	6.73132	485.863	11.6106	487.228	16.2152	484.953	0.61288	485.863	1.27997	487.228	3.87826	485.682	12.4961	489.108	12.6142	487.692	21.5552	485.682	0.61613	489.108	1.80305	487.692	5.38562
486.538	9.15044	486.414	21.5751	487.626	27.0782	486.538	2.29615	486.414	2.24241	487.626	3.66732	485.953	6.60897	486.863	11.4817	488.228	16.018	485.953	0.6142	486.863	1.26716	488.228	3.83342	486.682	12.372	490.108	12.4312	488.692	21.2786	486.682	0.60993	490.108	1.76553	488.692	5.34963
487.538	8.68357	487.414	21.3483	488.626	26.8943	487.538	2.19907	487.414	2.28245	488.626	3.65867	486.953	6.48539	487.863	11.3541	489.228	15.8229	486.953	0.61237	487.863	1.26069	489.228	3.78154	487.682	12.2519	491.108	12.2543	489.692	21.0048	487.682	0.58491	491.108	1.72912	489.692	5.30638
488.538	8.23933	488.414	21.1175	489.626	26.7107	488.538	2.06629	488.414	2.33316	489.626	3.6207	487.953	6.36378	488.863	11.2282	490.228	15.6301	487.953	0.60419	488.863	1.25958	490.228	3.72698	488.682	12.1383	492.108	12.0823	490.692	20.7332	488.682	0.5447	492.108	1.69406	490.692	5.25707
489.538	7.82746	489.414	20.8808	490.626	26.5299	489.538	1.90446	489.414	2.39822	490.626	3.57347	488.953	6.24499	489.863	11.1026	491.228	15.4405	488.953	0.59272	489.863	1.26156	491.228	3.67463	489.682	12.0338	493.108	11.9136	491.692	20.4653	489.682	0.50144	493.108	1.66083	491.692	5.20426
490.538	7.45068	490.414	20.6369	491.626	26.3514	490.538	1.73167	490.414	2.47972	491.626	3.53895	489.953	6.12705	490.863	10.9763	492.228	15.2543	489.953	0.58547	490.863	1.26419	492.228	3.62734	490.682	11.9376	494.108	11.7484	492.692	20.2016	490.682	0.46927	494.108	1.63032	492.692	5.15094
491.538	7.10523	491.414	20.3842	492.626	26.1738	491.538	1.56789	491.414	2.57645	492.626	3.53443	490.953	6.00856	491.863	10.8485	493.228	15.0702	490.953	0.59027	491.863	1.26555	493.228	3.58462	491.682	11.8454	495.108	11.5863	493.692	19.9411	491.682	0.45555	495.108	1.60298	493.692	5.09971
492.538	6.78932	492.414	20.1218	493.626	25.9952	492.538	1.42296	492.414	2.68316	493.626	3.56586	491.953	5.88788	492.863	10.7195	494.228	14.8879	491.953	0.60828	492.863	1.26441	494.228	3.54376	492.682	11.754	496.108	11.4264	494.692	19.6847	492.682	0.45561	496.108	1.57874	494.692	5.05318
493.538	6.50181	493.414	19.8473	494.626	25.8148	493.538	1.28786	493.414	2.79374	494.626	3.6233	492.953	5.76391	493.863	10.5908	495.228	14.7086	492.953	0.63205	493.863	1.26045	495.228	3.50133	493.682	11.663	497.108	11.2684	495.692	19.4298	493.682	0.45522	497.108	1.55712	495.692	5.01266
494.538	6.24496	494.414	19.5635	495.626	25.6317	494.538	1.14953	494.414	2.90127	495.626	3.68374	493.953	5.63598	494.863	10.4641	496.228	14.5326	493.953	0.65161	494.863	1.25435	496.228	3.45511	494.682	11.5727	498.108	11.1122	496.692	19.1758	494.682	0.44108	498.108	1.53731	496.692	4.97903
495.538	6.01657	495.414	19.2722	496.626	25.4452	495.538	1.00432	495.414	3.00175	496.626	3.72221	494.953	5.50537	495.863	10.3398	497.228	14.359	494.953	0.66059	495.863	1.24766	497.228	3.40579	495.682	11.4864	499.108	10.9577	497.692	18.9242	495.682	0.40799	499.108	1.51821	497.692	4.95247
496.538	5.81961	496.414	18.9713	497.626	25.2578	496.538	0.86469	496.414	3.09371	497.626	3.72573	495.953	5.37358	496.863	10.2162	498.228	14.1868	495.953	0.65838	496.863	1.24241	498.228	3.35791	496.682	11.409	500.108	10.8051	498.692	18.6743	496.682	0.36286	500.108	1.49858	498.692	4.9318
497.538	5.6544	497.414	18.6628	498.626	25.0708	497.538	0.74536	497.414	3.17341	498.626	3.70507	496.953	5.24236	497.863	10.0906	499.228	14.0167	496.953	0.64871	497.863	1.24082	499.228	3.31912	497.682	11.3408	501.108	10.6532	499.692	18.424	497.682	0.32028	501.108	1.47693	499.692	4.91487
498.538	5.51096	498.414	18.3491	499.626	24.8851	498.538	0.64674	498.414	3.23656	499.626	3.6919	497.953	5.11364	498.863	9.96449	500.228	13.8476	497.953	0.63656	498.863	1.24444	500.228	3.29529	498.682	11.2796	502.108	10.5033	500.692	18.1724	498.682	0.29196	502.108	1.4522	500.692	4.89907
499.538	5.38569	499.414	18.0306	500.626	24.6987	499.538	0.56366	499.414	3.28064	500.626	3.7216	498.953	4.98733	499.863	9.83874	501.228	13.679	498.953	0.62327	499.863	1.25276	501.228	3.28693	499.682	11.2229	503.108	10.3578	501.692	17.921	499.682	0.2757	503.108	1.42392	501.692	4.8818
500.538	5.27791	500.414	17.7074	501.626	24.5093	500.538	0.48795	500.414	3.30594	501.626	3.81113	499.953	4.86367	500.863	9.71229	502.228	13.5105	499.953	0.60526	500.863	1.26334	502.228	3.28725	500.682	11.1693	504.108	10.217	502.692	17.6701	500.682	0.25674	504.108	1.39188	502.692	4.8609
501.538	5.18544	501.414	17.3795	502.626	24.3147	501.538	0.41344	501.414	3.31558	502.626	3.94609	500.953	4.74494	501.863	9.58601	503.228	13.3427	500.953	0.5789	501.863	1.27262	503.228	3.28488	501.682	11.1207	505.108	10.0792	503.692	17.4197	501.682	0.22303	505.108	1.3559	503.692	4.83525
502.538	5.10873	502.414	17.0484	503.626	24.1124	502.538	0.33953	502.414	3.31403	503.626	4.08926	501.953	4.63214	502.863	9.4589	504.228	13.1752	501.953	0.54475	502.863	1.27755	504.228	3.26958	502.682	11.0806	506.108	9.94501	504.692	17.1715	502.682	0.17587	506.108	1.31677	504.692	4.80527
503.538	5.04775	503.414	16.7169	504.626	23.9034	503.538	0.26719	503.414	3.30532	504.626	4.20058	502.953	4.52618	503.863	9.32903	505.228	13.0083	502.953	0.50685	503.863	1.27641	505.228	3.23703	503.682	11.0503	507.108	9.8157	505.692	16.9259	503.682	0.12698	507.108	1.27598	505.692	4.77254
504.538	5.00044	504.414	16.3865	505.626	23.6909	504.538	0.19962	504.414	3.29178	505.626	4.26115	503.953	4.42795	504.863	9.1986	506.228	12.8436	503.953	0.47056	504.863	1.26951	506.228	3.19044	504.682	11.0289	508.108	9.69061	506.692	16.6827	504.682	0.09057	508.108	1.23467	506.692	4.73933
505.538	4.96559	505.414	16.0561	506.626	23.4767	505.538	0.14812	505.414	3.27402	506.626	4.28227	504.953	4.33644	505.863	9.07194	507.228	12.6816	504.953	0.44183	505.863	1.25973	507.228	3.13727	505.682	11.0127	509.108	9.56922	507.692	16.4422	505.682	0.07513	509.108	1.1938	507.692	4.70811
506.538	4.93965	506.414	15.7258	507.626	23.2616	506.538	0.11942	506.414	3.25208	507.626	4.29382	505.953	4.24965	506.863	8.94703	508.228	12.5228	505.953	0.42477	506.863	1.25049	508.228	3.08451	506.682	10.9976	510.108	9.4511	508.692	16.2043	506.682	0.07712	510.108	1.15386	508.692	4.68077
507.538	4.91751	507.414	15.3969	508.626	23.045	507.538	0.10629	507.414	3.22656	508.626	4.32454	506.953	4.1658	507.863	8.82123	509.228	12.3659	506.953	0.41537	507.863	1.24463	509.228	3.03497	507.682	10.9816	511.108	9.33596	509.692	15.9678	507.682	0.08113	511.108	1.11475	509.692	4.65815
508.538	4.89712	508.414	15.072	509.626	22.8256	508.538	0.09617	508.414	3.19906	509.626	4.38607	507.953	4.08386	508.863	8.69575	510.228	12.2118	507.953	0.4014	508.863	1.24363	510.228	2.98825	508.682	10.9659	512.108	9.22411	510.692	15.7307	508.682	0.07191	512.108	1.07605	510.692	4.64015
509.538	4.87925	509.414	14.7503	510.626	22.6035	509.538	0.08113	509.414	3.17142	510.626	4.4688	508.953	4.00584	509.863	8.57119	511.228	12.0603	508.953	0.37361	509.863	1.24667	511.228	2.94245	509.682	10.9537	513.108	9.11562	511.692	15.4937	509.682	0.04773	513.108	1.03706	511.692	4.62617
510.538	4.8649	510.414	14.4302	511.626	22.3778	510.538	0.06281	510.414	3.14499	511.626	4.55193	509.953	3.93458	510.863	8.44512	512.228	11.9112	509.953	0.33495	510.863	1.25141	512.228	2.89747	510.682	10.947	514.108	9.01021	512.692	15.2576	510.682	0.01926	514.108	0.99706	512.692	4.615
511.538	4.85404	511.414	14.1126	512.626	22.1472	511.538	0.04727	511.414	3.12037	512.626	4.61565	510.953	3.87128	511.863	8.3171	513.228	11.7647	510.953	0.29464	511.863	1.25503	513.228	2.85634	511.682	10.9456	515.108	8.90849	513.692	15.0228	511.682	-0.00348	515.108	0.95602	513.692	4.60499
512.538	4.84556	512.414	13.799	513.626	21.9123	512.538	0.04005	512.414	3.09706	513.626	4.6484	511.953	3.81592	512.863	8.18953	514.228	11.6197	511.953	0.25757	512.863	1.25524	514.228	2.82323	512.682	10.9478	516.108	8.81142	514.692	14.7881	512.682	-0.01719	516.108	0.91445	514.692	4.59409
513.538	4.83741	513.414	13.4869	514.626	21.6765	513.538	0.04454	513.414	3.07366	514.626	4.64961	512.953	3.76763	513.863	8.06267	515.228	11.4758	512.953	0.22433	513.863	1.25118	515.228	2.8007	513.682	10.9518	517.108	8.7191	515.692	14.5522	513.682	-0.0205	517.108	0.87284	515.692	4.57987
514.538	4.82725	514.414	13.1758	515.626	21.441	514.538	0.0594	514.414	3.04899	515.626	4.62816	513.953	3.72555	514.863	7.93812	516.228	11.3332	513.953	0.19816	514.863	1.24339	516.228	2.7872	514.682	10.9553	518.108	8.63175	516.692	14.316	514.682	-0.01322	518.108	0.83179	516.692	4.55988
515.538	4.81367	515.414	12.8661	516.626	21.2068	515.538	0.07603	515.414	3.02221	516.626	4.59681	514.953	3.68779	515.863	7.81521	517.228	11.191	514.953	0.18263	515.863	1.2333	517.228	2.77735	515.682	10.9567	519.108	8.54917	517.692	14.0798	515.682	-0.00062978	519.108	0.79161	517.692	4.53197
516.538	4.79758	516.414	12.5577	517.626	20.9752	516.538	0.08243	516.414	2.99234	517.626	4.5675	515.953	3.65209	516.863	7.69073	518.228	11.0491	515.953	0.1737	516.863	1.22257	518.228	2.76518	516.682	10.9559	520.108	8.47099	518.692	13.8451	516.682	0.00689	520.108	0.75232	518.692	4.49528
517.538	4.7819	517.414	12.2527	518.626	20.7453	517.538	0.07288	517.414	2.95771	518.626	4.54734	516.953	3.61827	517.863	7.56625	519.228	10.9083	516.953	0.16085	517.863	1.21324	519.228	2.74737	517.682	10.9548	521.108	8.39704	519.692	13.6138	517.682	0.00142	521.108	0.71388	519.692	4.45075
518.538	4.76946	518.414	11.9541	519.626	20.5154	518.538	0.05152	518.414	2.916	519.626	4.53791	517.953	3.58805	518.863	7.44474	520.228	10.7688	517.953	0.13821	518.863	1.20632	520.228	2.72438	518.682	10.9562	522.108	8.32689	520.692	13.3862	518.682	-0.01634	522.108	0.67599	520.692	4.40087
519.538	4.76169	519.414	11.6599	520.626	20.2862	519.538	0.02719	519.414	2.86469	520.626	4.53625	518.953	3.56291	519.863	7.32409	521.228	10.6304	518.953	0.11051	519.863	1.20061	521.228	2.69937	519.682	10.9617	523.108	8.26081	521.692	13.1634	519.682	-0.03838	523.108	0.63872	521.692	4.34978
520.538	4.75841	520.414	11.37	521.626	20.058	520.538	0.007	520.414	2.80349	521.626	4.53693	519.953	3.54335	520.863	7.20309	522.228	10.4933	519.953	0.086	520.863	1.1931	522.228	2.67624	520.682	10.9714	524.108	8.19884	522.692	12.946	520.682	-0.0581	524.108	0.60216	522.692	4.30198
521.538	4.75845	521.414	11.0873	522.626	19.829	521.538	-0.00589	521.414	2.7362	522.626	4.53451	520.953	3.52831	521.863	7.08341	523.228	10.3573	520.953	0.06509	521.863	1.17979	523.228	2.65803	521.682	10.9847	525.108	8.14068	523.692	12.733	521.682	-0.07362	525.108	0.56633	523.692	4.26091
522.538	4.76027	522.414	10.8113	523.626	19.5993	522.538	-0.01082	522.414	2.66833	523.626	4.52532	521.953	3.51742	522.863	6.96551	524.228	10.2219	521.953	0.04312	522.863	1.15719	524.228	2.64644	522.682	11.0004	526.108	8.0862	524.692	12.5209	522.682	-0.08275	526.108	0.53161	524.692	4.22797
523.538	4.76239	523.414	10.541	524.626	19.3694	523.538	-0.00932	523.414	2.60485	524.626	4.50883	522.953	3.51116	523.863	6.85118	525.228	10.0872	522.953	0.01982	523.863	1.1245	525.228	2.64226	523.682	11.0172	527.108	8.03547	525.692	12.3059	523.682	-0.08367	527.108	0.4987	525.692	4.20281
524.538	4.76389	524.414	10.2767	525.626	19.1397	524.538	-0.00587	524.414	2.54765	525.626	4.48854	523.953	3.5093	524.863	6.74098	526.228	9.95234	523.953	-0.00021542	524.863	1.08427	526.228	2.64561	524.682	11.0337	528.108	7.98827	526.692	12.0899	524.682	-0.0816	528.108	0.46826	526.692	4.18394
525.538	4.76492	525.414	10.0197	526.626	18.9108	525.538	-0.00532	525.414	2.49377	526.626	4.47129	524.953	3.51085	525.863	6.63329	527.228	9.8172	524.953	-0.01436	525.863	1.04123	527.228	2.6559	525.682	11.0502	529.108	7.94414	527.692	11.875	525.682	-0.08624	529.108	0.4407	527.692	4.16868
526.538	4.76621	526.414	9.76882	527.626	18.6818	526.538	-0.00788	526.414	2.43603	527.626	4.46421	525.953	3.51476	526.863	6.52912	528.228	9.68165	525.953	-0.02462	526.863	1.00243	528.228	2.67114	526.682	11.0686	530.108	7.9024	528.692	11.6614	526.682	-0.09888	530.108	0.41587	528.692	4.15421
527.538	4.76789	527.414	9.52311	528.626	18.4523	527.538	-0.0078	527.414	2.36601	528.626	4.47073	526.953	3.52043	527.863	6.42891	529.228	9.54514	526.953	-0.03108	527.863	0.97287	529.228	2.68749	527.682	11.0895	531.108	7.86238	529.692	11.4491	527.682	-0.10784	531.108	0.39312	529.692	4.13808
528.538	4.76879	528.414	9.28361	529.626	18.2229	528.538	0.00057311	528.414	2.27644	529.626	4.48707	527.953	3.52664	528.863	6.33134	530.228	9.4078	527.953	-0.02882	528.863	0.95244	530.228	2.69958	528.682	11.1106	532.108	7.82411	530.692	11.2377	528.682	-0.10116	532.108	0.37178	530.692	4.11788
529.538	4.7673	529.414	9.05446	530.626	17.9925	529.538	0.01454	529.414	2.16295	530.626	4.50298	528.953	3.53121	529.863	6.23668	531.228	9.26985	528.953	-0.01469	529.863	0.937	531.228	2.70255	529.682	11.1289	533.108	7.78748	531.692	11.0284	529.682	-0.07912	533.108	0.35086	531.692	4.09101
530.538	4.76319	530.414	8.83747	531.626	17.7622	530.538	0.02535	530.414	2.0221	531.626	4.50657	529.953	3.53211	530.863	6.14369	532.228	9.13208	529.953	0.00599	530.863	0.92039	532.228	2.6945	530.682	11.1419	534.108	7.75258	532.692	10.8195	530.682	-0.05217	534.108	0.32957	532.692	4.05408
531.538	4.75773	531.414	8.63497	532.626	17.5326	531.538	0.02788	531.414	1.8524	532.626	4.49101	530.953	3.52907	531.863	6.05142	533.228	8.99526	530.953	0.02282	531.863	0.8976	533.228	2.67778	531.682	11.1499	535.108	7.71991	533.692	10.6085	531.682	-0.02951	535.108	0.30761	533.692	4.00347
532.538	4.75254	532.414	8.45132	533.626	17.3033	532.538	0.02317	532.414	1.65791	533.626	4.45816	531.953	3.52371	532.863	5.96197	534.228	8.85982	531.953	0.02829	532.863	0.86718	534.228	2.65758	532.682	11.1544	536.108	7.6897	534.692	10.3997	532.682	-0.01739	536.108	0.28489	534.692	3.93814
533.538	4.74885	533.414	8.287	534.626	17.0768	533.538	0.01293	533.414	1.44421	534.626	4.41762	532.953	3.51855	533.863	5.87668	535.228	8.72555	532.953	0.02141	533.863	0.8306	535.228	2.63908	533.682	11.1579	537.108	7.66204	535.692	10.1959	533.682	-0.02196	537.108	0.26156	535.692	3.85969
534.538	4.74774	534.414	8.14427	535.626	16.8536	534.538	-0.00266	534.414	1.22422	535.626	4.38044	533.953	3.51579	534.863	5.79521	536.228	8.59162	533.953	0.00467	534.863	0.79004	536.228	2.62515	534.682	11.1644	538.108	7.63697	536.692	9.99912	534.682	-0.04637	538.108	0.23802	536.692	3.77244
535.538	4.75003	535.414	8.02458	536.626	16.6323	535.538	-0.01973	535.414	1.01434	536.626	4.35279	534.953	3.51715	535.863	5.71785	537.228	8.45832	534.953	-0.01942	535.863	0.74778	537.228	2.61616	535.682	11.1771	539.108	7.61457	537.692	9.80898	535.682	-0.08249	539.108	0.21492	537.692	3.68214
536.538	4.75516	536.414	7.92528	537.626	16.4114	536.538	-0.0292	536.414	0.82408	537.626	4.33444	535.953	3.52374	536.863	5.64465	538.228	8.3257	535.953	-0.04641	536.863	0.70518	538.228	2.61083	536.682	11.1967	540.108	7.59467	538.692	9.62492	536.682	-0.11242	540.108	0.19278	538.692	3.59505
537.538	4.76074	537.414	7.84506	538.626	16.1903	537.538	-0.02431	537.414	0.66179	538.626	4.32026	536.953	3.53515	537.863	5.57508	539.228	8.19287	536.953	-0.06556	537.863	0.66231	539.228	2.60779	537.682	11.2204	541.108	7.57706	539.692	9.44541	537.682	-0.1178	541.108	0.17206	539.692	3.51567
538.538	4.76404	538.414	7.7813	539.626	15.969	538.538	-0.00759	538.414	0.52847	539.626	4.30326	537.953	3.54849	538.863	5.51014	540.228	8.05967	537.953	-0.06436	538.863	0.61924	540.228	2.6063	538.682	11.2421	542.108	7.56159	540.692	9.26871	538.682	-0.09433	542.108	0.15321	540.692	3.44557
539.538	4.76361	539.414	7.73087	540.626	15.7493	539.538	0.01113	539.414	0.41974	540.626	4.27743	538.953	3.5593	539.863	5.44942	541.228	7.92688	538.953	-0.04062	539.863	0.57441	541.228	2.60589	539.682	11.2573	543.108	7.548	541.692	9.09414	539.682	-0.05749	543.108	0.13644	541.692	3.38367
540.538	4.76014	540.414	7.69151	541.626	15.5315	540.538	0.02126	540.414	0.33084	541.626	4.23919	539.953	3.56413	540.863	5.39305	542.228	7.79378	539.953	-0.00768	540.863	0.52639	542.228	2.60563	540.682	11.2658	544.108	7.536	542.692	8.92155	540.682	-0.03106	544.108	0.12182	542.692	3.32695
541.538	4.75592	541.414	7.66105	542.626	15.316	541.538	0.01892	541.414	0.25717	542.626	4.18883	540.953	3.563	541.863	5.34202	543.228	7.66047	540.953	0.01611	541.863	0.47545	543.228	2.604	541.682	11.2713	545.108	7.52527	543.692	8.75042	541.682	-0.02969	545.108	0.10927	543.692	3.27148
542.538	4.75316	542.414	7.63778	543.626	15.104	542.538	0.00761	542.414	0.19629	543.626	4.13205	541.953	3.5588	542.863	5.29631	544.228	7.52644	541.953	0.02293	542.863	0.42294	544.228	2.59938	542.682	11.2791	546.108	7.51549	544.692	8.58195	542.682	-0.05071	546.108	0.09855	544.692	3.21404
543.538	4.75308	543.414	7.62033	544.626	14.8942	543.538	-0.00703	543.414	0.14765	544.626	4.07865	542.953	3.55478	543.863	5.25571	545.228	7.39351	542.953	0.01503	543.863	0.37194	545.228	2.59125	543.682	11.2923	547.108	7.50643	545.692	8.41712	543.682	-0.08169	547.108	0.08941	545.692	3.15192
544.538	4.75594	544.414	7.60736	545.626	14.6861	544.538	-0.02155	544.414	0.11078	545.626	4.03974	543.953	3.55358	544.863	5.22031	546.228	7.26198	543.953	-0.00524	544.863	0.32705	546.228	2.58029	544.682	11.3118	548.108	7.49815	546.692	8.25496	544.682	-0.11136	548.108	0.08175	546.692	3.08204
545.538	4.76155	545.414	7.59761	546.626	14.4791	545.538	-0.03471	545.414	0.08443	546.626	4.02167	544.953	3.55755	545.863	5.18927	547.228	7.13282	544.953	-0.03564	545.863	0.29072	547.228	2.56704	545.682	11.3362	549.108	7.49071	547.692	8.09581	545.682	-0.13082	549.108	0.07553	547.692	3.00187
546.538	4.7694	546.414	7.59005	547.626	14.2731	546.538	-0.04311	546.414	0.06654	547.626	4.02235	545.953	3.56778	546.863	5.16136	548.228	7.00463	545.953	-0.0651	546.863	0.26275	548.228	2.54974	546.682	11.3626	550.108	7.48407	548.692	7.93993	546.682	-0.13191	550.108	0.07072	548.692	2.90893
547.538	4.77802	547.414	7.58398	548.626	14.0677	547.538	-0.04191	547.414	0.05501	548.626	4.03368	546.953	3.5823	547.863	5.13598	549.228	6.8759	546.953	-0.07547	547.863	0.24128	549.228	2.52349	547.682	11.3872	551.108	7.47802	549.692	7.78884	547.682	-0.11148	551.108	0.06726	549.692	2.80203
548.538	4.78542	548.414	7.57885	549.626	13.8617	548.538	-0.03077	548.414	0.04794	549.626	4.04823	547.953	3.59608	548.863	5.11262	550.228	6.74861	547.953	-0.05791	548.863	0.22337	550.228	2.48287	548.682	11.4063	552.108	7.47217	550.692	7.64533	548.682	-0.07931	552.108	0.06487	550.692	2.68258
549.538	4.79015	549.414	7.57428	550.626	13.6553	549.538	-0.0167	549.414	0.04384	550.626	4.06233	548.953	3.60435	549.863	5.09079	551.228	6.62256	548.953	-0.02378	549.863	0.20649	551.228	2.42501	549.682	11.4194	553.108	7.46614	551.692	7.5086	549.682	-0.0533	553.108	0.06303	551.692	2.55094
550.538	4.79249	550.414	7.57003	551.626	13.4493	550.538	-0.0083	550.414	0.04158	551.626	4.07355	549.953	3.60593	550.863	5.07066	552.228	6.49926	549.953	0.00519	550.863	0.18996	552.228	2.35474	550.682	11.4289	554.108	7.45964	552.692	7.37915	550.682	-0.04495	554.108	0.06094	552.692	2.41009
551.538	4.79403	551.414	7.56596	552.626	13.2428	551.538	-0.00867	551.414	0.0402	552.626	4.07619	550.953	3.60347	551.863	5.05246	553.228	6.38054	550.953	0.01565	551.863	0.17434	553.228	2.28469	551.682	11.4383	555.108	7.45277	553.692	7.25889	551.682	-0.0522	555.108	0.05775	553.692	2.26673
552.538	4.7964	552.414	7.56202	553.626	13.0342	552.538	-0.01609	552.414	0.03906	553.626	4.0607	551.953	3.6009	552.863	5.03594	554.228	6.26555	551.953	0.0069	552.863	0.16008	554.228	2.22838	552.682	11.4503	556.108	7.44592	554.692	7.14668	552.682	-0.06811	556.108	0.05282	554.692	2.12576
553.538	4.80068	553.414	7.5582	554.626	12.8265	553.538	-0.02614	553.414	0.03785	554.626	4.01954	552.953	3.60149	553.863	5.02066	555.228	6.1527	552.953	-0.01413	553.863	0.14683	555.228	2.19491	553.682	11.4657	557.108	7.43963	555.692	7.04216	553.682	-0.08636	557.108	0.04585	555.692	1.99325
554.538	4.80661	554.414	7.55452	555.626	12.6223	554.538	-0.03098	554.414	0.03628	555.626	3.95458	553.953	3.6066	554.863	5.00648	556.228	6.04079	553.953	-0.0358	554.863	0.13345	556.228	2.18533	554.682	11.4844	558.108	7.43448	556.692	6.94519	554.682	-0.09954	558.108	0.03707	556.692	1.87405
555.538	4.81226	555.414	7.55101	556.626	12.4217	555.538	-0.02341	555.414	0.03384	556.626	3.87813	554.953	3.61499	555.863	4.99373	557.228	5.92919	554.953	-0.0445	555.863	0.11831	557.228	2.19233	555.682	11.5048	559.108	7.43084	557.692	6.85387	555.682	-0.10041	559.108	0.02713	557.692	1.76789
556.538	4.81515	556.414	7.54782	557.626	12.2248	556.538	-0.00422	556.414	0.03001	557.626	3.80963	555.953	3.62307	556.863	4.98273	558.228	5.81703	555.953	-0.03218	556.863	0.10004	558.228	2.20425	556.682	11.524	560.108	7.42885	558.692	6.76756	556.682	-0.08803	560.108	0.01699	558.692	1.67306
557.538	4.81387	557.414	7.54508	558.626	12.0312	557.538	0.01562	557.414	0.02476	558.626	3.7691	556.953	3.62694	557.863	4.97383	559.228	5.70577	556.953	-0.00511	557.863	0.07888	559.228	2.20996	557.682	11.5398	561.108	7.42841	559.692	6.68464	557.682	-0.07023	561.108	0.00784	559.692	1.58499
558.538	4.80982	558.414	7.54292	559.626	11.839	558.538	0.02193	558.414	0.01883	559.626	3.76943	557.953	3.62535	558.863	4.96712	560.228	5.59491	557.953	0.01862	558.863	0.05674	560.228	2.20251	558.682	11.5524	562.108	7.42921	560.692	6.60447	558.682	-0.05754	562.108	0.00075887	560.692	1.49949
559.538	4.80634	559.414	7.54132	560.626	11.6453	559.538	0.01032	559.414	0.01338	560.626	3.81128	558.953	3.6208	559.863	4.9625	561.228	5.48332	558.953	0.0225	559.863	0.03676	561.228	2.17859	559.682	11.5633	563.108	7.43087	561.692	6.52852	559.682	-0.05551	563.108	-0.00348	561.692	1.41499
560.538	4.8064	560.414	7.5402	561.626	11.4491	560.538	-0.01157	560.414	0.00936	561.626	3.8802	559.953	3.61787	560.863	4.95963	562.228	5.37275	559.953	0.00332	560.863	0.0217	562.228	2.13847	560.682	11.5751	564.108	7.43294	562.692	6.4571	560.682	-0.06325	564.108	-0.00444	562.692	1.32966
561.538	4.81072	561.414	7.5394	562.626	11.2495	561.538	-0.02972	561.414	0.00718	562.626	3.95011	560.953	3.62012	561.863	4.95797	563.228	5.26422	560.953	-0.02581	561.863	0.01215	563.228	2.08454	561.682	11.5889	565.108	7.43492	563.692	6.39042	561.682	-0.07548	565.108	-0.00214	563.692	1.24281
562.538	4.81752	562.414	7.53872	563.626	11.046	562.538	-0.03563	562.414	0.00685	563.626	3.99298	561.953	3.62763	562.863	4.95707	564.228	5.15851	561.953	-0.04668	562.863	0.00627	564.228	2.01972	562.682	11.605	566.108	7.43622	564.692	6.32796	562.682	-0.08638	566.108	0.00294	564.692	1.15362
563.538	4.82436	563.414	7.53797	564.626	10.8407	563.538	-0.03171	563.414	0.00846	564.626	3.99033	562.953	3.63775	563.863	4.95668	565.228	5.05681	562.953	-0.05243	563.863	0.00161	565.228	1.94676	563.682	11.6229	567.108	7.43632	565.692	6.26993	563.682	-0.09367	567.108	0.00985	565.692	1.06274
564.538	4.83018	564.414	7.53697	565.626	10.637	564.538	-0.02763	564.414	0.01206	565.626	3.94375	563.953	3.64806	564.863	4.95674	566.228	4.95945	563.953	-0.0504	564.863	-0.00271	566.228	1.86699	564.682	11.6423	568.108	7.43491	566.692	6.21669	564.682	-0.1003	568.108	0.01735	566.692	0.97145
565.538	4.83592	565.414	7.53553	566.626	10.4369	565.538	-0.03139	565.414	0.01727	566.626	3.87424	564.953	3.65814	565.863	4.95717	567.228	4.86656	564.953	-0.05201	565.863	-0.00542	567.228	1.78076	565.682	11.6633	569.108	7.432	567.692	6.16863	565.682	-0.11082	569.108	0.02415	567.692	0.88168
566.538	4.84331	566.414	7.53351	567.626	10.2409	566.538	-0.04319	566.414	0.02301	567.626	3.80977	565.953	3.6694	566.863	4.95772	568.228	4.7777	565.953	-0.0619	566.863	-0.00444	568.228	1.68755	566.682	11.687	570.108	7.42795	568.692	6.12607	566.682	-0.12563	570.108	0.02909	568.692	0.79584
567.538	4.85329	567.414	7.53096	568.626	10.048	567.538	-0.05601	567.414	0.0274	568.626	3.76993	566.953	3.68315	567.863	4.95793	569.228	4.69368	566.953	-0.07546	567.863	0.00113	569.228	1.58854	567.682	11.7136	571.108	7.42329	569.692	6.08842	567.682	-0.13884	571.108	0.0314	569.692	0.71486
568.538	4.86512	568.414	7.5281	569.626	9.85638	568.538	-0.0616	568.414	0.02877	569.626	3.75722	567.953	3.69913	568.863	4.9574	570.228	4.61499	567.953	-0.08349	568.863	0.00994	570.228	1.48539	568.682	11.7419	572.108	7.41865	570.692	6.055	568.682	-0.14169	572.108	0.03075	570.692	0.63934
569.538	4.87694	569.414	7.5253	570.626	9.66556	569.538	-0.0551	569.414	0.0265	570.626	3.75967	568.953	3.71551	569.863	4.95594	571.228	4.54217	568.953	-0.07824	569.863	0.0191	571.228	1.38017	569.682	11.7692	573.108	7.41452	571.692	6.02531	569.682	-0.12914	573.108	0.02728	571.692	0.5699
570.538	4.88637	570.414	7.52289	571.626	9.47486	570.538	-0.03722	570.414	0.02144	571.626	3.7612	569.953	3.72939	570.863	4.95366	572.228	4.47484	569.953	-0.05774	570.863	0.02548	572.228	1.27291	570.682	11.7927	574.108	7.41128	572.692	5.99904	570.682	-0.10559	574.108	0.02148	572.692	0.50743
571.538	4.89162	571.414	7.52108	572.626	9.2837	571.538	-0.01532	571.414	0.01527	572.626	3.75158	570.953	3.73816	571.863	4.95097	573.228	4.41222	570.953	-0.02947	571.863	0.02722	573.228	1.16184	571.682	11.8114	575.108	7.40909	573.692	5.97605	571.682	-0.0825	575.108	0.01402	573.692	0.4532
572.538	4.89286	572.414	7.51987	573.626	9.09263	572.538	0.00121	572.414	0.00941	573.626	3.72974	571.953	3.74152	572.863	4.94834	574.228	4.3553	571.953	-0.00611	572.863	0.02451	574.228	1.04878	572.682	11.8265	576.108	7.40803	574.692	5.95588	572.682	-0.06943	576.108	0.00578	574.692	0.40772
573.538	4.89181	573.414	7.51918	574.626	8.90247	573.538	0.00733	573.414	0.00464	574.626	3.70125	572.953	3.74141	573.863	4.94615	575.228	4.30409	572.953	0.00475	573.863	0.01917	575.228	0.93665	573.682	11.8399	577.108	7.40805	575.692	5.9379	573.682	-0.06629	577.108	-0.00246	575.692	0.37088
574.538	4.89053	574.414	7.51891	575.626	8.7139	574.538	0.00407	574.414	0.00095907	575.626	3.67345	573.953	3.74027	574.863	4.94453	576.228	4.2585	573.953	0.00554	574.863	0.01339	576.228	0.83138	574.682	11.8531	578.108	7.40912	576.692	5.92132	574.682	-0.0654	578.108	-0.00996	576.692	0.34159
575.538	4.89046	575.414	7.51898	576.626	8.52683	575.538	-0.00372	575.414	-0.0024	576.626	3.65184	574.953	3.73933	575.863	4.94343	577.228	4.21804	574.953	0.00387	575.863	0.00875	577.228	0.73889	575.682	11.8659	579.108	7.41115	577.692	5.90545	575.682	-0.06177	579.108	-0.01605	577.692	0.31803
576.538	4.89206	576.414	7.5194	577.626	8.34127	576.538	-0.01222	576.414	-0.00632	577.626	3.63881	575.953	3.73864	576.863	4.94272	578.228	4.18189	575.953	0.00258	576.863	0.00583	578.228	0.66174	576.682	11.8779	580.108	7.41397	578.692	5.89017	576.682	-0.06003	580.108	-0.02024	578.692	0.29836
577.538	4.89543	577.414	7.52027	578.626	8.15593	577.538	-0.0219	577.414	-0.0112	578.626	3.63367	576.953	3.73859	577.863	4.94222	579.228	4.14928	576.953	-0.00379	577.863	0.00423	579.228	0.59759	577.682	11.8906	581.108	7.41725	579.692	5.87537	577.682	-0.07019	581.108	-0.02234	579.692	0.28027
578.538	4.90112	578.414	7.52165	579.626	7.9704	578.538	-0.03563	578.414	-0.0165	579.626	3.63363	577.953	3.74085	578.863	4.94186	580.228	4.11981	577.953	-0.02162	578.863	0.0031	580.228	0.54086	578.682	11.907	582.108	7.42057	580.692	5.86108	578.682	-0.09618	582.108	-0.02232	580.692	0.26183
579.538	4.90988	579.414	7.52352	580.626	7.78441	579.538	-0.05192	579.414	-0.0207	580.626	3.63427	578.953	3.74788	579.863	4.94161	581.228	4.09324	578.953	-0.04971	579.863	0.00182	581.228	0.48511	579.682	11.9295	583.108	7.42352	581.692	5.84767	579.682	-0.12719	583.108	-0.02045	581.692	0.24202
580.538	4.92146	580.414	7.52569	581.626	7.59724	580.538	-0.06254	580.414	-0.02174	581.626	3.62956	579.953	3.76038	580.863	4.9415	582.228	4.0696	579.953	-0.07439	580.863	0.00026207	582.228	0.42603	580.682	11.957	584.108	7.4258	582.692	5.83527	580.682	-0.14486	584.108	-0.01718	582.692	0.22029
581.538	4.9339	581.414	7.52773	582.626	7.41095	581.538	-0.05902	581.414	-0.01792	582.626	3.61135	580.953	3.77623	581.863	4.94155	583.228	4.04925	580.953	-0.08092	581.863	-0.00117	583.228	0.36335	581.682	11.9852	585.108	7.42734	583.692	5.8242	581.682	-0.14015	585.108	-0.01307	583.692	0.19723
582.538	4.94416	582.414	7.52913	583.626	7.22689	582.538	-0.04174	582.414	-0.00909	583.626	3.56999	581.953	3.7912	582.863	4.94171	584.228	4.03221	581.953	-0.06464	582.863	-0.0019	584.228	0.29959	582.682	12.0109	586.108	7.42826	584.692	5.81467	582.682	-0.11931	586.108	-0.00852	584.692	0.17397
583.538	4.95042	583.414	7.52944	584.626	7.04673	583.538	-0.02149	583.414	0.00315	584.626	3.49605	582.953	3.80136	583.863	4.94189	585.228	4.01843	582.953	-0.03592	583.863	-0.00139	585.228	0.23976	583.682	12.0327	587.108	7.42869	585.692	5.80668	583.682	-0.09666	587.108	-0.00391	585.692	0.15155
584.538	4.95339	584.414	7.52848	585.626	6.8724	584.538	-0.01071	584.414	0.01614	585.626	3.38223	583.953	3.8059	584.863	4.94195	586.228	4.00752	583.953	-0.01173	584.863	0.00073084	586.228	0.18881	584.682	12.0508	588.108	7.42875	586.692	5.80022	584.682	-0.08462	588.108	0.00043858	586.692	0.13132
585.538	4.95563	585.414	7.52627	586.626	6.7043	585.538	-0.01432	585.414	0.02739	586.626	3.2221	584.953	3.80699	585.863	4.94169	587.228	3.99896	584.953	-0.00205	585.863	0.00468	587.228	0.14926	585.682	12.0675	589.108	7.42848	587.692	5.79508	585.682	-0.08373	589.108	0.00434	587.692	0.11426
586.538	4.95979	586.414	7.52309	587.626	6.54415	586.538	-0.02889	586.414	0.03565	587.626	3.011	585.953	3.80748	586.863	4.94095	588.228	3.99212	585.953	-0.00424	586.863	0.01035	588.228	0.11993	586.682	12.0847	590.108	7.42782	588.692	5.79075	586.682	-0.0886	590.108	0.00756	588.692	0.10048
587.538	4.96735	587.414	7.51921	588.626	6.39584	587.538	-0.04647	587.414	0.04107	588.626	2.74996	586.953	3.80881	587.863	4.93959	589.228	3.98661	586.953	-0.00882	587.863	0.01714	589.228	0.09714	587.682	12.1031	591.108	7.42666	589.692	5.78673	587.682	-0.09517	591.108	0.00981	589.692	0.08948
588.538	4.97797	588.414	7.51488	589.626	6.26123	588.538	-0.05747	588.414	0.04442	589.626	2.44235	587.953	3.81082	588.863	4.93754	590.228	3.9822	587.953	-0.0109	588.863	0.02386	590.228	0.07695	588.682	12.1227	592.108	7.42496	590.692	5.78266	588.682	-0.10107	592.108	0.01071	590.692	0.08037
589.538	4.98951	589.414	7.51032	590.626	6.14258	589.538	-0.05466	589.414	0.04631	590.626	2.09955	588.953	3.81317	589.863	4.93489	591.228	3.97878	588.953	-0.01297	589.863	0.02877	591.228	0.05737	589.682	12.1433	593.108	7.42287	591.692	5.77853	589.682	-0.10297	593.108	0.00986	591.692	0.07203
590.538	4.99901	590.414	7.50567	591.626	6.04122	590.538	-0.03882	590.414	0.04668	591.626	1.73949	589.953	3.81618	590.863	4.9319	592.228	3.97633	589.953	-0.01733	590.863	0.03023	592.228	0.0391	590.682	12.1636	594.108	7.42082	592.692	5.77461	590.682	-0.09738	594.108	0.00711	592.692	0.06352
591.538	5.0048	591.414	7.50108	592.626	5.95777	591.538	-0.01976	591.414	0.04481	592.626	1.38583	590.953	3.8201	591.863	4.92894	593.228	3.97474	590.953	-0.02098	591.863	0.02762	593.228	0.02389	591.682	12.1819	595.108	7.41933	593.692	5.77119	591.682	-0.08489	595.108	0.00259	593.692	0.05419
592.538	5.00749	592.414	7.49682	593.626	5.89206	592.538	-0.00954	592.414	0.03971	593.626	1.06494	591.953	3.82433	592.863	4.92641	594.228	3.97383	591.953	-0.02048	592.863	0.02175	594.228	0.01323	592.682	12.1975	596.108	7.41887	594.692	5.76849	592.682	-0.07166	596.108	-0.0034	594.692	0.04387
593.538	5.00955	593.414	7.49325	594.626	5.84174	593.538	-0.01388	593.414	0.03074	594.626	0.79326	592.953	3.82813	593.863	4.92459	595.228	3.97334	592.953	-0.01779	593.863	0.01461	595.228	0.00667	593.682	12.2111	597.108	7.41958	595.692	5.76656	593.682	-0.06756	597.108	-0.01075	595.692	0.03302
594.538	5.01387	594.414	7.49077	595.626	5.80418	594.538	-0.03116	594.414	0.01834	595.626	0.59852	593.953	3.83163	594.863	4.92347	596.228	3.97312	593.953	-0.01869	594.863	0.00821	596.228	0.00241	594.682	12.2255	598.108	7.42134	596.692	5.76532	594.682	-0.07888	598.108	-0.02002	596.692	0.02192
595.538	5.02243	595.414	7.48963	596.626	5.77616	595.538	-0.05482	595.414	0.0043	596.626	0.44873	594.953	3.83605	595.863	4.92291	597.228	3.97307	594.953	-0.02667	595.863	0.00367	597.228	0.00031715	595.682	12.2433	599.108	7.42374	597.692	5.76475	595.682	-0.10024	599.108	-0.03286	597.692	0.01114
596.538	5.03548	596.414	7.48987	597.626	5.75546	596.538	-0.07391	596.414	-0.00867	597.626	0.32492	595.953	3.84246	596.863	4.92268	598.228	3.97306	595.953	-0.03633	596.863	0.00118	598.228	1.225e-07	596.682	12.265	600.108	7.42642	598.692	5.76467	596.682	-0.11522	600.108	-0.05159	598.692	0.00222
597.538	5.05092	597.414	7.49124	598.626	5.74095	597.538	-0.07629	597.414	-0.01801	598.626	0.22839	596.953	3.84985	597.863	4.92263			596.953	-0.03461	597.863	8.2831e-05			597.682	12.2879	601.108	7.42928			597.682	-0.10962	601.108	-0.07986
598.538	5.06473	598.414	7.49331			598.538	-0.05842	598.414	-0.02283			597.953	3.85502	598.863	4.92267			597.953	-0.014	598.863	-0.00113			598.682	12.3075	602.108	7.43232			598.682	-0.0835	602.108	-0.12337
599.538	5.07372	599.414	7.49567			599.538	-0.03146	599.414	-0.02404			598.953	3.85471	599.863	4.92287			598.953	0.01657	599.863	-0.00329			599.682	12.3208	603.108	7.43638			599.682	-0.05203	603.108	-0.20391
600.538	5.07779	600.414	7.4981			600.538	-0.01159	600.414	-0.0244			599.953	3.84859	600.863	4.92338			599.953	0.03716	600.863	-0.00744			600.682	12.328					600.682	-0.03601
601.538	5.07935	601.414	7.50057			601.538	-0.0062	601.414	-0.02482			600.953	3.83953	601.863	4.92445			600.953	0.03097	601.863	-0.01519			601.682	12.3321					601.682	-0.05447
602.538	5.08069	602.414	7.5032			602.538	-0.00864	602.414	-0.02984			601.953	3.83109	602.863	4.92682			601.953	-0.01323	602.863	-0.03929			602.682	12.3365					602.682	-0.12383
603.538	5.08325	603.414	7.50832			603.538	-0.01728	603.414	-0.14372			602.953	3.82559	603.863	4.94056			602.953	-0.11063	603.863	-0.37288			603.682	12.3449					603.682	-0.2882
												603.953	3.82701					603.953	-0.33331
