# Supplementary material for: Thermal analysis during partial carbonizing process of rhubarb, moutan and burnet
Source: PLoS One. 2017 Mar 21;12(3):e0173946. doi: 10.1371/journal.pone.0173946 (PMC5360265; doi:10.1371/journal.pone.0173946)
Supplement: S3 Fig — (XLSX) [file pone.0173946.s003.xlsx]

## Sheet: Fig.1
((A) RH and RHWSE						(B) CO and COASE						(C) SA and SAASE)
temperature	weight	DTG	temperature	weight	DTG	temperature	weight	DTG	temperature	weight	DTG	temperature	weight	DTG	temperature	weight	DTG
33.233	100	0.2189	30.538	100	-0.01025	29.953	-0.91212	100	33.561	100	0.0176	30.682	100	0	33.515	100	1.06e-06
33.333	100	0.2189	31.538	99.68	0.1472	30.953	-0.91212	100	33.661	100.03	-0.096	31.682	100	0	33.615	100.068	-0.19253
33.433	100	0.2189	32.538	99.6343	0.08544	31.953	-0.69054	99.8676	33.761	100.065	-0.16699	32.682	98.6529	-0.57979	33.715	100.138	-0.25842
33.533	100	0.2189	33.538	99.6181	0.03338	32.953	-0.80368	100.047	33.861	100.097	-0.22023	33.682	98.8125	-0.71379	33.815	100.185	-0.28542
33.633	99.6249	0.19616	34.538	99.6155	-0.00924	33.953	-0.8724	100.209	33.961	100.134	-0.25343	34.682	98.9576	-0.78303	33.915	100.22	-0.29934
33.733	99.6085	0.18367	35.538	99.6203	-0.04309	34.953	-0.91199	100.36	34.061	100.166	-0.27084	35.682	99.0901	-0.81397	34.015	100.251	-0.30758
33.833	99.5952	0.17092	36.538	99.6294	-0.06808	35.953	-0.9276	100.497	34.161	100.197	-0.2836	36.682	99.2132	-0.81951	34.115	100.279	-0.31218
33.933	99.5843	0.158	37.538	99.6409	-0.08309	36.953	-0.92425	100.624	34.261	100.227	-0.29385	37.682	99.3253	-0.80705	34.215	100.304	-0.31425
34.033	99.5754	0.14537	38.538	99.6529	-0.0884	37.953	-0.90673	100.741	34.361	100.258	-0.30278	38.682	99.4271	-0.78272	34.315	100.326	-0.31448
34.133	99.5681	0.13288	39.538	99.6645	-0.08573	38.953	-0.87959	100.851	34.461	100.288	-0.30998	39.682	99.5205	-0.75113	34.415	100.346	-0.31344
34.233	99.5619	0.12037	40.538	99.6749	-0.07731	39.953	-0.84683	100.951	34.561	100.317	-0.3155	40.682	99.6054	-0.71639	34.515	100.365	-0.31139
34.333	99.5567	0.10806	41.538	99.6836	-0.06561	40.953	-0.811	101.044	34.661	100.344	-0.3195	41.682	99.6825	-0.6811	34.615	100.381	-0.30867
34.433	99.5525	0.0961	42.538	99.6905	-0.05259	41.953	-0.77392	101.131	34.761	100.369	-0.32202	42.682	99.7537	-0.64596	34.715	100.396	-0.30544
34.533	99.5488	0.0841	43.538	99.6958	-0.03954	42.953	-0.73659	101.211	34.861	100.392	-0.32329	43.682	99.8196	-0.61084	34.815	100.41	-0.30178
34.633	99.5459	0.0727	44.538	99.6995	-0.02746	43.953	-0.69921	101.285	34.961	100.414	-0.3235	44.682	99.8806	-0.57491	34.915	100.423	-0.29772
34.733	99.5435	0.0615	45.538	99.7019	-0.01677	44.953	-0.66162	101.355	35.061	100.434	-0.32274	45.682	99.9374	-0.53663	35.015	100.436	-0.29332
34.833	99.5416	0.0506	46.538	99.7032	-0.00742	45.953	-0.62327	101.42	35.161	100.454	-0.32115	46.682	99.9897	-0.49532	35.115	100.447	-0.28856
34.933	99.5401	0.0399	47.538	99.7036	0.00073268	46.953	-0.58338	101.481	35.261	100.472	-0.31879	47.682	100.037	-0.4505	35.215	100.459	-0.28356
35.033	99.539	0.0294	48.538	99.7031	0.0082	47.953	-0.54165	101.537	35.361	100.489	-0.3157	48.682	100.08	-0.40242	35.315	100.469	-0.27828
35.133	99.5383	0.0193	49.538	99.7018	0.01563	48.953	-0.49807	101.589	35.461	100.505	-0.31199	49.682	100.117	-0.35272	35.415	100.479	-0.27277
35.233	99.5378	0.00948	50.538	99.6997	0.02373	49.953	-0.45296	101.637	35.561	100.521	-0.30775	50.682	100.15	-0.30238	35.515	100.488	-0.26709
35.333	99.5377	-7.28e-05	51.538	99.6966	0.03334	50.953	-0.40745	101.68	35.661	100.536	-0.30296	51.682	100.177	-0.25263	35.615	100.497	-0.26123
35.433	99.5378	-0.00946	52.538	99.6922	0.04536	51.953	-0.36252	101.719	35.761	100.55	-0.29773	52.682	100.2	-0.20429	35.715	100.506	-0.25512
35.533	99.5382	-0.0184	53.538	99.6864	0.06057	52.953	-0.31913	101.754	35.861	100.563	-0.29205	53.682	100.218	-0.15766	35.815	100.514	-0.2488
35.633	99.5388	-0.0272	54.538	99.6785	0.0795	53.953	-0.27805	101.785	35.961	100.576	-0.28611	54.682	100.232	-0.11238	35.915	100.522	-0.24219
35.733	99.5397	-0.0355	55.538	99.6681	0.10186	54.953	-0.2389	101.811	36.061	100.589	-0.27982	55.682	100.241	-0.06729	36.015	100.53	-0.23546
35.833	99.5407	-0.0435	56.538	99.6547	0.12652	55.953	-0.20113	101.835	36.161	100.601	-0.27326	56.682	100.245	-0.02106	36.115	100.537	-0.22854
35.933	99.5418	-0.0512	57.538	99.6382	0.15132	56.953	-0.16367	101.854	36.261	100.612	-0.26644	57.682	100.245	0.02794	36.215	100.544	-0.22152
36.033	99.5432	-0.0586	58.538	99.6186	0.17417	57.953	-0.12528	101.87	36.361	100.623	-0.25938	58.682	100.239	0.08052	36.315	100.55	-0.21436
36.133	99.5446	-0.0656	59.538	99.5958	0.19408	58.953	-0.08504	101.881	36.461	100.634	-0.25211	59.682	100.228	0.1364	36.415	100.557	-0.20696
36.233	99.5462	-0.0725	60.538	99.57	0.21119	59.953	-0.04166	101.889	36.561	100.644	-0.2446	60.682	100.21	0.19386	36.515	100.562	-0.19951
36.333	99.548	-0.079	61.538	99.5412	0.22707	60.953	0.00554	101.891	36.661	100.654	-0.23699	61.682	100.184	0.25063	36.615	100.568	-0.19183
36.433	99.5498	-0.0853	62.538	99.5095	0.24379	61.953	0.05681	101.887	36.761	100.663	-0.22925	62.682	100.152	0.30407	36.715	100.574	-0.18406
36.533	99.5517	-0.0913	63.538	99.4742	0.26328	62.953	0.11158	101.877	36.861	100.672	-0.22144	63.682	100.113	0.35229	36.815	100.579	-0.17612
36.633	99.5536	-0.097	64.538	99.4348	0.2863	63.953	0.16767	101.86	36.961	100.681	-0.21355	64.682	100.068	0.39496	36.915	100.584	-0.16799
36.733	99.5557	-0.10247	65.538	99.3901	0.31273	64.953	0.22234	101.834	37.061	100.689	-0.20563	65.682	100.016	0.43331	37.015	100.588	-0.15983
36.833	99.5578	-0.10774	66.538	99.3393	0.34122	65.953	0.27208	101.801	37.161	100.697	-0.19769	66.682	99.9581	0.46879	37.115	100.593	-0.15151
36.933	99.56	-0.11283	67.538	99.2816	0.36983	66.953	0.31428	101.761	37.261	100.705	-0.18971	67.682	99.8935	0.50402	37.215	100.597	-0.14315
37.033	99.5622	-0.11774	68.538	99.217	0.3962	67.953	0.34834	101.714	37.361	100.712	-0.18169	68.682	99.8221	0.54032	37.315	100.601	-0.13464
37.133	99.5645	-0.12243	69.538	99.1449	0.41848	68.953	0.3758	101.661	37.461	100.719	-0.17366	69.682	99.7426	0.5787	37.415	100.605	-0.12606
37.233	99.5668	-0.12696	70.538	99.0662	0.43533	69.953	0.39967	101.601	37.561	100.726	-0.16556	70.682	99.6548	0.61859	37.515	100.608	-0.11752
37.333	99.5692	-0.13133	71.538	98.9816	0.4458	70.953	0.42361	101.536	37.661	100.733	-0.15752	71.682	99.5573	0.65922	37.615	100.611	-0.10886
37.433	99.5717	-0.1355	72.538	98.8911	0.44886	71.953	0.45038	101.463	37.761	100.739	-0.14948	72.682	99.4497	0.69914	37.715	100.614	-0.10014
37.533	99.5741	-0.13953	73.538	98.7974	0.44499	72.953	0.48066	101.384	37.861	100.745	-0.14128	73.682	99.3316	0.73695	37.815	100.617	-0.0914
37.633	99.5766	-0.14342	74.538	98.7036	0.43685	73.953	0.51284	101.295	37.961	100.751	-0.13315	74.682	99.2032	0.77055	37.915	100.619	-0.0826
37.733	99.5792	-0.14718	75.538	98.6092	0.42612	74.953	0.54312	101.198	38.061	100.756	-0.12508	75.682	99.0652	0.79673	38.015	100.622	-0.0737
37.833	99.5817	-0.15081	76.538	98.5169	0.41478	75.953	0.56631	101.094	38.161	100.761	-0.11704	76.682	98.9199	0.81204	38.115	100.624	-0.0648
37.933	99.5844	-0.15431	77.538	98.4273	0.40601	76.953	0.57602	100.984	38.261	100.766	-0.10903	77.682	98.7688	0.81546	38.215	100.625	-0.0559
38.033	99.587	-0.15767	78.538	98.3387	0.40204	77.953	0.56798	100.872	38.361	100.771	-0.1011	78.682	98.6162	0.80788	38.315	100.627	-0.0471
38.133	99.5896	-0.16092	79.538	98.2509	0.40323	78.953	0.54395	100.762	38.461	100.775	-0.0933	79.682	98.4628	0.78807	38.415	100.628	-0.0382
38.233	99.5923	-0.16406	80.538	98.1642	0.40666	79.953	0.51061	100.658	38.561	100.779	-0.0855	80.682	98.3154	0.75334	38.515	100.63	-0.0294
38.333	99.5951	-0.16707	81.538	98.079	0.40645	80.953	0.47384	100.561	38.661	100.783	-0.0777	81.682	98.1754	0.70464	38.615	100.631	-0.0206
38.433	99.5978	-0.16996	82.538	97.9966	0.39888	81.953	0.43507	100.471	38.761	100.787	-0.07	82.682	98.0456	0.65202	38.715	100.631	-0.0118
38.533	99.6005	-0.17274	83.538	97.9189	0.38638	82.953	0.39406	100.391	38.861	100.79	-0.0623	83.682	97.9273	0.60757	38.815	100.632	-0.00298
38.633	99.6033	-0.17542	84.538	97.8451	0.3737	83.953	0.35388	100.319	38.961	100.793	-0.0547	84.682	97.8167	0.57402	38.915	100.632	0.00582
38.733	99.606	-0.17798	85.538	97.7753	0.36236	84.953	0.31947	100.257	39.061	100.796	-0.0472	85.682	97.7139	0.54724	39.015	100.633	0.0145
38.833	99.6088	-0.18045	86.538	97.7097	0.34988	85.953	0.29274	100.202	39.161	100.799	-0.0397	86.682	97.6173	0.52184	39.115	100.633	0.0232
38.933	99.6116	-0.18285	87.538	97.6484	0.33428	86.953	0.27287	100.152	39.261	100.801	-0.0323	87.682	97.5274	0.49702	39.215	100.633	0.0319
39.033	99.6144	-0.18512	88.538	97.5907	0.31717	87.953	0.25991	100.105	39.361	100.803	-0.0249	88.682	97.4438	0.47407	39.315	100.632	0.0406
39.133	99.6172	-0.1873	89.538	97.5365	0.30171	88.953	0.25371	100.061	39.461	100.805	-0.0176	89.682	97.3644	0.45309	39.415	100.632	0.0493
39.233	99.6201	-0.18941	90.538	97.4853	0.28926	89.953	0.25154	100.019	39.561	100.807	-0.0104	90.682	97.2895	0.43411	39.515	100.631	0.0579
39.333	99.6229	-0.19142	91.538	97.4363	0.27918	90.953	0.24917	99.9772	39.661	100.808	-0.00321	91.682	97.2188	0.41799	39.615	100.63	0.0665
39.433	99.6257	-0.19331	92.538	97.3889	0.27129	91.953	0.24413	99.9366	39.761	100.81	0.00395	92.682	97.1512	0.40674	39.715	100.629	0.0752
39.533	99.6285	-0.19513	93.538	97.3429	0.26634	92.953	0.23785	99.8973	39.861	100.811	0.011	93.682	97.0853	0.40139	39.815	100.628	0.0837
39.633	99.6313	-0.19686	94.538	97.2977	0.26432	93.953	0.23367	99.8593	39.961	100.812	0.0181	94.682	97.0202	0.4005	39.915	100.627	0.0923
39.733	99.6341	-0.19851	95.538	97.2528	0.26379	94.953	0.233	99.8219	40.061	100.812	0.025	95.682	96.9557	0.40071	40.015	100.625	0.10069
39.833	99.6369	-0.20009	96.538	97.2077	0.26308	95.953	0.23394	99.7846	40.161	100.813	0.0319	96.682	96.8918	0.39935	40.115	100.624	0.10902
39.933	99.6397	-0.20159	97.538	97.1621	0.26189	96.953	0.23385	99.7473	40.261	100.813	0.0387	97.682	96.8286	0.39633	40.215	100.622	0.11729
40.033	99.6425	-0.20303	98.538	97.1164	0.26112	97.953	0.23299	99.71	40.361	100.813	0.0454	98.682	96.7658	0.39378	40.315	100.62	0.12553
40.133	99.6453	-0.20439	99.538	97.0708	0.26098	98.953	0.23536	99.6723	40.461	100.813	0.0521	99.682	96.7027	0.39405	40.415	100.618	0.13366
40.233	99.648	-0.20569	100.538	97.0243	0.25977	99.953	0.24547	99.6335	40.561	100.812	0.0586	100.682	96.6388	0.39783	40.515	100.616	0.14166
40.333	99.6508	-0.20691	101.538	96.9775	0.25522	100.953	0.26377	99.5922	40.661	100.812	0.0652	101.682	96.5739	0.40347	40.615	100.613	0.14961
40.433	99.6536	-0.20807	102.538	96.9316	0.24744	101.953	0.2857	99.5474	40.761	100.811	0.0717	102.682	96.5083	0.40798	40.715	100.611	0.15749
40.533	99.6564	-0.20918	103.538	96.8867	0.23975	102.953	0.30515	99.4985	40.861	100.81	0.0781	103.682	96.4414	0.40885	40.815	100.608	0.16534
40.633	99.6591	-0.21022	104.538	96.8426	0.23609	103.953	0.31803	99.4462	40.961	100.809	0.0845	104.682	96.3736	0.40491	40.915	100.606	0.17313
40.733	99.6619	-0.21121	105.538	96.7986	0.23762	104.953	0.3242	99.3921	41.061	100.807	0.0908	105.682	96.3061	0.39666	41.015	100.603	0.18078
40.833	99.6647	-0.21214	106.538	96.7528	0.2412	105.953	0.32617	99.3366	41.161	100.806	0.0972	106.682	96.2392	0.3854	41.115	100.6	0.18842
40.933	99.6675	-0.21302	107.538	96.7056	0.24081	106.953	0.32663	99.2799	41.261	100.804	0.10341	107.682	96.1741	0.37241	41.215	100.597	0.19597
41.033	99.6702	-0.21384	108.538	96.6596	0.23287	107.953	0.32672	99.2223	41.361	100.802	0.10958	108.682	96.1108	0.35836	41.315	100.594	0.20347
41.133	99.6729	-0.21461	109.538	96.6152	0.21973	108.953	0.32506	99.1641	41.461	100.8	0.11572	109.682	96.0493	0.34386	41.415	100.591	0.21074
41.233	99.6757	-0.21533	110.538	96.572	0.20714	109.953	0.31896	99.1058	41.561	100.798	0.12182	110.682	95.9899	0.32995	41.515	100.587	0.21797
41.333	99.6784	-0.21601	111.538	96.5309	0.19908	110.953	0.30794	99.0484	41.661	100.796	0.12783	111.682	95.9321	0.31729	41.615	100.584	0.22512
41.433	99.6811	-0.21664	112.538	96.4917	0.19306	111.953	0.29572	98.9927	41.761	100.793	0.13381	112.682	95.8756	0.3055	41.715	100.58	0.23221
41.533	99.6838	-0.21722	113.538	96.4538	0.18448	112.953	0.28702	98.9384	41.861	100.791	0.13977	113.682	95.8208	0.29356	41.815	100.577	0.23917
41.633	99.6865	-0.21776	114.538	96.418	0.1729	113.953	0.28318	98.8853	41.961	100.788	0.14568	114.682	95.7676	0.28061	41.915	100.573	0.24605
41.733	99.6892	-0.21826	115.538	96.3844	0.16242	114.953	0.28154	98.8322	42.061	100.785	0.15154	115.682	95.7164	0.26589	42.015	100.569	0.25286
41.833	99.6919	-0.21873	116.538	96.3522	0.15691	115.953	0.27862	98.7788	42.161	100.782	0.15728	116.682	95.6689	0.24856	42.115	100.565	0.25958
41.933	99.6946	-0.21916	117.538	96.3207	0.1558	116.953	0.27347	98.7259	42.261	100.778	0.16305	117.682	95.6246	0.22871	42.215	100.562	0.26611
42.033	99.6972	-0.21955	118.538	96.2892	0.15508	117.953	0.26931	98.6735	42.361	100.775	0.16879	118.682	95.5833	0.20949	42.315	100.558	0.27255
42.133	99.6999	-0.21991	119.538	96.2584	0.15215	118.953	0.27045	98.6217	42.461	100.771	0.17441	119.682	95.545	0.19579	42.415	100.554	0.27892
42.233	99.7026	-0.22023	120.538	96.2287	0.14815	119.953	0.27573	98.5698	42.561	100.768	0.18002	120.682	95.5086	0.1884	42.515	100.55	0.2852
42.333	99.7053	-0.22053	121.538	96.1998	0.1455	120.953	0.27854	98.5168	42.661	100.764	0.18554	121.682	95.4734	0.18324	42.615	100.545	0.29142
42.433	99.7079	-0.22079	122.538	96.1715	0.14518	121.953	0.27398	98.464	42.761	100.76	0.19103	122.682	95.4397	0.17488	42.715	100.541	0.29745
42.533	99.7106	-0.22102	123.538	96.1432	0.14676	122.953	0.26392	98.4128	42.861	100.756	0.19649	123.682	95.408	0.16189	42.815	100.537	0.30344
42.633	99.7132	-0.22122	124.538	96.1142	0.14933	123.953	0.25469	98.3637	42.961	100.752	0.20195	124.682	95.3788	0.14958	42.915	100.533	0.30935
42.733	99.7159	-0.2214	125.538	96.0849	0.15208	124.953	0.25273	98.3157	43.061	100.747	0.20734	125.682	95.3513	0.14571	43.015	100.528	0.31519
42.833	99.7185	-0.22155	126.538	96.055	0.15561	125.953	0.26219	98.2674	43.161	100.743	0.21267	126.682	95.3232	0.15234	43.115	100.524	0.32095
42.933	99.7211	-0.22168	127.538	96.024	0.16287	126.953	0.28102	98.2166	43.261	100.738	0.21796	127.682	95.2935	0.16205	43.215	100.52	0.32662
43.033	99.7237	-0.22179	128.538	95.9908	0.17729	127.953	0.29897	98.1616	43.361	100.734	0.22323	128.682	95.2626	0.16452	43.315	100.515	0.33222
43.133	99.7263	-0.22187	129.538	95.9546	0.19779	128.953	0.30237	98.1048	43.461	100.729	0.22845	129.682	95.2325	0.15704	43.415	100.511	0.33774
43.233	99.7289	-0.22193	130.538	95.9142	0.21758	129.953	0.28695	98.0495	43.561	100.724	0.23362	130.682	95.2044	0.14675	43.515	100.506	0.34319
43.333	99.7315	-0.22197	131.538	95.8706	0.22844	130.953	0.26058	97.9978	43.661	100.719	0.23874	131.682	95.1777	0.14308	43.615	100.501	0.34858
43.433	99.7341	-0.222	132.538	95.8262	0.22926	131.953	0.23727	97.9513	43.761	100.714	0.24377	132.682	95.1505	0.14992	43.715	100.497	0.35393
43.533	99.7366	-0.22201	133.538	95.7819	0.22852	132.953	0.22543	97.9083	43.861	100.709	0.2488	133.682	95.1212	0.16301	43.815	100.492	0.35918
43.633	99.7392	-0.222	134.538	95.7368	0.23633	133.953	0.22457	97.8662	43.961	100.704	0.25375	134.682	95.0897	0.17536	43.915	100.487	0.36437
43.733	99.7418	-0.22197	135.538	95.6889	0.25494	134.953	0.22859	97.8239	44.061	100.699	0.25866	135.682	95.0562	0.18436	44.015	100.483	0.36945
43.833	99.7443	-0.22193	136.538	95.6365	0.27737	135.953	0.23207	97.7809	44.161	100.693	0.26348	136.682	95.0209	0.19213	44.115	100.478	0.37449
43.933	99.7469	-0.22187	137.538	95.5801	0.29522	136.953	0.23356	97.7365	44.261	100.688	0.26827	137.682	94.9841	0.20026	44.215	100.473	0.37948
44.033	99.7494	-0.2218	138.538	95.5209	0.30655	137.953	0.23405	97.6921	44.361	100.683	0.27303	138.682	94.9459	0.20657	44.315	100.468	0.3844
44.133	99.7519	-0.22172	139.538	95.4589	0.31447	138.953	0.23447	97.6482	44.461	100.677	0.27775	139.682	94.9066	0.20897	44.415	100.463	0.38925
44.233	99.7544	-0.22163	140.538	95.3952	0.32127	139.953	0.23545	97.6041	44.561	100.672	0.28243	140.682	94.8667	0.21106	44.515	100.458	0.39401
44.333	99.7569	-0.22152	141.538	95.3307	0.32824	140.953	0.2379	97.5591	44.661	100.666	0.28708	141.682	94.8257	0.21959	44.615	100.453	0.39871
44.433	99.7594	-0.22141	142.538	95.2645	0.3383	141.953	0.24209	97.5134	44.761	100.66	0.29167	142.682	94.782	0.23616	44.715	100.448	0.40345
44.533	99.7619	-0.22128	143.538	95.1956	0.3543	142.953	0.24714	97.4664	44.861	100.654	0.29621	143.682	94.7344	0.25527	44.815	100.443	0.4081
44.633	99.7643	-0.22114	144.538	95.1217	0.37628	143.953	0.25232	97.4182	44.961	100.649	0.30071	144.682	94.6835	0.27051	44.915	100.438	0.41267
44.733	99.7668	-0.22099	145.538	95.0434	0.40233	144.953	0.25756	97.3689	45.061	100.643	0.30518	145.682	94.6305	0.27991	45.015	100.433	0.41719
44.833	99.7692	-0.22084	146.538	94.9596	0.43272	145.953	0.26161	97.3186	45.161	100.637	0.3096	146.682	94.576	0.28451	45.115	100.427	0.42167
44.933	99.7717	-0.22067	147.538	94.8694	0.46651	146.953	0.26217	97.2678	45.261	100.631	0.31399	147.682	94.5212	0.28639	45.215	100.422	0.42608
45.033	99.7741	-0.22049	148.538	94.7735	0.49729	147.953	0.25921	97.2173	45.361	100.625	0.31836	148.682	94.4663	0.28883	45.315	100.417	0.43043
45.133	99.7766	-0.22031	149.538	94.6713	0.51882	148.953	0.25621	97.1674	45.461	100.619	0.32265	149.682	94.4093	0.29539	45.415	100.412	0.43474
45.233	99.779	-0.22011	150.538	94.5669	0.53106	149.953	0.25693	97.1172	45.561	100.613	0.32688	150.682	94.3504	0.3072	45.515	100.406	0.43899
45.333	99.7814	-0.2199	151.538	94.4601	0.54115	150.953	0.26236	97.0663	45.661	100.606	0.33108	151.682	94.2893	0.32196	45.615	100.401	0.44323
45.433	99.7838	-0.21969	152.538	94.3498	0.55553	151.953	0.2712	97.0139	45.761	100.6	0.33521	152.682	94.2252	0.33628	45.715	100.396	0.44739
45.533	99.7862	-0.21947	153.538	94.2364	0.57614	152.953	0.28321	96.9597	45.861	100.594	0.33935	153.682	94.1579	0.34867	45.815	100.39	0.4515
45.633	99.7886	-0.21923	154.538	94.1185	0.60251	153.953	0.30147	96.9024	45.961	100.588	0.34343	154.682	94.088	0.36005	45.915	100.385	0.45558
45.733	99.791	-0.21899	155.538	93.9945	0.63286	154.953	0.32841	96.8404	46.061	100.582	0.34743	155.682	94.0165	0.37124	46.015	100.379	0.4596
45.833	99.7934	-0.21873	156.538	93.8642	0.66306	155.953	0.35971	96.7723	46.161	100.575	0.35138	156.682	93.9427	0.3816	46.115	100.374	0.46357
45.933	99.7958	-0.21847	157.538	93.728	0.68828	156.953	0.3874	96.698	46.261	100.569	0.35528	157.682	93.8667	0.39065	46.215	100.368	0.46753
46.033	99.7981	-0.21819	158.538	93.5869	0.70737	157.953	0.40804	96.6196	46.361	100.563	0.35916	158.682	93.7892	0.3986	46.315	100.363	0.47144
46.133	99.8005	-0.21791	159.538	93.4423	0.7235	158.953	0.42227	96.5377	46.461	100.557	0.363	159.682	93.7106	0.40171	46.415	100.357	0.47533
46.233	99.8028	-0.2176	160.538	93.2943	0.73767	159.953	0.42536	96.454	46.561	100.55	0.36678	160.682	93.6325	0.39228	46.515	100.352	0.4792
46.333	99.8051	-0.21729	161.538	93.1447	0.74457	160.953	0.41089	96.372	46.661	100.544	0.37052	161.682	93.5573	0.36796	46.615	100.346	0.483
46.433	99.8074	-0.21697	162.538	92.995	0.74011	161.953	0.38324	96.2942	46.761	100.537	0.37423	162.682	93.4886	0.33769	46.715	100.341	0.48677
46.533	99.8097	-0.21663	163.538	92.8469	0.72883	162.953	0.35771	96.2216	46.861	100.531	0.37789	163.682	93.4253	0.31136	46.815	100.335	0.49052
46.633	99.812	-0.21628	164.538	92.7004	0.71909	163.953	0.34575	96.1528	46.961	100.525	0.38149	164.682	93.366	0.29367	46.915	100.329	0.49424
46.733	99.8143	-0.21592	165.538	92.5546	0.71512	164.953	0.34552	96.0854	47.061	100.518	0.38504	165.682	93.3096	0.28581	47.015	100.323	0.49792
46.833	99.8166	-0.21553	166.538	92.4106	0.71709	165.953	0.34956	96.0173	47.161	100.512	0.38855	166.682	93.2538	0.28847	47.115	100.318	0.50158
46.933	99.8189	-0.21513	167.538	92.2661	0.72425	166.953	0.35396	95.948	47.261	100.505	0.392	167.682	93.1963	0.30005	47.215	100.312	0.50519
47.033	99.8212	-0.21471	168.538	92.1189	0.73398	167.953	0.35751	95.8779	47.361	100.499	0.39541	168.682	93.1355	0.31399	47.315	100.306	0.50876
47.133	99.8234	-0.21428	169.538	91.9707	0.73996	168.953	0.35763	95.8071	47.461	100.492	0.39877	169.682	93.0717	0.32181	47.415	100.3	0.51231
47.233	99.8257	-0.21382	170.538	91.8227	0.73708	169.953	0.35265	95.7368	47.561	100.486	0.40209	170.682	93.0073	0.32089	47.515	100.294	0.51584
47.333	99.8279	-0.21335	171.538	91.676	0.72732	170.953	0.34537	95.6675	47.661	100.479	0.40537	171.682	92.9451	0.31609	47.615	100.288	0.51934
47.433	99.8301	-0.21286	172.538	91.531	0.71802	171.953	0.33993	95.5999	47.761	100.473	0.4086	172.682	92.8839	0.31189	47.715	100.282	0.52282
47.533	99.8323	-0.21235	173.538	91.3875	0.71462	172.953	0.33765	95.5332	47.861	100.466	0.41177	173.682	92.8215	0.30782	47.815	100.276	0.52626
47.633	99.8345	-0.21181	174.538	91.2426	0.71793	173.953	0.33841	95.4659	47.961	100.46	0.41488	174.682	92.7611	0.3018	47.915	100.27	0.52968
47.733	99.8367	-0.21126	175.538	91.0967	0.72762	174.953	0.3427	95.3983	48.061	100.453	0.41794	175.682	92.7026	0.29484	48.015	100.264	0.53308
47.833	99.8389	-0.21068	176.538	90.9489	0.74396	175.953	0.35013	95.3289	48.161	100.447	0.42096	176.682	92.6445	0.29156	48.115	100.258	0.53646
47.933	99.8411	-0.21007	177.538	90.797	0.76676	176.953	0.35803	95.2584	48.261	100.44	0.42393	177.682	92.5866	0.29632	48.215	100.252	0.53984
48.033	99.8433	-0.20944	178.538	90.6416	0.79534	177.953	0.36516	95.1869	48.361	100.434	0.42683	178.682	92.5266	0.30895	48.315	100.246	0.54318
48.133	99.8454	-0.20879	179.538	90.4797	0.83122	178.953	0.37528	95.1135	48.461	100.427	0.42968	179.682	92.4637	0.32485	48.415	100.24	0.5465
48.233	99.8476	-0.20811	180.538	90.3088	0.87567	179.953	0.39201	95.0373	48.561	100.421	0.43247	180.682	92.3979	0.33782	48.515	100.234	0.54979
48.333	99.8498	-0.2074	181.538	90.1277	0.92582	180.953	0.40989	94.9578	48.661	100.414	0.4352	181.682	92.3298	0.34317	48.615	100.227	0.55305
48.433	99.8519	-0.20667	182.538	89.9349	0.97763	181.953	0.41791	94.8758	48.761	100.408	0.43788	182.682	92.2613	0.34052	48.715	100.221	0.55629
48.533	99.854	-0.2059	183.538	89.7302	1.03208	182.953	0.41384	94.7928	48.861	100.401	0.4405	183.682	92.1944	0.33522	48.815	100.215	0.55954
48.633	99.8561	-0.20511	184.538	89.5171	1.09403	183.953	0.4089	94.7109	48.961	100.395	0.44307	184.682	92.1278	0.33435	48.915	100.209	0.56276
48.733	99.8583	-0.20429	185.538	89.2896	1.16774	184.953	0.41593	94.6294	49.061	100.388	0.44559	185.682	92.0607	0.34129	49.015	100.202	0.56595
48.833	99.8604	-0.20344	186.538	89.0426	1.25135	185.953	0.43764	94.5446	49.161	100.382	0.44805	186.682	91.9923	0.35277	49.115	100.196	0.56913
48.933	99.8624	-0.20256	187.538	88.7806	1.3376	186.953	0.46646	94.4543	49.261	100.375	0.45046	187.682	91.9212	0.36189	49.215	100.19	0.57231
49.033	99.8645	-0.20165	188.538	88.5028	1.42264	187.953	0.49147	94.3589	49.361	100.369	0.4528	188.682	91.8493	0.36346	49.315	100.183	0.57546
49.133	99.8666	-0.20071	189.538	88.209	1.50468	188.953	0.50709	94.2592	49.461	100.362	0.4551	189.682	91.7777	0.358	49.415	100.177	0.5786
49.233	99.8686	-0.19974	190.538	87.895	1.58433	189.953	0.51525	94.1565	49.561	100.356	0.45733	190.682	91.7073	0.34957	49.515	100.17	0.58172
49.333	99.8706	-0.19874	191.538	87.566	1.66065	190.953	0.52077	94.0532	49.661	100.349	0.45951	191.682	91.6381	0.342	49.615	100.164	0.5848
49.433	99.8727	-0.19771	192.538	87.2238	1.73295	191.953	0.5258	93.9488	49.761	100.343	0.46161	192.682	91.5701	0.33788	49.715	100.157	0.58788
49.533	99.8747	-0.19664	193.538	86.8651	1.79958	192.953	0.53086	93.8434	49.861	100.336	0.46366	193.682	91.5024	0.33897	49.815	100.15	0.59097
49.633	99.8767	-0.19555	194.538	86.4984	1.85573	193.953	0.53806	93.7368	49.961	100.33	0.46564	194.682	91.4333	0.34633	49.915	100.144	0.59404
49.733	99.8787	-0.19442	195.538	86.1183	1.90042	194.953	0.55012	93.6289	50.061	100.323	0.46757	195.682	91.3631	0.35995	50.015	100.137	0.5971
49.833	99.8806	-0.19326	196.538	85.7294	1.9323	195.953	0.56746	93.5174	50.161	100.317	0.46943	196.682	91.2891	0.3792	50.115	100.13	0.60013
49.933	99.8826	-0.19207	197.538	85.3361	1.94894	196.953	0.58653	93.4009	50.261	100.311	0.47123	197.682	91.2099	0.4003	50.215	100.124	0.60315
50.033	99.8846	-0.19083	198.538	84.9403	1.94561	197.953	0.60123	93.2815	50.361	100.304	0.47297	198.682	91.1274	0.41532	50.315	100.117	0.60616
50.133	99.8865	-0.18957	199.538	84.5497	1.91871	198.953	0.60826	93.1608	50.461	100.298	0.47465	199.682	91.0442	0.41827	50.415	100.11	0.60917
50.233	99.8885	-0.18826	200.538	84.1642	1.86972	199.953	0.60912	93.0387	50.561	100.291	0.47627	200.682	90.9623	0.40983	50.515	100.103	0.61215
50.333	99.8904	-0.18692	201.538	83.7927	1.8066	200.953	0.60827	92.9166	50.661	100.285	0.47783	201.682	90.8818	0.39625	50.615	100.096	0.61512
50.433	99.8923	-0.18554	202.538	83.4326	1.73693	201.953	0.61082	92.7935	50.761	100.279	0.47934	202.682	90.8033	0.38577	50.715	100.09	0.61808
50.533	99.8942	-0.18413	203.538	83.0837	1.66564	202.953	0.61978	92.6695	50.861	100.272	0.48077	203.682	90.7257	0.3841	50.815	100.083	0.62102
50.633	99.8961	-0.18269	204.538	82.7547	1.59592	203.953	0.63356	92.5448	50.961	100.266	0.48214	204.682	90.6477	0.39174	50.915	100.076	0.62396
50.733	99.898	-0.18122	205.538	82.4378	1.52551	204.953	0.64766	92.417	51.061	100.259	0.48345	205.682	90.5675	0.40435	51.015	100.069	0.62691
50.833	99.8999	-0.17971	206.538	82.1349	1.45511	205.953	0.65793	92.2854	51.161	100.253	0.48469	206.682	90.4844	0.4159	51.115	100.062	0.62983
50.933	99.9017	-0.17819	207.538	81.8435	1.38568	206.953	0.66368	92.1519	51.261	100.247	0.48587	207.682	90.3996	0.42307	51.215	100.054	0.63272
51.033	99.9035	-0.17663	208.538	81.5674	1.31949	207.953	0.66805	92.0176	51.361	100.241	0.48698	208.682	90.3137	0.428	51.315	100.047	0.63561
51.133	99.9053	-0.17505	209.538	81.3075	1.25823	208.953	0.67417	91.8816	51.461	100.234	0.48804	209.682	90.2266	0.43541	51.415	100.04	0.63848
51.233	99.9071	-0.17344	210.538	81.0587	1.20336	209.953	0.68202	91.7454	51.561	100.228	0.48903	210.682	90.1376	0.4475	51.515	100.033	0.64134
51.333	99.9089	-0.1718	211.538	80.8197	1.15684	210.953	0.69068	91.6077	51.661	100.222	0.48997	211.682	90.0459	0.46291	51.615	100.026	0.64419
51.433	99.9107	-0.17013	212.538	80.5881	1.11714	211.953	0.70084	91.467	51.761	100.215	0.49084	212.682	89.9509	0.47956	51.715	100.019	0.64701
51.533	99.9124	-0.16845	213.538	80.3647	1.07991	212.953	0.71171	91.3241	51.861	100.209	0.49166	213.682	89.8523	0.49579	51.815	100.011	0.64981
51.633	99.9141	-0.16673	214.538	80.1499	1.04143	213.953	0.71853	91.1793	51.961	100.203	0.49241	214.682	89.7505	0.50991	51.915	100.004	0.65261
51.733	99.9158	-0.16499	215.538	79.9417	1.00226	214.953	0.71708	91.0341	52.061	100.197	0.4931	215.682	89.6466	0.52096	52.015	99.9968	0.65537
51.833	99.9175	-0.16323	216.538	79.7412	0.96763	215.953	0.7101	90.8908	52.161	100.19	0.49372	216.682	89.5411	0.52975	52.115	99.9895	0.65814
51.933	99.9192	-0.16144	217.538	79.547	0.94165	216.953	0.70571	90.7489	52.261	100.184	0.49429	217.682	89.4338	0.53837	52.215	99.9821	0.66089
52.033	99.9208	-0.15963	218.538	79.3575	0.92426	217.953	0.71017	90.6067	52.361	100.178	0.4948	218.682	89.3243	0.54887	52.315	99.9747	0.66363
52.133	99.9224	-0.15779	219.538	79.1716	0.91222	218.953	0.72285	90.4633	52.461	100.172	0.49526	219.682	89.212	0.56259	52.415	99.9673	0.66635
52.233	99.9241	-0.15594	220.538	78.9871	0.9023	219.953	0.73779	90.3167	52.561	100.166	0.49565	220.682	89.0964	0.58057	52.515	99.9598	0.66906
52.333	99.9257	-0.15407	221.538	78.8059	0.89335	220.953	0.74914	90.1663	52.661	100.159	0.49599	221.682	88.9765	0.60371	52.615	99.9523	0.67175
52.433	99.9272	-0.15219	222.538	78.625	0.88499	221.953	0.75528	90.0145	52.761	100.153	0.49628	222.682	88.8518	0.63127	52.715	99.9448	0.67443
52.533	99.9288	-0.15029	223.538	78.4453	0.87641	222.953	0.75889	89.8618	52.861	100.147	0.4965	223.682	88.7218	0.66016	52.815	99.9372	0.6771
52.633	99.9303	-0.14838	224.538	78.2696	0.86647	223.953	0.76404	89.7075	52.961	100.141	0.49668	224.682	88.5841	0.68746	52.915	99.9296	0.67973
52.733	99.9318	-0.14644	225.538	78.095	0.85551	224.953	0.77436	89.5507	53.061	100.135	0.4968	225.682	88.4401	0.71189	53.015	99.922	0.68235
52.833	99.9333	-0.1445	226.538	77.9214	0.8462	225.953	0.79182	89.3917	53.161	100.129	0.49686	226.682	88.2945	0.73425	53.115	99.9144	0.68496
52.933	99.9348	-0.14254	227.538	77.7521	0.84106	226.953	0.81545	89.2309	53.261	100.123	0.49688	227.682	88.1452	0.7564	53.215	99.9066	0.68758
53.033	99.9363	-0.14057	228.538	77.5828	0.83978	227.953	0.84226	89.0649	53.361	100.117	0.49684	228.682	87.9904	0.77888	53.315	99.8988	0.69019
53.133	99.9377	-0.13858	229.538	77.4116	0.8403	228.953	0.86903	88.8914	53.461	100.11	0.49675	229.682	87.8314	0.80217	53.415	99.891	0.69278
53.233	99.9391	-0.13659	230.538	77.2405	0.84053	229.953	0.89244	88.7122	53.561	100.104	0.49662	230.682	87.6667	0.82832	53.515	99.8832	0.69534
53.333	99.9405	-0.13458	231.538	77.0704	0.84002	230.953	0.90883	88.5298	53.661	100.098	0.49643	231.682	87.4964	0.85815	53.615	99.8753	0.69787
53.433	99.9419	-0.13259	232.538	76.9005	0.83936	231.953	0.91703	88.3433	53.761	100.092	0.4962	232.682	87.3197	0.88965	53.715	99.8674	0.70038
53.533	99.9433	-0.13057	233.538	76.7297	0.838	232.953	0.92183	88.156	53.861	100.086	0.49592	233.682	87.1377	0.91943	53.815	99.8595	0.70289
53.633	99.9446	-0.12856	234.538	76.5593	0.8341	233.953	0.93123	87.9696	53.961	100.08	0.4956	234.682	86.9505	0.94713	53.915	99.8515	0.70538
53.733	99.9459	-0.12654	235.538	76.3901	0.82811	234.953	0.9491	87.7809	54.061	100.074	0.49523	235.682	86.7535	0.97584	54.015	99.8434	0.70786
53.833	99.9472	-0.12452	236.538	76.2216	0.82495	235.953	0.97349	87.5871	54.161	100.068	0.49482	236.682	86.5527	1.00594	54.115	99.8354	0.71031
53.933	99.9485	-0.1225	237.538	76.0537	0.82999	236.953	0.99961	87.3871	54.261	100.062	0.49437	237.682	86.3461	1.03594	54.215	99.8273	0.71273
54.033	99.9497	-0.12048	238.538	75.8842	0.84305	237.953	1.02293	87.182	54.361	100.056	0.49387	238.682	86.1306	1.06448	54.315	99.8192	0.71514
54.133	99.951	-0.11846	239.538	75.7116	0.85807	238.953	1.04107	86.974	54.461	100.05	0.49334	239.682	85.9135	1.09194	54.415	99.811	0.71753
54.233	99.9522	-0.11644	240.538	75.5366	0.86857	239.953	1.05489	86.7625	54.561	100.044	0.49277	240.682	85.6896	1.12224	54.515	99.8028	0.71991
54.333	99.9534	-0.11443	241.538	75.3596	0.87282	240.953	1.06793	86.5487	54.661	100.037	0.49216	241.682	85.4588	1.15646	54.615	99.7945	0.72227
54.433	99.9545	-0.11242	242.538	75.1815	0.87371	241.953	1.08421	86.3321	54.761	100.031	0.49151	242.682	85.2231	1.19118	54.715	99.7862	0.72459
54.533	99.9557	-0.11041	243.538	75.0016	0.87583	242.953	1.10553	86.1124	54.861	100.025	0.49083	243.682	84.9796	1.22201	54.815	99.7779	0.7269
54.633	99.9568	-0.10841	244.538	74.8223	0.88274	243.953	1.13082	85.8881	54.961	100.019	0.49012	244.682	84.7314	1.24576	54.915	99.7695	0.72919
54.733	99.9579	-0.10641	245.538	74.6429	0.89557	244.953	1.15689	85.6557	55.061	100.013	0.48938	245.682	84.4785	1.26386	55.015	99.7611	0.73146
54.833	99.959	-0.10442	246.538	74.4604	0.9132	245.953	1.17957	85.4184	55.161	100.007	0.48861	246.682	84.2204	1.28224	55.115	99.7526	0.73371
54.933	99.96	-0.10242	247.538	74.2756	0.93324	246.953	1.19782	85.1781	55.261	100.001	0.48781	247.682	83.9578	1.30778	55.215	99.7441	0.73592
55.033	99.9611	-0.10043	248.538	74.0839	0.9547	247.953	1.21424	84.9341	55.361	99.995	0.48698	248.682	83.6895	1.34249	55.315	99.7356	0.73812
55.133	99.9621	-0.0984	249.538	73.8876	0.97668	248.953	1.23312	84.6866	55.461	99.989	0.48613	249.682	83.4121	1.38163	55.415	99.727	0.7403
55.233	99.9631	-0.0965	250.538	73.6876	0.99873	249.953	1.25907	84.4339	55.561	99.983	0.48525	250.682	83.1265	1.41727	55.515	99.7183	0.74247
55.333	99.9641	-0.0945	251.538	73.4839	1.02183	250.953	1.29376	84.1743	55.661	99.9769	0.48435	251.682	82.8388	1.44375	55.615	99.7096	0.74459
55.433	99.9651	-0.0925	252.538	73.2745	1.04846	251.953	1.33288	83.909	55.761	99.9708	0.48342	252.682	82.5477	1.45995	55.715	99.7009	0.7467
55.533	99.966	-0.0905	253.538	73.0571	1.0785	252.953	1.37043	83.6358	55.861	99.9647	0.48247	253.682	82.2509	1.46669	55.815	99.6921	0.74879
55.633	99.9669	-0.0886	254.538	72.838	1.10667	253.953	1.40472	83.3545	55.961	99.9587	0.4815	254.682	81.9536	1.46756	55.915	99.6833	0.75083
55.733	99.9678	-0.0866	255.538	72.6122	1.13051	254.953	1.44098	83.0662	56.061	99.9526	0.48051	255.682	81.6568	1.46957	56.015	99.6745	0.75284
55.833	99.9687	-0.0847	256.538	72.3797	1.15312	255.953	1.48526	82.771	56.161	99.9466	0.47952	256.682	81.3564	1.47959	56.115	99.6656	0.75484
55.933	99.9696	-0.0827	257.538	72.1455	1.18119	256.953	1.53586	82.4669	56.261	99.9406	0.47851	257.682	81.0534	1.49994	56.215	99.6568	0.7568
56.033	99.9705	-0.0808	258.538	71.905	1.21874	257.953	1.58608	82.1508	56.361	99.9345	0.47749	258.682	80.7497	1.52665	56.315	99.6479	0.75873
56.133	99.9713	-0.0789	259.538	71.6559	1.26219	258.953	1.63523	81.8241	56.461	99.9285	0.47645	259.682	80.4413	1.55221	56.415	99.6389	0.76064
56.233	99.9721	-0.077	260.538	71.3984	1.30411	259.953	1.69201	81.4874	56.561	99.9225	0.47541	260.682	80.1264	1.56879	56.515	99.6299	0.76252
56.333	99.9729	-0.075	261.538	71.1312	1.34088	260.953	1.76259	81.1378	56.661	99.9165	0.47435	261.682	79.8071	1.57379	56.615	99.6208	0.76437
56.433	99.9737	-0.0731	262.538	70.8547	1.37566	261.953	1.8415	80.7726	56.761	99.9105	0.47329	262.682	79.4876	1.57319	56.715	99.6117	0.7662
56.533	99.9744	-0.0712	263.538	70.5719	1.41651	262.953	1.91944	80.3923	56.861	99.9045	0.47222	263.682	79.1694	1.57557	56.815	99.6026	0.76799
56.633	99.9752	-0.0693	264.538	70.2813	1.46989	263.953	1.9968	80.0011	56.961	99.8985	0.47114	264.682	78.8523	1.58297	56.915	99.5935	0.76974
56.733	99.9759	-0.0674	265.538	69.9775	1.53471	264.953	2.08325	79.5922	57.061	99.8925	0.47004	265.682	78.5324	1.59163	57.015	99.5843	0.77148
56.833	99.9766	-0.0656	266.538	69.6586	1.6026	265.953	2.1797	79.1601	57.161	99.8865	0.46895	266.682	78.2106	1.59943	57.115	99.5751	0.77317
56.933	99.9772	-0.0637	267.538	69.3269	1.66464	266.953	2.27183	78.7144	57.261	99.8804	0.46785	267.682	77.8908	1.60803	57.215	99.5658	0.77485
57.033	99.9779	-0.0618	268.538	68.9847	1.71558	267.953	2.35242	78.2531	57.361	99.8744	0.46675	268.682	77.567	1.61845	57.315	99.5564	0.77651
57.133	99.9785	-0.0599	269.538	68.6331	1.75335	268.953	2.42864	77.771	57.461	99.8684	0.46564	269.682	77.2388	1.6283	57.415	99.547	0.77812
57.233	99.9792	-0.0581	270.538	68.2751	1.77923	269.953	2.51198	77.2721	57.561	99.8624	0.46454	270.682	76.9092	1.63438	57.515	99.5377	0.7797
57.333	99.9798	-0.0562	271.538	67.9132	1.79975	270.953	2.61012	76.7548	57.661	99.8564	0.46344	271.682	76.5777	1.63558	57.615	99.5283	0.78124
57.433	99.9804	-0.0544	272.538	67.5486	1.82415	271.953	2.7251	76.2183	57.761	99.8504	0.46232	272.682	76.2449	1.63348	57.715	99.5189	0.78277
57.533	99.9809	-0.0525	273.538	67.1754	1.85877	272.953	2.85714	75.6554	57.861	99.8444	0.46121	273.682	75.9122	1.63196	57.815	99.5093	0.78427
57.633	99.9815	-0.0507	274.538	66.7903	1.90189	273.953	3.00394	75.0583	57.961	99.8384	0.4601	274.682	75.5799	1.63444	57.915	99.4998	0.78574
57.733	99.982	-0.0488	275.538	66.4024	1.94436	274.953	3.15833	74.4357	58.061	99.8323	0.45899	275.682	75.2477	1.64125	58.015	99.4902	0.78717
57.833	99.9825	-0.047	276.538	66.0037	1.9813	275.953	3.31787	73.7846	58.161	99.8263	0.45788	276.682	74.9143	1.65013	58.115	99.4806	0.78856
57.933	99.983	-0.0451	277.538	65.5965	2.01376	276.953	3.47962	73.1007	58.261	99.8202	0.45676	277.682	74.5794	1.65823	58.215	99.4711	0.78993
58.033	99.9835	-0.0433	278.538	65.1867	2.04489	277.953	3.63624	72.3841	58.361	99.8141	0.45565	278.682	74.2438	1.66351	58.315	99.4614	0.79126
58.133	99.9839	-0.0414	279.538	64.7681	2.0747	278.953	3.78402	71.6323	58.461	99.8081	0.45455	279.682	73.9083	1.66595	58.415	99.4518	0.79255
58.233	99.9844	-0.0396	280.538	64.3449	2.09966	279.953	3.92783	70.8518	58.561	99.8021	0.45345	280.682	73.5712	1.668	58.515	99.4422	0.79382
58.333	99.9848	-0.0377	281.538	63.916	2.11948	280.953	4.07627	70.0444	58.661	99.7961	0.45235	281.682	73.2325	1.67308	58.615	99.4325	0.79506
58.433	99.9852	-0.0359	282.538	63.4858	2.13717	281.953	4.22888	69.2036	58.761	99.79	0.45126	282.682	72.8917	1.68245	58.715	99.4228	0.79627
58.533	99.9856	-0.034	283.538	63.0548	2.15527	282.953	4.37311	68.3332	58.861	99.784	0.45016	283.682	72.551	1.69409	58.815	99.413	0.79746
58.633	99.9859	-0.0322	284.538	62.6168	2.17259	283.953	4.4963	67.4364	58.961	99.778	0.44908	284.682	72.2086	1.70684	58.915	99.4031	0.79861
58.733	99.9862	-0.0303	285.538	62.176	2.18446	284.953	4.58936	66.521	59.061	99.772	0.448	285.682	71.8594	1.72384	59.015	99.3934	0.79973
58.833	99.9866	-0.0285	286.538	61.7341	2.18715	285.953	4.64691	65.5922	59.161	99.766	0.44693	286.682	71.5052	1.74998	59.115	99.3835	0.80082
58.933	99.9869	-0.0266	287.538	61.2909	2.18144	286.953	4.66731	64.6523	59.261	99.7601	0.44587	287.682	71.1468	1.78872	59.215	99.3736	0.80189
59.033	99.9871	-0.0248	288.538	60.8477	2.173	287.953	4.65041	63.7051	59.361	99.7541	0.44482	288.682	70.7795	1.84027	59.315	99.3637	0.80292
59.133	99.9874	-0.0229	289.538	60.4061	2.16826	288.953	4.59515	62.7659	59.461	99.7482	0.44376	289.682	70.4013	1.89734	59.415	99.3537	0.80393
59.233	99.9876	-0.021	290.538	59.9648	2.1675	289.953	4.50351	61.8435	59.561	99.7422	0.44271	290.682	70.0131	1.94566	59.515	99.3436	0.80492
59.333	99.9878	-0.0192	291.538	59.5234	2.16279	290.953	4.3855	60.9444	59.661	99.7362	0.44165	291.682	69.6123	1.9746	59.615	99.3335	0.80589
59.433	99.9881	-0.0173	292.538	59.0877	2.14516	291.953	4.25622	60.0798	59.761	99.7302	0.44061	292.682	69.21	1.98464	59.715	99.3233	0.80683
59.533	99.9882	-0.0154	293.538	58.6578	2.11374	292.953	4.12281	59.237	59.861	99.7243	0.43957	293.682	68.8113	1.98429	59.815	99.3131	0.80774
59.633	99.9884	-0.0135	294.538	58.2337	2.07512	293.953	3.98687	58.4173	59.961	99.7184	0.43854	294.682	68.4122	1.9772	59.915	99.3029	0.80862
59.733	99.9885	-0.0117	295.538	57.8187	2.03537	294.953	3.84817	57.6302	60.061	99.7125	0.43752	295.682	68.017	1.961	60.015	99.2926	0.80948
59.833	99.9887	-0.00977	296.538	57.4127	1.99618	295.953	3.70553	56.8679	60.161	99.7067	0.43651	296.682	67.6229	1.93629	60.115	99.2823	0.81031
59.933	99.9887	-0.00788	297.538	57.0119	1.95852	296.953	3.56748	56.1488	60.261	99.7009	0.4355	297.682	67.2342	1.9111	60.215	99.272	0.81111
60.033	99.9888	-0.00598	298.538	56.6168	1.92375	297.953	3.44015	55.4585	60.361	99.6951	0.43451	298.682	66.8515	1.89172	60.315	99.2617	0.81189
60.133	99.9889	-0.00407	299.538	56.2306	1.88997	298.953	3.32547	54.7749	60.461	99.6894	0.43351	299.682	66.4726	1.87491	60.415	99.2513	0.81264
60.233	99.9889	-0.00217	300.538	55.8454	1.8531	299.953	3.22029	54.1122	60.561	99.6836	0.43252	300.682	66.0947	1.85361	60.515	99.2408	0.81338
60.333	99.9889	-0.000264	301.538	55.4709	1.8151	300.953	3.11217	53.4744	60.661	99.6779	0.43154	301.682	65.7177	1.8265	60.615	99.2304	0.81408
60.433	99.9889	0.00167	302.538	55.1085	1.78101	301.953	2.9959	52.8611	60.761	99.6722	0.43056	302.682	65.353	1.79757	60.715	99.22	0.81476
60.533	99.9889	0.00362	303.538	54.7512	1.75269	302.953	2.87769	52.2701	60.861	99.6665	0.42958	303.682	64.9947	1.7657	60.815	99.2096	0.81542
60.633	99.9888	0.00558	304.538	54.399	1.72731	303.953	2.76492	51.7001	60.961	99.6609	0.42861	304.682	64.6403	1.72707	60.915	99.1991	0.81606
60.733	99.9888	0.00753	305.538	54.0513	1.70021	304.953	2.65898	51.1529	61.061	99.6554	0.42766	305.682	64.2937	1.68384	61.015	99.1885	0.81668
60.833	99.9887	0.00948	306.538	53.7052	1.66984	305.953	2.55909	50.6262	61.161	99.6498	0.4267	306.682	63.9555	1.64439	61.115	99.1779	0.81728
60.933	99.9886	0.0114	307.538	53.3655	1.63792	306.953	2.46894	50.1171	61.261	99.6443	0.42574	307.682	63.6235	1.61449	61.215	99.1675	0.81785
61.033	99.9884	0.0134	308.538	53.0354	1.60578	307.953	2.39223	49.6228	61.361	99.6388	0.42479	308.682	63.2967	1.59179	61.315	99.1569	0.81841
61.133	99.9882	0.0154	309.538	52.7139	1.57533	308.953	2.32601	49.1435	61.461	99.6334	0.42385	309.682	62.976	1.57059	61.415	99.1464	0.81894
61.233	99.9881	0.0174	310.538	52.3983	1.54964	309.953	2.26361	48.6784	61.561	99.6281	0.42291	310.682	62.6601	1.54895	61.515	99.1358	0.81946
61.333	99.9878	0.0193	311.538	52.087	1.52885	310.953	2.20219	48.2253	61.661	99.6227	0.42196	311.682	62.3481	1.52785	61.615	99.1251	0.81996
61.433	99.9876	0.0213	312.538	51.779	1.50879	311.953	2.14164	47.7816	61.761	99.6173	0.42102	312.682	62.0402	1.5066	61.715	99.1144	0.82045
61.533	99.9874	0.0233	313.538	51.4735	1.48607	312.953	2.08082	47.3488	61.861	99.612	0.42008	313.682	61.7371	1.48393	61.815	99.1035	0.82092
61.633	99.9871	0.0253	314.538	51.1728	1.46197	313.953	2.02128	46.9306	61.961	99.6067	0.41913	314.682	61.4384	1.46179	61.915	99.0927	0.82138
61.733	99.9868	0.0273	315.538	50.876	1.43912	314.953	1.96974	46.5289	62.061	99.6015	0.41819	315.682	61.1423	1.44424	62.015	99.0819	0.82182
61.833	99.9865	0.0293	316.538	50.585	1.41805	315.953	1.92677	46.1352	62.161	99.5962	0.41723	316.682	60.8478	1.43363	62.115	99.071	0.82224
61.933	99.9861	0.0313	317.538	50.2976	1.39669	316.953	1.88234	45.7449	62.261	99.591	0.41628	317.682	60.5569	1.42887	62.215	99.0601	0.82265
62.033	99.9857	0.0333	318.538	50.0159	1.37491	317.953	1.83103	45.3669	62.361	99.5858	0.41533	318.682	60.2688	1.42561	62.315	99.0492	0.82305
62.133	99.9853	0.0352	319.538	49.7377	1.35626	318.953	1.78166	45.0001	62.461	99.5807	0.41436	319.682	59.98	1.41828	62.415	99.0382	0.82343
62.233	99.9849	0.0372	320.538	49.4628	1.34496	319.953	1.74387	44.6396	62.561	99.5755	0.4134	320.682	59.6941	1.40327	62.515	99.0273	0.8238
62.333	99.9845	0.0392	321.538	49.1892	1.33975	320.953	1.71344	44.2867	62.661	99.5704	0.41243	321.682	59.4125	1.3821	62.615	99.0164	0.82415
62.433	99.984	0.0412	322.538	48.9135	1.33385	321.953	1.67852	43.9405	62.761	99.5653	0.41145	322.682	59.1336	1.3612	62.715	99.0055	0.82449
62.533	99.9835	0.0431	323.538	48.6452	1.3202	322.953	1.63459	43.6027	62.861	99.5603	0.41047	323.682	58.8599	1.34696	62.815	98.9946	0.82482
62.633	99.983	0.0451	324.538	48.3792	1.29453	323.953	1.58478	43.2732	62.961	99.5552	0.40947	324.682	58.586	1.33788	62.915	98.9835	0.82514
62.733	99.9825	0.0471	325.538	48.1168	1.25827	324.953	1.53307	42.953	63.061	99.5502	0.40847	325.682	58.3131	1.32715	63.015	98.9725	0.82545
62.833	99.9819	0.0491	326.538	47.8671	1.22167	325.953	1.48407	42.6459	63.161	99.5452	0.40746	326.682	58.047	1.31356	63.115	98.9615	0.82574
62.933	99.9813	0.051	327.538	47.6234	1.19524	326.953	1.4458	42.3501	63.261	99.5401	0.40643	327.682	57.7841	1.30429	63.215	98.9504	0.82602
63.033	99.9807	0.053	328.538	47.3811	1.18368	327.953	1.42663	42.0601	63.361	99.5352	0.40539	328.682	57.5225	1.30538	63.315	98.9393	0.82629
63.133	99.9801	0.0549	329.538	47.1411	1.18344	328.953	1.42627	41.7702	63.461	99.5302	0.40435	329.682	57.2575	1.3147	63.415	98.9281	0.82656
63.233	99.9794	0.0569	330.538	46.8997	1.18819	329.953	1.43387	41.4784	63.561	99.5252	0.40329	330.682	56.9887	1.32674	63.515	98.917	0.82681
63.333	99.9787	0.0588	331.538	46.658	1.19172	330.953	1.43497	41.1843	63.661	99.5203	0.40221	331.682	56.7174	1.33874	63.615	98.9059	0.82704
63.433	99.978	0.0608	332.538	46.4157	1.18625	331.953	1.41784	40.8917	63.761	99.5153	0.40113	332.682	56.4421	1.34974	63.715	98.8946	0.82727
63.533	99.9773	0.0627	333.538	46.1759	1.16611	332.953	1.37856	40.6071	63.861	99.5104	0.40003	333.682	56.1664	1.35544	63.815	98.8833	0.82749
63.633	99.9765	0.0646	334.538	45.944	1.13529	333.953	1.32396	40.3324	63.961	99.5054	0.3989	334.682	55.8933	1.34799	63.915	98.872	0.8277
63.733	99.9757	0.0665	335.538	45.7161	1.10523	334.953	1.26821	40.0688	64.061	99.5004	0.39777	335.682	55.6271	1.32468	64.015	98.8606	0.82789
63.833	99.9749	0.0684	336.538	45.4916	1.08764	335.953	1.22406	39.8155	64.161	99.4955	0.39662	336.682	55.3704	1.29777	64.115	98.8491	0.82808
63.933	99.9741	0.0703	337.538	45.27	1.08543	336.953	1.19746	39.5699	64.261	99.4905	0.39545	337.682	55.1139	1.28806	64.215	98.8376	0.82824
64.033	99.9732	0.0721	338.538	45.0475	1.0924	337.953	1.18738	39.3275	64.361	99.4856	0.39426	338.682	54.849	1.30764	64.315	98.826	0.8284
64.133	99.9723	0.0739	339.538	44.8274	1.10042	338.953	1.18647	39.0872	64.461	99.4806	0.39306	339.682	54.5764	1.34352	64.415	98.8144	0.82855
64.233	99.9714	0.0758	340.538	44.6046	1.10498	339.953	1.18416	38.8476	64.561	99.4756	0.39183	340.682	54.2969	1.37022	64.515	98.8027	0.82868
64.333	99.9705	0.0776	341.538	44.3794	1.10411	340.953	1.17379	38.6081	64.661	99.4707	0.3906	341.682	54.0149	1.37399	64.615	98.791	0.82879
64.433	99.9695	0.0794	342.538	44.1558	1.09738	341.953	1.15731	38.3707	64.761	99.4657	0.38933	342.682	53.7376	1.3595	64.715	98.7792	0.82889
64.533	99.9686	0.0811	343.538	43.9323	1.08641	342.953	1.14152	38.1367	64.861	99.4607	0.38805	343.682	53.465	1.34105	64.815	98.7675	0.82897
64.633	99.9676	0.0829	344.538	43.7126	1.07503	343.953	1.12949	37.9064	64.961	99.4556	0.38675	344.682	53.1963	1.332	64.915	98.7557	0.82904
64.733	99.9665	0.0846	345.538	43.4961	1.06684	344.953	1.11793	37.6783	65.061	99.4506	0.38544	345.682	52.9251	1.3369	65.015	98.7438	0.82908
64.833	99.9655	0.0863	346.538	43.2826	1.06402	345.953	1.10338	37.4529	65.161	99.4456	0.38411	346.682	52.6495	1.34959	65.115	98.7318	0.82911
64.933	99.9644	0.088	347.538	43.0668	1.06708	346.953	1.0885	37.2309	65.261	99.4405	0.38275	347.682	52.3775	1.35951	65.215	98.7199	0.82911
65.033	99.9633	0.0897	348.538	42.8492	1.07343	347.953	1.07999	37.0099	65.361	99.4354	0.38137	348.682	52.106	1.36249	65.315	98.7079	0.8291
65.133	99.9622	0.0913	349.538	42.6329	1.0772	348.953	1.08098	36.7905	65.461	99.4302	0.37997	349.682	51.8306	1.36116	65.415	98.6959	0.82906
65.233	99.961	0.093	350.538	42.4157	1.07366	349.953	1.08624	36.5708	65.561	99.4251	0.37856	350.682	51.5556	1.36014	65.515	98.6838	0.829
65.333	99.9599	0.0945	351.538	42.1991	1.06359	350.953	1.08716	36.3495	65.661	99.4199	0.37713	351.682	51.2798	1.36176	65.615	98.6715	0.82891
65.433	99.9587	0.0961	352.538	41.9832	1.0533	351.953	1.07981	36.1313	65.761	99.4147	0.37567	352.682	51.0038	1.36544	65.715	98.6591	0.82879
65.533	99.9575	0.0977	353.538	41.7664	1.04962	352.953	1.06712	35.9144	65.861	99.4095	0.3742	353.682	50.7283	1.36962	65.815	98.6468	0.82865
65.633	99.9562	0.0992	354.538	41.5529	1.05414	353.953	1.05419	35.7002	65.961	99.4042	0.37271	354.682	50.45	1.37308	65.915	98.6344	0.82847
65.733	99.955	0.10071	355.538	41.3405	1.06107	354.953	1.04343	35.4883	66.061	99.3988	0.3712	355.682	50.1722	1.37406	66.015	98.622	0.82826
65.833	99.9537	0.10219	356.538	41.1242	1.06175	355.953	1.03384	35.2764	66.161	99.3934	0.36966	356.682	49.8952	1.3702	66.115	98.6095	0.82802
65.933	99.9524	0.10365	357.538	40.9099	1.05308	356.953	1.02174	35.0686	66.261	99.388	0.36812	357.682	49.6174	1.36141	66.215	98.5968	0.82774
66.033	99.9511	0.10508	358.538	40.6994	1.04373	357.953	1.00329	34.8659	66.361	99.3826	0.36655	358.682	49.3437	1.35354	66.315	98.5842	0.82742
66.133	99.9497	0.10649	359.538	40.4905	1.04607	358.953	0.98114	34.6663	66.461	99.377	0.36497	359.682	49.0712	1.35549	66.415	98.5713	0.82706
66.233	99.9484	0.10788	360.538	40.281	1.06293	359.953	0.96625	34.4696	66.561	99.3715	0.36337	360.682	48.7961	1.37122	66.515	98.5585	0.82666
66.333	99.947	0.10924	361.538	40.0647	1.08617	360.953	0.9676	34.2735	66.661	99.3659	0.36176	361.682	48.5166	1.39509	66.615	98.5456	0.82622
66.433	99.9455	0.11057	362.538	39.8433	1.10595	361.953	0.98257	34.0761	66.761	99.3602	0.36014	362.682	48.2336	1.41727	66.715	98.5329	0.82573
66.533	99.9441	0.11189	363.538	39.6191	1.11943	362.953	1.00059	33.8769	66.861	99.3546	0.3585	363.682	47.9471	1.43276	66.815	98.52	0.8252
66.633	99.9427	0.11317	364.538	39.392	1.12837	363.953	1.01334	33.6737	66.961	99.3488	0.35685	364.682	47.6549	1.443	66.915	98.5073	0.82462
66.733	99.9412	0.11443	365.538	39.1628	1.13401	364.953	1.01826	33.4672	67.061	99.343	0.3552	365.682	47.3631	1.45146	67.015	98.4946	0.824
66.833	99.9397	0.11568	366.538	38.9323	1.13843	365.953	1.0178	33.2613	67.161	99.3372	0.35353	366.682	47.0688	1.46066	67.115	98.4817	0.82333
66.933	99.9382	0.1169	367.538	38.7018	1.14693	366.953	1.01671	33.0567	67.261	99.3313	0.35184	367.682	46.772	1.47176	67.215	98.4688	0.82259
67.033	99.9366	0.11809	368.538	38.4687	1.16478	367.953	1.01781	32.8512	67.361	99.3254	0.35016	368.682	46.4739	1.48569	67.315	98.4557	0.8218
67.133	99.9351	0.11927	369.538	38.2304	1.19025	368.953	1.01945	32.6455	67.461	99.3195	0.34849	369.682	46.1741	1.50117	67.415	98.4425	0.82094
67.233	99.9335	0.12043	370.538	37.9883	1.21181	369.953	1.01782	32.4391	67.561	99.3135	0.34681	370.682	45.869	1.5132	67.515	98.4294	0.82002
67.333	99.9319	0.12157	371.538	37.7445	1.21669	370.953	1.01139	32.2345	67.661	99.3074	0.34511	371.682	45.5614	1.51546	67.615	98.4162	0.81905
67.433	99.9303	0.12269	372.538	37.5015	1.20343	371.953	1.00246	32.0312	67.761	99.3013	0.34341	372.682	45.2598	1.50679	67.715	98.4031	0.81802
67.533	99.9286	0.12378	373.538	37.2613	1.18483	372.953	0.99581	31.8295	67.861	99.2952	0.34172	373.682	44.9582	1.49326	67.815	98.3899	0.81692
67.633	99.927	0.12486	374.538	37.0216	1.17677	373.953	0.99598	31.6285	67.961	99.2891	0.34003	374.682	44.6593	1.48525	67.915	98.3768	0.81576
67.733	99.9253	0.12593	375.538	36.7823	1.18484	374.953	1.00416	31.4273	68.061	99.283	0.33836	375.682	44.361	1.49029	68.015	98.3635	0.81451
67.833	99.9236	0.12698	376.538	36.544	1.20164	375.953	1.01724	31.2253	68.161	99.2767	0.33667	376.682	44.0555	1.50987	68.115	98.3501	0.8132
67.933	99.9218	0.12801	377.538	36.3004	1.21715	376.953	1.0305	31.0185	68.261	99.2705	0.33499	377.682	43.745	1.53963	68.215	98.3368	0.81181
68.033	99.9201	0.12903	378.538	36.0543	1.2274	377.953	1.03989	30.8092	68.361	99.2643	0.33332	378.682	43.4308	1.5714	68.315	98.3233	0.81035
68.133	99.9183	0.13003	379.538	35.8064	1.23758	378.953	1.04489	30.6009	68.461	99.258	0.33166	379.682	43.1134	1.59635	68.415	98.3099	0.80881
68.233	99.9165	0.13102	380.538	35.5562	1.25435	379.953	1.04805	30.391	68.561	99.2517	0.32999	380.682	42.7925	1.60984	68.515	98.2964	0.80719
68.333	99.9147	0.132	381.538	35.3027	1.27626	380.953	1.05107	30.1789	68.661	99.2453	0.32833	381.682	42.4667	1.61431	68.615	98.2829	0.80549
68.433	99.9129	0.13297	382.538	35.0424	1.29403	381.953	1.05302	29.9667	68.761	99.239	0.32667	382.682	42.1406	1.61529	68.715	98.2694	0.80371
68.533	99.911	0.13392	383.538	34.7797	1.29899	382.953	1.05242	29.7547	68.861	99.2326	0.32502	383.682	41.8182	1.61398	68.815	98.2559	0.80186
68.633	99.9091	0.13486	384.538	34.5169	1.29166	383.953	1.04936	29.5434	68.961	99.2262	0.3234	384.682	41.4949	1.60754	68.915	98.2425	0.79993
68.733	99.9073	0.13578	385.538	34.2574	1.28107	384.953	1.0461	29.3327	69.061	99.2199	0.32179	385.682	41.1715	1.5975	69.015	98.2291	0.79793
68.833	99.9053	0.13672	386.538	34.0026	1.27784	385.953	1.0463	29.1221	69.161	99.2135	0.32019	386.682	40.8516	1.59277	69.115	98.2156	0.79584
68.933	99.9034	0.13763	387.538	33.7464	1.28679	386.953	1.05303	28.9109	69.261	99.2072	0.3186	387.682	40.5289	1.60133	69.215	98.202	0.79365
69.033	99.9015	0.13854	388.538	33.4858	1.30511	387.953	1.06704	28.6985	69.361	99.2008	0.31701	388.682	40.2038	1.62247	69.315	98.1883	0.79134
69.133	99.8995	0.13944	389.538	33.2225	1.32509	388.953	1.08601	28.4821	69.461	99.1944	0.31544	389.682	39.877	1.648	69.415	98.1745	0.78894
69.233	99.8975	0.14034	390.538	32.9532	1.34048	389.953	1.104	28.2613	69.561	99.188	0.31387	390.682	39.5442	1.67053	69.515	98.1606	0.78642
69.333	99.8955	0.14123	391.538	32.6805	1.34984	390.953	1.11526	28.038	69.661	99.1817	0.31231	391.682	39.2049	1.68705	69.615	98.1466	0.78382
69.433	99.8935	0.14213	392.538	32.4143	1.35658	391.953	1.12018	27.8125	69.761	99.1754	0.31078	392.682	38.8633	1.6982	69.715	98.1328	0.78114
69.533	99.8915	0.14302	393.538	32.1433	1.36459	392.953	1.12351	27.5864	69.861	99.169	0.30922	393.682	38.5206	1.70566	69.815	98.1191	0.77838
69.633	99.8894	0.14391	394.538	31.8654	1.37291	393.953	1.128	27.36	69.961	99.1626	0.30767	394.682	38.1773	1.71044	69.915	98.1053	0.77553
69.733	99.8873	0.1448	395.538	31.5927	1.3768	394.953	1.13431	27.1322	70.061	99.1563	0.30615	395.682	37.8341	1.71423	70.015	98.0916	0.77261
69.833	99.8852	0.14569	396.538	31.318	1.37374	395.953	1.14401	26.9032	70.161	99.15	0.30462	396.682	37.489	1.7209	70.115	98.0778	0.76957
69.933	99.8831	0.14659	397.538	31.041	1.36388	396.953	1.15694	26.6707	70.261	99.1437	0.30309	397.682	37.1413	1.73435	70.215	98.0639	0.76641
70.033	99.881	0.14748	398.538	30.7695	1.34882	397.953	1.16833	26.4355	70.361	99.1374	0.30157	398.682	36.7888	1.75518	70.315	98.05	0.76317
70.133	99.8788	0.14839	399.538	30.4997	1.33283	398.953	1.17493	26.2019	70.461	99.1312	0.30005	399.682	36.4313	1.7805	70.415	98.0362	0.75983
70.233	99.8767	0.14929	400.538	30.2294	1.32669	399.953	1.18087	25.9677	70.561	99.125	0.29854	400.682	36.0722	1.80595	70.515	98.0225	0.75644
70.333	99.8745	0.1502	401.538	29.9619	1.33966	400.953	1.19321	25.7282	70.661	99.1188	0.29701	401.682	35.7089	1.82744	70.615	98.0087	0.75294
70.433	99.8723	0.15112	402.538	29.6888	1.36626	401.953	1.21468	25.4822	70.761	99.1126	0.29549	402.682	35.34	1.84101	70.715	97.995	0.74938
70.533	99.8701	0.15206	403.538	29.411	1.38819	402.953	1.24151	25.2352	70.861	99.1064	0.29396	403.682	34.9717	1.84532	70.815	97.9814	0.74575
70.633	99.8678	0.153	404.538	29.1327	1.39156	403.953	1.2686	24.9865	70.961	99.1003	0.29242	404.682	34.602	1.84446	70.915	97.9676	0.74198
70.733	99.8656	0.15395	405.538	28.8547	1.37764	404.953	1.29187	24.7295	71.061	99.0942	0.29089	405.682	34.2267	1.84498	71.015	97.9539	0.73814
70.833	99.8633	0.15492	406.538	28.5777	1.35639	405.953	1.30618	24.4676	71.161	99.0882	0.28936	406.682	33.8521	1.85032	71.115	97.9403	0.73422
70.933	99.861	0.15591	407.538	28.3044	1.33438	406.953	1.30904	24.2069	71.261	99.0823	0.28782	407.682	33.4798	1.85816	71.215	97.9266	0.73023
71.033	99.8587	0.15691	408.538	28.038	1.30916	407.953	1.30352	23.9458	71.361	99.0763	0.28627	408.682	33.1085	1.86316	71.315	97.913	0.72616
71.133	99.8563	0.15794	409.538	27.7747	1.27606	408.953	1.29423	23.6835	71.461	99.0704	0.28472	409.682	32.7363	1.86115	71.415	97.8994	0.722
71.233	99.854	0.15898	410.538	27.5206	1.23926	409.953	1.28073	23.4221	71.561	99.0646	0.28316	410.682	32.3648	1.85422	71.515	97.8859	0.71779
71.333	99.8516	0.16005	411.538	27.2771	1.20885	410.953	1.25971	23.1665	71.661	99.0589	0.28161	411.682	31.9839	1.85251	71.615	97.8725	0.71356
71.433	99.8491	0.16116	412.538	27.0366	1.1912	411.953	1.23694	22.9171	71.761	99.0531	0.28005	412.682	31.6024	1.86631	71.715	97.8591	0.70922
71.533	99.8466	0.1623	413.538	26.7977	1.18573	412.953	1.23	22.6708	71.861	99.0475	0.27848	413.682	31.2294	1.89231	71.815	97.846	0.7049
71.633	99.8441	0.16346	414.538	26.5583	1.18488	413.953	1.25181	22.4229	71.961	99.0419	0.2769	414.682	30.8462	1.91947	71.915	97.8329	0.70053
71.733	99.8416	0.16465	415.538	26.3194	1.17995	414.953	1.29461	22.1679	72.061	99.0364	0.27532	415.682	30.4573	1.93879	72.015	97.8197	0.69608
71.833	99.839	0.16588	416.538	26.0826	1.16722	415.953	1.33967	21.9028	72.161	99.0308	0.2737	416.682	30.0694	1.9523	72.115	97.8068	0.69162
71.933	99.8364	0.16714	417.538	25.8488	1.14904	416.953	1.37807	21.627	72.261	99.0253	0.27208	417.682	29.678	1.96761	72.215	97.7939	0.68711
72.033	99.8338	0.16843	418.538	25.6194	1.12973	417.953	1.41245	21.3479	72.361	99.02	0.2705	418.682	29.2821	1.98678	72.315	97.7809	0.68251
72.133	99.8312	0.16977	419.538	25.3934	1.11038	418.953	1.44938	21.0618	72.461	99.0147	0.2689	419.682	28.8833	2.00379	72.415	97.768	0.6779
72.233	99.8285	0.17115	420.538	25.1699	1.08773	419.953	1.49993	20.7645	72.561	99.0095	0.26731	420.682	28.4814	2.01164	72.515	97.7552	0.67328
72.333	99.8258	0.17257	421.538	24.951	1.05876	420.953	1.57593	20.4586	72.661	99.0043	0.2657	421.682	28.0756	2.00792	72.615	97.7425	0.6686
72.433	99.823	0.17402	422.538	24.7404	1.02698	421.953	1.66504	20.1404	72.761	98.9992	0.2641	422.682	27.6713	1.99502	72.715	97.7297	0.66389
72.533	99.8202	0.17552	423.538	24.5359	1.00074	422.953	1.72193	19.8121	72.861	98.9942	0.26251	423.682	27.2738	1.97881	72.815	97.7171	0.65915
72.633	99.8174	0.17705	424.538	24.3356	0.98584	423.953	1.71001	19.475	72.961	98.9892	0.26091	424.682	26.8794	1.96587	72.915	97.7044	0.65438
72.733	99.8146	0.17863	425.538	24.1375	0.97916	424.953	1.63772	19.1323	73.061	98.9844	0.25934	425.682	26.4872	1.95962	73.015	97.6917	0.64953
72.833	99.8117	0.18025	426.538	23.9414	0.9697	425.953	1.55867	18.8048	73.161	98.9796	0.25777	426.682	26.0942	1.95723	73.115	97.6791	0.64472
72.933	99.8088	0.18192	427.538	23.7495	0.94613	426.953	1.50888	18.4923	73.261	98.9748	0.25622	427.682	25.7001	1.95277	73.215	97.6667	0.63993
73.033	99.8058	0.18364	428.538	23.5616	0.90536	427.953	1.48624	18.1858	73.361	98.97	0.25464	428.682	25.3093	1.94373	73.315	97.6543	0.6351
73.133	99.8028	0.1854	429.538	23.383	0.85789	428.953	1.47885	17.885	73.461	98.9653	0.25306	429.682	24.9206	1.93151	73.415	97.642	0.63028
73.233	99.7997	0.1872	430.538	23.2153	0.81792	429.953	1.48081	17.5855	73.561	98.9606	0.25151	430.682	24.5306	1.91521	73.515	97.6297	0.62547
73.333	99.7966	0.18903	431.538	23.0534	0.79072	430.953	1.48835	17.2865	73.661	98.9559	0.24995	431.682	24.1471	1.89087	73.615	97.6176	0.62068
73.433	99.7935	0.1909	432.538	22.8949	0.77382	431.953	1.49595	16.9885	73.761	98.9513	0.24841	432.682	23.7696	1.85825	73.715	97.6055	0.61589
73.533	99.7903	0.19281	433.538	22.7417	0.76263	432.953	1.50051	16.688	73.861	98.9468	0.24691	433.682	23.3925	1.82384	73.815	97.5935	0.61113
73.633	99.7871	0.19477	434.538	22.591	0.75396	433.953	1.50361	16.3856	73.961	98.9423	0.2454	434.682	23.0257	1.79453	73.915	97.5816	0.6064
73.733	99.7838	0.19675	435.538	22.4413	0.74641	434.953	1.50701	16.0821	74.061	98.9378	0.24392	435.682	22.6666	1.76753	74.015	97.5696	0.60163
73.833	99.7805	0.19877	436.538	22.2922	0.73834	435.953	1.50673	15.7775	74.161	98.9333	0.24246	436.682	22.312	1.73431	74.115	97.5577	0.59688
73.933	99.7771	0.20081	437.538	22.1431	0.72724	436.953	1.49479	15.4742	74.261	98.929	0.24104	437.682	21.9633	1.68685	74.215	97.5458	0.59216
74.033	99.7738	0.20287	438.538	21.9985	0.71287	437.953	1.46783	15.176	74.361	98.9247	0.23964	438.682	21.6267	1.62487	74.315	97.534	0.58746
74.133	99.7703	0.20497	439.538	21.8572	0.70009	438.953	1.43192	14.8846	74.461	98.9204	0.23825	439.682	21.3041	1.56008	74.415	97.5224	0.5828
74.233	99.7668	0.20709	440.538	21.7186	0.69722	439.953	1.39907	14.6008	74.561	98.9161	0.23689	440.682	20.9919	1.5095	74.515	97.5106	0.57813
74.333	99.7632	0.20923	441.538	21.5794	0.70769	440.953	1.37776	14.3221	74.661	98.9119	0.23557	441.682	20.6902	1.47909	74.615	97.499	0.57354
74.433	99.7596	0.21135	442.538	21.4358	0.72691	441.953	1.36616	14.0452	74.761	98.9077	0.23427	442.682	20.3946	1.4556	74.715	97.4875	0.56897
74.533	99.7559	0.21351	443.538	21.29	0.74798	442.953	1.35472	13.7703	74.861	98.9036	0.23301	443.682	20.1041	1.42303	74.815	97.476	0.56444
74.633	99.7522	0.21565	444.538	21.1398	0.76983	443.953	1.33629	13.4998	74.961	98.8995	0.23179	444.682	19.8216	1.3785	74.915	97.4646	0.55998
74.733	99.7485	0.21779	445.538	20.9841	0.79462	444.953	1.31047	13.2334	75.061	98.8955	0.23061	445.682	19.547	1.33035	75.015	97.4533	0.55556
74.833	99.7447	0.21992	446.538	20.8238	0.82202	445.953	1.27826	12.9712	75.161	98.8915	0.22947	446.682	19.2804	1.28785	75.115	97.4422	0.55126
74.933	99.7408	0.22204	447.538	20.6583	0.84901	446.953	1.23736	12.7136	75.261	98.8876	0.22835	447.682	19.0236	1.25364	75.215	97.431	0.54696
75.033	99.7369	0.22415	448.538	20.4877	0.8727	447.953	1.18629	12.4658	75.361	98.8837	0.22727	448.682	18.7747	1.22194	75.315	97.42	0.54273
75.133	99.7329	0.22624	449.538	20.3119	0.8923	448.953	1.128	12.2318	75.461	98.8799	0.22625	449.682	18.5322	1.18467	75.415	97.4091	0.53858
75.233	99.7289	0.2283	450.538	20.1314	0.90938	449.953	1.06677	12.0106	75.561	98.8761	0.22526	450.682	18.2981	1.14066	75.515	97.3981	0.53446
75.333	99.7248	0.23033	451.538	19.9493	0.92783	450.953	1.00709	11.8011	75.661	98.8724	0.22432	451.682	18.0719	1.09932	75.615	97.3873	0.53041
75.433	99.7207	0.23232	452.538	19.764	0.95239	451.953	0.95468	11.602	75.761	98.8687	0.22342	452.682	17.8592	1.07358	75.715	97.3766	0.52646
75.533	99.7166	0.23427	453.538	19.5719	0.98453	452.953	0.91391	11.4117	75.861	98.8651	0.22255	453.682	17.649	1.06408	75.815	97.3659	0.52253
75.633	99.7124	0.23617	454.538	19.3711	1.01993	453.953	0.88346	11.2293	75.961	98.8615	0.22171	454.682	17.4335	1.06254	75.915	97.3551	0.51862
75.733	99.7081	0.23805	455.538	19.1638	1.05146	454.953	0.85816	11.0533	76.061	98.8579	0.22093	455.682	17.2177	1.05828	76.015	97.3444	0.51478
75.833	99.7038	0.23986	456.538	18.9527	1.07458	455.953	0.83453	10.8825	76.161	98.8544	0.22018	456.682	17.0037	1.04455	76.115	97.3337	0.51103
75.933	99.6994	0.24162	457.538	18.737	1.08794	456.953	0.81168	10.7167	76.261	98.8509	0.21948	457.682	16.7942	1.018	76.215	97.3231	0.50732
76.033	99.695	0.24331	458.538	18.5197	1.09166	457.953	0.78876	10.5556	76.361	98.8475	0.21882	458.682	16.5915	0.97792	76.315	97.3126	0.50369
76.133	99.6906	0.24493	459.538	18.3022	1.08971	458.953	0.76533	10.4001	76.461	98.8441	0.2182	459.682	16.3997	0.93125	76.415	97.3023	0.50018
76.233	99.6861	0.2465	460.538	18.0848	1.09097	459.953	0.74443	10.2494	76.561	98.8407	0.21761	460.682	16.218	0.89195	76.515	97.2921	0.49674
76.333	99.6816	0.248	461.538	17.8651	1.10471	460.953	0.73178	10.1013	76.661	98.8373	0.21707	461.682	16.0394	0.87207	76.615	97.2817	0.49333
76.433	99.677	0.24942	462.538	17.6399	1.13254	461.953	0.72927	9.95378	76.761	98.834	0.21657	462.682	15.8627	0.87332	76.715	97.2715	0.48999
76.533	99.6724	0.25078	463.538	17.4122	1.16529	462.953	0.73108	9.80701	76.861	98.8307	0.21611	463.682	15.688	0.88453	76.815	97.2613	0.48673
76.633	99.6678	0.25206	464.538	17.1779	1.19309	463.953	0.73029	9.66102	76.961	98.8274	0.21568	464.682	15.5123	0.89292	76.915	97.2511	0.48349
76.733	99.6631	0.25326	465.538	16.9375	1.21263	464.953	0.72643	9.51498	77.061	98.8241	0.21529	465.682	15.3345	0.8907	77.015	97.2409	0.48032
76.833	99.6584	0.25438	466.538	16.6962	1.22838	465.953	0.72427	9.36942	77.161	98.8209	0.21495	466.682	15.156	0.87629	77.115	97.2307	0.47722
76.933	99.6537	0.25543	467.538	16.4513	1.24732	466.953	0.72748	9.22469	77.261	98.8176	0.21464	467.682	14.9818	0.85401	77.215	97.2207	0.47419
77.033	99.6489	0.25641	468.538	16.2008	1.27233	467.953	0.73486	9.0795	77.361	98.8144	0.21436	468.682	14.8131	0.82946	77.315	97.2106	0.47121
77.133	99.6441	0.25731	469.538	15.944	1.30229	468.953	0.74137	8.9324	77.461	98.8111	0.21413	469.682	14.6478	0.80492	77.415	97.2005	0.46829
77.233	99.6392	0.25814	470.538	15.6813	1.3379	469.953	0.74189	8.78353	77.561	98.8079	0.21392	470.682	14.4878	0.78001	77.515	97.1905	0.46542
77.333	99.6344	0.25889	471.538	15.411	1.38614	470.953	0.73531	8.63448	77.661	98.8046	0.21375	471.682	14.3339	0.75465	77.615	97.1804	0.4626
77.433	99.6295	0.25957	472.538	15.1311	1.45583	471.953	0.7247	8.4882	77.761	98.8013	0.21362	472.682	14.1867	0.73094	77.715	97.1705	0.45987
77.533	99.6246	0.26017	473.538	14.8361	1.55101	472.953	0.71278	8.34574	77.861	98.798	0.21352	473.682	14.0425	0.71013	77.815	97.1606	0.45722
77.633	99.6196	0.26071	474.538	14.5188	1.66934	473.953	0.70003	8.20611	77.961	98.7947	0.21345	474.682	13.9002	0.69262	77.915	97.1508	0.45465
77.733	99.6146	0.26117	475.538	14.1751	1.80565	474.953	0.68828	8.06838	78.061	98.7914	0.21341	475.682	13.7598	0.67923	78.015	97.1412	0.45215
77.833	99.6096	0.26157	476.538	13.8085	1.95408	475.953	0.68245	7.93125	78.161	98.788	0.2134	476.682	13.6241	0.67052	78.115	97.1316	0.44971
77.933	99.6046	0.2619	477.538	13.4154	2.1104	476.953	0.68573	7.79371	78.261	98.7846	0.21342	477.682	13.4931	0.66378	78.215	97.1221	0.44736
78.033	99.5996	0.26216	478.538	12.9959	2.26207	477.953	0.69383	7.65532	78.361	98.7811	0.21347	478.682	13.362	0.65491	78.315	97.1125	0.44505
78.133	99.5945	0.26236	479.538	12.553	2.39008	478.953	0.69791	7.51525	78.461	98.7776	0.21355	479.682	13.2331	0.64242	78.415	97.103	0.44279
78.233	99.5895	0.26251	480.538	12.0854	2.47846	479.953	0.69169	7.37587	78.561	98.774	0.21366	480.682	13.1063	0.6278	78.515	97.0935	0.44061
78.333	99.5844	0.26259	481.538	11.6035	2.51699	480.953	0.67463	7.23876	78.661	98.7703	0.21379	481.682	12.9822	0.61394	78.615	97.0842	0.43851
78.433	99.5793	0.26262	482.538	11.1124	2.50938	481.953	0.651	7.10504	78.761	98.7666	0.21395	482.682	12.8607	0.60459	78.715	97.075	0.43649
78.533	99.5742	0.2626	483.538	10.6149	2.47078	482.953	0.62913	6.97797	78.861	98.7628	0.21413	483.682	12.7405	0.6034	78.815	97.0658	0.43454
78.633	99.5691	0.26253	484.538	10.1182	2.41996	483.953	0.61593	6.85405	78.961	98.759	0.21434	484.682	12.6196	0.60993	78.915	97.0567	0.43266
78.733	99.564	0.26241	485.538	9.62959	2.36475	484.953	0.61288	6.73132	79.061	98.7551	0.21458	485.682	12.4961	0.61613	79.015	97.0477	0.43086
78.833	99.5588	0.26224	486.538	9.15044	2.29615	485.953	0.6142	6.60897	79.161	98.7511	0.21485	486.682	12.372	0.60993	79.115	97.0388	0.42914
78.933	99.5537	0.26202	487.538	8.68357	2.19907	486.953	0.61237	6.48539	79.261	98.747	0.21514	487.682	12.2519	0.58491	79.215	97.0299	0.42748
79.033	99.5485	0.26176	488.538	8.23933	2.06629	487.953	0.60419	6.36378	79.361	98.7428	0.21546	488.682	12.1383	0.5447	79.315	97.0211	0.4259
79.133	99.5434	0.26146	489.538	7.82746	1.90446	488.953	0.59272	6.24499	79.461	98.7386	0.2158	489.682	12.0338	0.50144	79.415	97.0123	0.4244
79.233	99.5382	0.26112	490.538	7.45068	1.73167	489.953	0.58547	6.12705	79.561	98.7343	0.21617	490.682	11.9376	0.46927	79.515	97.0037	0.42298
79.333	99.5332	0.26074	491.538	7.10523	1.56789	490.953	0.59027	6.00856	79.661	98.7298	0.21657	491.682	11.8454	0.45555	79.615	96.995	0.42163
79.433	99.528	0.26031	492.538	6.78932	1.42296	491.953	0.60828	5.88788	79.761	98.7253	0.217	492.682	11.754	0.45561	79.715	96.9864	0.42035
79.533	99.5228	0.25985	493.538	6.50181	1.28786	492.953	0.63205	5.76391	79.861	98.7207	0.21745	493.682	11.663	0.45522	79.815	96.9779	0.41914
79.633	99.5177	0.25934	494.538	6.24496	1.14953	493.953	0.65161	5.63598	79.961	98.716	0.21794	494.682	11.5727	0.44108	79.915	96.9692	0.418
79.733	99.5126	0.2588	495.538	6.01657	1.00432	494.953	0.66059	5.50537	80.061	98.7113	0.21844	495.682	11.4864	0.40799	80.015	96.9607	0.41695
79.833	99.5075	0.25822	496.538	5.81961	0.86469	495.953	0.65838	5.37358	80.161	98.7065	0.21898	496.682	11.409	0.36286	80.115	96.9522	0.41598
79.933	99.5024	0.25759	497.538	5.6544	0.74536	496.953	0.64871	5.24236	80.261	98.7016	0.21954	497.682	11.3408	0.32028	80.215	96.9437	0.41508
80.033	99.4973	0.25691	498.538	5.51096	0.64674	497.953	0.63656	5.11364	80.361	98.6967	0.22013	498.682	11.2796	0.29196	80.315	96.9353	0.41428
80.133	99.4922	0.2562	499.538	5.38569	0.56366	498.953	0.62327	4.98733	80.461	98.6917	0.22074	499.682	11.2229	0.2757	80.415	96.9268	0.41354
80.233	99.4871	0.25543	500.538	5.27791	0.48795	499.953	0.60526	4.86367	80.561	98.6867	0.2214	500.682	11.1693	0.25674	80.515	96.9184	0.41289
80.333	99.482	0.25462	501.538	5.18544	0.41344	500.953	0.5789	4.74494	80.661	98.6815	0.22208	501.682	11.1207	0.22303	80.615	96.9099	0.41231
80.433	99.477	0.25376	502.538	5.10873	0.33953	501.953	0.54475	4.63214	80.761	98.6763	0.2228	502.682	11.0806	0.17587	80.715	96.9016	0.41181
80.533	99.472	0.25285	503.538	5.04775	0.26719	502.953	0.50685	4.52618	80.861	98.6711	0.22354	503.682	11.0503	0.12698	80.815	96.8932	0.4114
80.633	99.4669	0.2519	504.538	5.00044	0.19962	503.953	0.47056	4.42795	80.961	98.6658	0.22431	504.682	11.0289	0.09057	80.915	96.8849	0.41105
80.733	99.462	0.25089	505.538	4.96559	0.14812	504.953	0.44183	4.33644	81.061	98.6604	0.22512	505.682	11.0127	0.07513	81.015	96.8765	0.41079
80.833	99.457	0.24981	506.538	4.93965	0.11942	505.953	0.42477	4.24965	81.161	98.6551	0.22596	506.682	10.9976	0.07712	81.115	96.8681	0.41059
80.933	99.452	0.24869	507.538	4.91751	0.10629	506.953	0.41537	4.1658	81.261	98.6497	0.22683	507.682	10.9816	0.08113	81.215	96.8598	0.41047
81.033	99.447	0.24749	508.538	4.89712	0.09617	507.953	0.4014	4.08386	81.361	98.6443	0.22772	508.682	10.9659	0.07191	81.315	96.8514	0.41041
81.133	99.442	0.24624	509.538	4.87925	0.08113	508.953	0.37361	4.00584	81.461	98.6389	0.22866	509.682	10.9537	0.04773	81.415	96.8431	0.41042
81.233	99.4371	0.24492	510.538	4.8649	0.06281	509.953	0.33495	3.93458	81.561	98.6334	0.22962	510.682	10.947	0.01926	81.515	96.8347	0.4105
81.333	99.4321	0.24353	511.538	4.85404	0.04727	510.953	0.29464	3.87128	81.661	98.6281	0.2306	511.682	10.9456	-0.00348	81.615	96.8263	0.41063
81.433	99.4272	0.24209	512.538	4.84556	0.04005	511.953	0.25757	3.81592	81.761	98.6226	0.23163	512.682	10.9478	-0.01719	81.715	96.818	0.41081
81.533	99.4224	0.24061	513.538	4.83741	0.04454	512.953	0.22433	3.76763	81.861	98.6171	0.23269	513.682	10.9518	-0.0205	81.815	96.8097	0.41105
81.633	99.4175	0.23905	514.538	4.82725	0.0594	513.953	0.19816	3.72555	81.961	98.6116	0.23379	514.682	10.9553	-0.01322	81.915	96.8014	0.41134
81.733	99.4127	0.23746	515.538	4.81367	0.07603	514.953	0.18263	3.68779	82.061	98.6061	0.23491	515.682	10.9567	-0.00062978	82.015	96.793	0.41167
81.833	99.408	0.23581	516.538	4.79758	0.08243	515.953	0.1737	3.65209	82.161	98.6006	0.23607	516.682	10.9559	0.00689	82.115	96.7846	0.41204
81.933	99.4032	0.23411	517.538	4.7819	0.07288	516.953	0.16085	3.61827	82.261	98.5952	0.23725	517.682	10.9548	0.00142	82.215	96.7762	0.41246
82.033	99.3986	0.23239	518.538	4.76946	0.05152	517.953	0.13821	3.58805	82.361	98.5897	0.23846	518.682	10.9562	-0.01634	82.315	96.7678	0.4129
82.133	99.394	0.23062	519.538	4.76169	0.02719	518.953	0.11051	3.56291	82.461	98.5842	0.23971	519.682	10.9617	-0.03838	82.415	96.7594	0.41338
82.233	99.3894	0.22883	520.538	4.75841	0.007	519.953	0.086	3.54335	82.561	98.5788	0.24099	520.682	10.9714	-0.0581	82.515	96.751	0.41387
82.333	99.3849	0.227	521.538	4.75845	-0.00589	520.953	0.06509	3.52831	82.661	98.5734	0.24228	521.682	10.9847	-0.07362	82.615	96.7427	0.41439
82.433	99.3804	0.22515	522.538	4.76027	-0.01082	521.953	0.04312	3.51742	82.761	98.568	0.2436	522.682	11.0004	-0.08275	82.715	96.7342	0.41493
82.533	99.3759	0.22326	523.538	4.76239	-0.00932	522.953	0.01982	3.51116	82.861	98.5627	0.24495	523.682	11.0172	-0.08367	82.815	96.7258	0.41549
82.633	99.3715	0.22137	524.538	4.76389	-0.00587	523.953	-0.00021542	3.5093	82.961	98.5573	0.24632	524.682	11.0337	-0.0816	82.915	96.7174	0.41605
82.733	99.367	0.21947	525.538	4.76492	-0.00532	524.953	-0.01436	3.51085	83.061	98.552	0.2477	525.682	11.0502	-0.08624	83.015	96.7089	0.41663
82.833	99.3627	0.21757	526.538	4.76621	-0.00788	525.953	-0.02462	3.51476	83.161	98.5467	0.24911	526.682	11.0686	-0.09888	83.115	96.7004	0.41721
82.933	99.3584	0.2157	527.538	4.76789	-0.0078	526.953	-0.03108	3.52043	83.261	98.5414	0.25054	527.682	11.0895	-0.10784	83.215	96.692	0.41779
83.033	99.3542	0.21388	528.538	4.76879	0.00057311	527.953	-0.02882	3.52664	83.361	98.5362	0.25199	528.682	11.1106	-0.10116	83.315	96.6836	0.41837
83.133	99.35	0.21209	529.538	4.7673	0.01454	528.953	-0.01469	3.53121	83.461	98.531	0.25345	529.682	11.1289	-0.07912	83.415	96.6752	0.41894
83.233	99.3459	0.21034	530.538	4.76319	0.02535	529.953	0.00599	3.53211	83.561	98.5258	0.25493	530.682	11.1419	-0.05217	83.515	96.6668	0.41951
83.333	99.3418	0.20862	531.538	4.75773	0.02788	530.953	0.02282	3.52907	83.661	98.5206	0.25643	531.682	11.1499	-0.02951	83.615	96.6583	0.42007
83.433	99.3378	0.20696	532.538	4.75254	0.02317	531.953	0.02829	3.52371	83.761	98.5154	0.25793	532.682	11.1544	-0.01739	83.715	96.6499	0.42062
83.533	99.3338	0.20535	533.538	4.74885	0.01293	532.953	0.02141	3.51855	83.861	98.5103	0.25945	533.682	11.1579	-0.02196	83.815	96.6414	0.42115
83.633	99.3298	0.2038	534.538	4.74774	-0.00266	533.953	0.00467	3.51579	83.961	98.5052	0.26096	534.682	11.1644	-0.04637	83.915	96.6329	0.42167
83.733	99.3259	0.20232	535.538	4.75003	-0.01973	534.953	-0.01942	3.51715	84.061	98.5002	0.26249	535.682	11.1771	-0.08249	84.015	96.6245	0.42217
83.833	99.322	0.20092	536.538	4.75516	-0.0292	535.953	-0.04641	3.52374	84.161	98.4951	0.26402	536.682	11.1967	-0.11242	84.115	96.616	0.42266
83.933	99.3181	0.1996	537.538	4.76074	-0.02431	536.953	-0.06556	3.53515	84.261	98.4901	0.26556	537.682	11.2204	-0.1178	84.215	96.6075	0.42312
84.033	99.3142	0.19837	538.538	4.76404	-0.00759	537.953	-0.06436	3.54849	84.361	98.4851	0.26711	538.682	11.2421	-0.09433	84.315	96.5991	0.42356
84.133	99.3104	0.19724	539.538	4.76361	0.01113	538.953	-0.04062	3.5593	84.461	98.4801	0.26867	539.682	11.2573	-0.05749	84.415	96.5907	0.42398
84.233	99.3066	0.19619	540.538	4.76014	0.02126	539.953	-0.00768	3.56413	84.561	98.4751	0.27021	540.682	11.2658	-0.03106	84.515	96.5822	0.42438
84.333	99.3028	0.19525	541.538	4.75592	0.01892	540.953	0.01611	3.563	84.661	98.4702	0.27176	541.682	11.2713	-0.02969	84.615	96.5737	0.42475
84.433	99.2989	0.19441	542.538	4.75316	0.00761	541.953	0.02293	3.5588	84.761	98.4652	0.27332	542.682	11.2791	-0.05071	84.715	96.5652	0.4251
84.533	99.2952	0.19369	543.538	4.75308	-0.00703	542.953	0.01503	3.55478	84.861	98.4603	0.27488	543.682	11.2923	-0.08169	84.815	96.5568	0.42542
84.633	99.2914	0.19308	544.538	4.75594	-0.02155	543.953	-0.00524	3.55358	84.961	98.4554	0.27644	544.682	11.3118	-0.11136	84.915	96.5485	0.42572
84.733	99.2877	0.19259	545.538	4.76155	-0.03471	544.953	-0.03564	3.55755	85.061	98.4505	0.278	545.682	11.3362	-0.13082	85.015	96.5401	0.42599
84.833	99.284	0.19221	546.538	4.7694	-0.04311	545.953	-0.0651	3.56778	85.161	98.4456	0.27957	546.682	11.3626	-0.13191	85.115	96.5317	0.42624
84.933	99.2804	0.19195	547.538	4.77802	-0.04191	546.953	-0.07547	3.5823	85.261	98.4407	0.28114	547.682	11.3872	-0.11148	85.215	96.5232	0.42646
85.033	99.2767	0.1918	548.538	4.78542	-0.03077	547.953	-0.05791	3.59608	85.361	98.4357	0.28273	548.682	11.4063	-0.07931	85.315	96.5148	0.42666
85.133	99.273	0.19175	549.538	4.79015	-0.0167	548.953	-0.02378	3.60435	85.461	98.4307	0.28432	549.682	11.4194	-0.0533	85.415	96.5064	0.42683
85.233	99.2693	0.19183	550.538	4.79249	-0.0083	549.953	0.00519	3.60593	85.561	98.4258	0.28591	550.682	11.4289	-0.04495	85.515	96.498	0.42698
85.333	99.2656	0.19201	551.538	4.79403	-0.00867	550.953	0.01565	3.60347	85.661	98.4209	0.28749	551.682	11.4383	-0.0522	85.615	96.4896	0.42711
85.433	99.262	0.1923	552.538	4.7964	-0.01609	551.953	0.0069	3.6009	85.761	98.4159	0.2891	552.682	11.4503	-0.06811	85.715	96.4812	0.42722
85.533	99.2583	0.19269	553.538	4.80068	-0.02614	552.953	-0.01413	3.60149	85.861	98.4109	0.29069	553.682	11.4657	-0.08636	85.815	96.4729	0.4273
85.633	99.2546	0.19318	554.538	4.80661	-0.03098	553.953	-0.0358	3.6066	85.961	98.406	0.2923	554.682	11.4844	-0.09954	85.915	96.4646	0.42737
85.733	99.2509	0.19376	555.538	4.81226	-0.02341	554.953	-0.0445	3.61499	86.061	98.401	0.2939	555.682	11.5048	-0.10041	86.015	96.4563	0.42742
85.833	99.2472	0.19443	556.538	4.81515	-0.00422	555.953	-0.03218	3.62307	86.161	98.396	0.29552	556.682	11.524	-0.08803	86.115	96.448	0.42746
85.933	99.2435	0.19519	557.538	4.81387	0.01562	556.953	-0.00511	3.62694	86.261	98.391	0.29714	557.682	11.5398	-0.07023	86.215	96.4398	0.42747
86.033	99.2398	0.19602	558.538	4.80982	0.02193	557.953	0.01862	3.62535	86.361	98.3859	0.29876	558.682	11.5524	-0.05754	86.315	96.4315	0.42748
86.133	99.2361	0.19693	559.538	4.80634	0.01032	558.953	0.0225	3.6208	86.461	98.3809	0.30039	559.682	11.5633	-0.05551	86.415	96.4233	0.42748
86.233	99.2324	0.1979	560.538	4.8064	-0.01157	559.953	0.00332	3.61787	86.561	98.3759	0.30201	560.682	11.5751	-0.06325	86.515	96.4152	0.42746
86.333	99.2286	0.19894	561.538	4.81072	-0.02972	560.953	-0.02581	3.62012	86.661	98.3709	0.30364	561.682	11.5889	-0.07548	86.615	96.4071	0.42744
86.433	99.2249	0.20002	562.538	4.81752	-0.03563	561.953	-0.04668	3.62763	86.761	98.3659	0.30528	562.682	11.605	-0.08638	86.715	96.399	0.42742
86.533	99.2211	0.20116	563.538	4.82436	-0.03171	562.953	-0.05243	3.63775	86.861	98.361	0.30689	563.682	11.6229	-0.09367	86.815	96.3909	0.42739
86.633	99.2173	0.20231	564.538	4.83018	-0.02763	563.953	-0.0504	3.64806	86.961	98.356	0.30851	564.682	11.6423	-0.1003	86.915	96.3828	0.42736
86.733	99.2135	0.20352	565.538	4.83592	-0.03139	564.953	-0.05201	3.65814	87.061	98.351	0.31015	565.682	11.6633	-0.11082	87.015	96.3747	0.42733
86.833	99.2097	0.20474	566.538	4.84331	-0.04319	565.953	-0.0619	3.6694	87.161	98.346	0.31179	566.682	11.687	-0.12563	87.115	96.3667	0.42731
86.933	99.2059	0.20598	567.538	4.85329	-0.05601	566.953	-0.07546	3.68315	87.261	98.3409	0.31343	567.682	11.7136	-0.13884	87.215	96.3587	0.42729
87.033	99.202	0.20724	568.538	4.86512	-0.0616	567.953	-0.08349	3.69913	87.361	98.3359	0.31509	568.682	11.7419	-0.14169	87.315	96.3508	0.42728
87.133	99.1982	0.20849	569.538	4.87694	-0.0551	568.953	-0.07824	3.71551	87.461	98.3309	0.31675	569.682	11.7692	-0.12914	87.415	96.3431	0.42728
87.233	99.1943	0.20976	570.538	4.88637	-0.03722	569.953	-0.05774	3.72939	87.561	98.3258	0.31841	570.682	11.7927	-0.10559	87.515	96.3353	0.42729
87.333	99.1905	0.21102	571.538	4.89162	-0.01532	570.953	-0.02947	3.73816	87.661	98.3207	0.32008	571.682	11.8114	-0.0825	87.615	96.3274	0.42731
87.433	99.1865	0.21227	572.538	4.89286	0.00121	571.953	-0.00611	3.74152	87.761	98.3157	0.32176	572.682	11.8265	-0.06943	87.715	96.3196	0.42735
87.533	99.1826	0.21351	573.538	4.89181	0.00733	572.953	0.00475	3.74141	87.861	98.3105	0.32346	573.682	11.8399	-0.06629	87.815	96.3118	0.4274
87.633	99.1787	0.21473	574.538	4.89053	0.00407	573.953	0.00554	3.74027	87.961	98.3054	0.32515	574.682	11.8531	-0.0654	87.915	96.304	0.42748
87.733	99.1747	0.21592	575.538	4.89046	-0.00372	574.953	0.00387	3.73933	88.061	98.3003	0.32687	575.682	11.8659	-0.06177	88.015	96.2963	0.42758
87.833	99.1708	0.21709	576.538	4.89206	-0.01222	575.953	0.00258	3.73864	88.161	98.2951	0.32857	576.682	11.8779	-0.06003	88.115	96.2887	0.4277
87.933	99.1668	0.21822	577.538	4.89543	-0.0219	576.953	-0.00379	3.73859	88.261	98.29	0.33029	577.682	11.8906	-0.07019	88.215	96.2811	0.42784
88.033	99.1629	0.21933	578.538	4.90112	-0.03563	577.953	-0.02162	3.74085	88.361	98.2848	0.33202	578.682	11.907	-0.09618	88.315	96.2734	0.42801
88.133	99.1589	0.22041	579.538	4.90988	-0.05192	578.953	-0.04971	3.74788	88.461	98.2795	0.33377	579.682	11.9295	-0.12719	88.415	96.2657	0.42822
88.233	99.1549	0.22145	580.538	4.92146	-0.06254	579.953	-0.07439	3.76038	88.561	98.2742	0.33553	580.682	11.957	-0.14486	88.515	96.2581	0.42845
88.333	99.151	0.22246	581.538	4.9339	-0.05902	580.953	-0.08092	3.77623	88.661	98.2689	0.3373	581.682	11.9852	-0.14015	88.615	96.2505	0.42871
88.433	99.147	0.22345	582.538	4.94416	-0.04174	581.953	-0.06464	3.7912	88.761	98.2636	0.33908	582.682	12.0109	-0.11931	88.715	96.2429	0.42901
88.533	99.1429	0.22441	583.538	4.95042	-0.02149	582.953	-0.03592	3.80136	88.861	98.2582	0.34088	583.682	12.0327	-0.09666	88.815	96.2353	0.42934
88.633	99.1389	0.22533	584.538	4.95339	-0.01071	583.953	-0.01173	3.8059	88.961	98.2528	0.34267	584.682	12.0508	-0.08462	88.915	96.2277	0.4297
88.733	99.1349	0.22623	585.538	4.95563	-0.01432	584.953	-0.00205	3.80699	89.061	98.2474	0.3445	585.682	12.0675	-0.08373	89.015	96.2202	0.4301
88.833	99.1309	0.2271	586.538	4.95979	-0.02889	585.953	-0.00424	3.80748	89.161	98.2418	0.34636	586.682	12.0847	-0.0886	89.115	96.2128	0.43053
88.933	99.1269	0.22795	587.538	4.96735	-0.04647	586.953	-0.00882	3.80881	89.261	98.2361	0.34823	587.682	12.1031	-0.09517	89.215	96.2053	0.43101
89.033	99.1228	0.22879	588.538	4.97797	-0.05747	587.953	-0.0109	3.81082	89.361	98.2305	0.35011	588.682	12.1227	-0.10107	89.315	96.1978	0.43151
89.133	99.1187	0.22961	589.538	4.98951	-0.05466	588.953	-0.01297	3.81317	89.461	98.2248	0.35201	589.682	12.1433	-0.10297	89.415	96.1904	0.43206
89.233	99.1146	0.23042	590.538	4.99901	-0.03882	589.953	-0.01733	3.81618	89.561	98.219	0.35393	590.682	12.1636	-0.09738	89.515	96.1829	0.43265
89.333	99.1106	0.23122	591.538	5.0048	-0.01976	590.953	-0.02098	3.8201	89.661	98.2132	0.35585	591.682	12.1819	-0.08489	89.615	96.1754	0.43328
89.433	99.1065	0.23201	592.538	5.00749	-0.00954	591.953	-0.02048	3.82433	89.761	98.2073	0.35778	592.682	12.1975	-0.07166	89.715	96.1679	0.43395
89.533	99.1024	0.23281	593.538	5.00955	-0.01388	592.953	-0.01779	3.82813	89.861	98.2014	0.35972	593.682	12.2111	-0.06756	89.815	96.1603	0.43465
89.633	99.0983	0.2336	594.538	5.01387	-0.03116	593.953	-0.01869	3.83163	89.961	98.1955	0.36165	594.682	12.2255	-0.07888	89.915	96.1529	0.43539
89.733	99.0942	0.2344	595.538	5.02243	-0.05482	594.953	-0.02667	3.83605	90.061	98.1895	0.36359	595.682	12.2433	-0.10024	90.015	96.1456	0.43615
89.833	99.0901	0.2352	596.538	5.03548	-0.07391	595.953	-0.03633	3.84246	90.161	98.1835	0.36555	596.682	12.265	-0.11522	90.115	96.1382	0.43695
89.933	99.086	0.23602	597.538	5.05092	-0.07629	596.953	-0.03461	3.84985	90.261	98.1774	0.3675	597.682	12.2879	-0.10962	90.215	96.1308	0.43779
90.033	99.0819	0.23685	598.538	5.06473	-0.05842	597.953	-0.014	3.85502	90.361	98.1713	0.36947	598.682	12.3075	-0.0835	90.315	96.1233	0.43867
90.133	99.0778	0.2377	599.538	5.07372	-0.03146	598.953	0.01657	3.85471	90.461	98.1651	0.37146	599.682	12.3208	-0.05203	90.415	96.1158	0.43958
90.233	99.0737	0.23857	600.538	5.07779	-0.01159	599.953	0.03716	3.84859	90.561	98.1588	0.37346	600.682	12.328	-0.03601	90.515	96.1082	0.44053
90.333	99.0695	0.23947	601.538	5.07935	-0.0062	600.953	0.03097	3.83953	90.661	98.1524	0.37547	601.682	12.3321	-0.05447	90.615	96.1007	0.4415
90.433	99.0654	0.24039	602.538	5.08069	-0.00864	601.953	-0.01323	3.83109	90.761	98.146	0.37747	602.682	12.3365	-0.12383	90.715	96.0932	0.44249
90.533	99.0612	0.24134	603.538	5.08325	-0.01728	602.953	-0.11063	3.82559	90.861	98.1396	0.37948	603.682	12.3449	-0.2882	90.815	96.0856	0.44352
90.633	99.0571	0.24232		--	--	603.953	-0.33331	3.82701	90.961	98.1331	0.38148		--	--	90.915	96.078	0.44458
90.733	99.0529	0.24333					--		91.061	98.1265	0.38349				91.015	96.0704	0.44565
90.833	99.0487	0.24438							91.161	98.1198	0.38552				91.115	96.0627	0.44675
90.933	99.0445	0.24544							91.261	98.1131	0.38754				91.215	96.055	0.44787
91.033	99.0403	0.24654							91.361	98.1062	0.38958				91.315	96.0473	0.449
91.133	99.036	0.24766							91.461	98.0994	0.39161				91.415	96.0395	0.45014
91.233	99.0318	0.24882							91.561	98.0925	0.39362				91.515	96.0317	0.4513
91.333	99.0276	0.24998							91.661	98.0855	0.39564				91.615	96.0238	0.45247
91.433	99.0233	0.25117							91.761	98.0785	0.39763				91.715	96.0159	0.45364
91.533	99.0191	0.25238							91.861	98.0714	0.39963				91.815	96.008	0.45481
91.633	99.0149	0.25361							91.961	98.0643	0.40161				91.915	96.0001	0.45598
91.733	99.0106	0.25485							92.061	98.0571	0.40359				92.015	95.9921	0.45714
91.833	99.0063	0.25611							92.161	98.0498	0.40556				92.115	95.9841	0.4583
91.933	99.002	0.25737							92.261	98.0426	0.40751				92.215	95.9761	0.45945
92.033	98.9977	0.25865							92.361	98.0351	0.40947				92.315	95.9678	0.4606
92.133	98.9933	0.25991							92.461	98.0276	0.41142				92.415	95.9596	0.46174
92.233	98.989	0.26118							92.561	98.02	0.41335				92.515	95.9514	0.46286
92.333	98.9846	0.26243							92.661	98.0124	0.41528				92.615	95.9432	0.46394
92.433	98.9802	0.26368							92.761	98.0047	0.41718				92.715	95.935	0.46499
92.533	98.9758	0.26491							92.861	97.997	0.41905				92.815	95.9267	0.46602
92.633	98.9714	0.26612							92.961	97.9892	0.4209				92.915	95.9185	0.46701
92.733	98.967	0.26731							93.061	97.9814	0.42273				93.015	95.9102	0.46798
92.833	98.9625	0.26848							93.161	97.9735	0.42453				93.115	95.9018	0.46891
92.933	98.958	0.26961							93.261	97.9656	0.42631				93.215	95.8937	0.46978
93.033	98.9535	0.2707							93.361	97.9576	0.42807				93.315	95.8854	0.47063
93.133	98.949	0.27175							93.461	97.9495	0.42979				93.415	95.8771	0.47143
93.233	98.9445	0.27275							93.561	97.9415	0.43147				93.515	95.8688	0.47219
93.333	98.94	0.2737							93.661	97.9334	0.43313				93.615	95.8604	0.47291
93.433	98.9354	0.27461							93.761	97.9252	0.43474				93.715	95.852	0.47359
93.533	98.9309	0.27545							93.861	97.9171	0.43631				93.815	95.8435	0.47421
93.633	98.9263	0.27624							93.961	97.9088	0.43786				93.915	95.835	0.47479
93.733	98.9217	0.27696							94.061	97.9005	0.43935				94.015	95.8266	0.47531
93.833	98.9171	0.27763							94.161	97.8922	0.44082				94.115	95.8181	0.47578
93.933	98.9125	0.27823							94.261	97.8838	0.44223				94.215	95.8096	0.47619
94.033	98.9079	0.27875							94.361	97.8754	0.44361				94.315	95.8011	0.47655
94.133	98.9033	0.27921							94.461	97.8669	0.44494				94.415	95.7925	0.47685
94.233	98.8987	0.27959							94.561	97.8584	0.44622				94.515	95.784	0.47709
94.333	98.8941	0.2799							94.661	97.8498	0.44746				94.615	95.7755	0.47727
94.433	98.8894	0.28013							94.761	97.8412	0.44864				94.715	95.7669	0.47739
94.533	98.8848	0.28029							94.861	97.8326	0.44978				94.815	95.7584	0.47745
94.633	98.8802	0.28037							94.961	97.8239	0.45086				94.915	95.7498	0.47745
94.733	98.8756	0.28038							95.061	97.8153	0.45188				95.015	95.7412	0.47738
94.833	98.8709	0.28031							95.161	97.8065	0.45286				95.115	95.7325	0.47725
94.933	98.8663	0.28016							95.261	97.7977	0.45379				95.215	95.7238	0.47706
95.033	98.8616	0.27994							95.361	97.789	0.45466				95.315	95.7151	0.47679
95.133	98.857	0.27965							95.461	97.7802	0.45547				95.415	95.7065	0.47647
95.233	98.8524	0.27928							95.561	97.7714	0.45623				95.515	95.6978	0.47607
95.333	98.8478	0.27885							95.661	97.7625	0.45694				95.615	95.6891	0.47561
95.433	98.8432	0.27835							95.761	97.7536	0.45759				95.715	95.6805	0.47509
95.533	98.8386	0.27779							95.861	97.7447	0.45819				95.815	95.6718	0.47449
95.633	98.8341	0.27718							95.961	97.7357	0.45875				95.915	95.6632	0.47384
95.733	98.8295	0.2765							96.061	97.7267	0.45925				96.015	95.6547	0.47312
95.833	98.825	0.27578							96.161	97.7177	0.4597				96.115	95.6463	0.47235
95.933	98.8204	0.27501							96.261	97.7086	0.4601				96.215	95.6379	0.47152
96.033	98.8159	0.27419							96.361	97.6996	0.46045				96.315	95.6294	0.47062
96.133	98.8114	0.27334							96.461	97.6905	0.46076				96.415	95.621	0.46966
96.233	98.8069	0.27245							96.561	97.6813	0.46102				96.515	95.6127	0.46865
96.333	98.8024	0.27154							96.661	97.6721	0.46124				96.615	95.6043	0.46757
96.433	98.7979	0.2706							96.761	97.663	0.46141				96.715	95.596	0.46643
96.533	98.7935	0.26966							96.861	97.6538	0.46155				96.815	95.5876	0.46522
96.633	98.7891	0.2687							96.961	97.6446	0.46164				96.915	95.5794	0.46398
96.733	98.7847	0.26775							97.061	97.6353	0.4617				97.015	95.5711	0.46267
96.833	98.7803	0.26681							97.161	97.6262	0.46173				97.115	95.563	0.46132
96.933	98.776	0.26588							97.261	97.617	0.46172				97.215	95.5548	0.45991
97.033	98.7716	0.26497							97.361	97.6077	0.46168				97.315	95.5468	0.45845
97.133	98.7673	0.26408							97.461	97.5984	0.46161				97.415	95.5387	0.45694
97.233	98.7631	0.26323							97.561	97.5892	0.46152				97.515	95.5306	0.45538
97.333	98.7588	0.2624							97.661	97.5799	0.4614				97.615	95.5226	0.45376
97.433	98.7545	0.26163							97.761	97.5704	0.46125				97.715	95.5146	0.4521
97.533	98.7503	0.26091							97.861	97.561	0.46108				97.815	95.5067	0.45039
97.633	98.7461	0.26024							97.961	97.5517	0.46089				97.915	95.4988	0.44863
97.733	98.742	0.25964							98.061	97.5423	0.46069				98.015	95.4909	0.44682
97.833	98.7378	0.25911							98.161	97.5329	0.46046				98.115	95.483	0.44495
97.933	98.7337	0.25864							98.261	97.5236	0.46022				98.215	95.4751	0.44306
98.033	98.7296	0.25824							98.361	97.5142	0.45997				98.315	95.4673	0.44111
98.133	98.7254	0.25793							98.461	97.5048	0.4597				98.415	95.4594	0.4391
98.233	98.7213	0.25769							98.561	97.4955	0.45943				98.515	95.4516	0.43704
98.333	98.7172	0.25755							98.661	97.486	0.45914				98.615	95.4438	0.43494
98.433	98.713	0.25749							98.761	97.4767	0.45884				98.715	95.4359	0.43279
98.533	98.7089	0.25752							98.861	97.4674	0.45854				98.815	95.4281	0.43059
98.633	98.7048	0.25765							98.961	97.4581	0.45823				98.915	95.4204	0.42837
98.733	98.7007	0.25788							99.061	97.4489	0.45792				99.015	95.4126	0.42609
98.833	98.6966	0.2582							99.161	97.4396	0.45759				99.115	95.405	0.4238
98.933	98.6924	0.25862							99.261	97.4303	0.45727				99.215	95.3973	0.42147
99.033	98.6883	0.25914							99.361	97.4211	0.45694				99.315	95.3897	0.41909
99.133	98.6841	0.25976							99.461	97.4119	0.4566				99.415	95.3821	0.41668
99.233	98.68	0.26048							99.561	97.4028	0.45627				99.515	95.3745	0.41424
99.333	98.6758	0.26129							99.661	97.3937	0.45593				99.615	95.3669	0.41177
99.433	98.6716	0.26221							99.761	97.3847	0.45559				99.715	95.3595	0.40928
99.533	98.6673	0.26323							99.861	97.3757	0.45525				99.815	95.3521	0.40679
99.633	98.663	0.26434							99.961	97.3668	0.4549				99.915	95.3447	0.40428
99.733	98.6587	0.26555							100.061	97.358	0.45455				100.015	95.3375	0.40176
99.833	98.6544	0.26685							100.161	97.3491	0.4542				100.115	95.3303	0.39925
99.933	98.65	0.26823							100.261	97.3404	0.45385				100.215	95.3231	0.3967
100.033	98.6457	0.26968							100.361	97.3317	0.45349				100.315	95.3159	0.39413
100.133	98.6413	0.27121							100.461	97.3231	0.45313				100.415	95.3088	0.39157
100.233	98.6369	0.27281							100.561	97.3146	0.45277				100.515	95.3018	0.38901
100.333	98.6324	0.27449							100.661	97.3062	0.4524				100.615	95.2948	0.38644
100.433	98.6279	0.27622							100.761	97.2978	0.45203				100.715	95.2879	0.38388
100.533	98.6234	0.27802							100.861	97.2893	0.45165				100.815	95.281	0.38134
100.633	98.6188	0.27985							100.961	97.281	0.45127				100.915	95.2742	0.37881
100.733	98.6143	0.28171							101.061	97.2727	0.45088				101.015	95.2675	0.3763
100.833	98.6097	0.28361							101.161	97.2645	0.45048				101.115	95.2608	0.37379
100.933	98.605	0.28555							101.261	97.2564	0.45008				101.215	95.2541	0.37132
101.033	98.6004	0.2875							101.361	97.2484	0.44967				101.315	95.2477	0.36889
101.133	98.5957	0.28947							101.461	97.2404	0.44925				101.415	95.2412	0.36648
101.233	98.5909	0.29145							101.561	97.2325	0.44882				101.515	95.2348	0.3641
101.333	98.5861	0.29345							101.661	97.2246	0.44839				101.615	95.2284	0.36176
101.433	98.5813	0.29543							101.761	97.2168	0.44795				101.715	95.222	0.35944
101.533	98.5765	0.29741							101.861	97.2091	0.4475				101.815	95.2158	0.35718
101.633	98.5716	0.29937							101.961	97.2014	0.44704				101.915	95.2096	0.35496
101.733	98.5667	0.30132							102.061	97.1938	0.44657				102.015	95.2035	0.3528
101.833	98.5617	0.30325							102.161	97.1863	0.4461				102.115	95.1973	0.35066
101.933	98.5568	0.30514							102.261	97.1789	0.44562				102.215	95.1913	0.3486
102.033	98.5517	0.30701							102.361	97.1715	0.44513				102.315	95.1853	0.34659
102.133	98.5468	0.30882							102.461	97.1642	0.44463				102.415	95.1793	0.34463
102.233	98.5417	0.31059							102.561	97.1568	0.44412				102.515	95.1734	0.34274
102.333	98.5367	0.31232							102.661	97.1496	0.4436				102.615	95.1675	0.34093
102.433	98.5316	0.31401							102.761	97.1423	0.44307				102.715	95.1617	0.33918
102.533	98.5264	0.31566							102.861	97.1351	0.44254				102.815	95.1559	0.33749
102.633	98.5212	0.31726							102.961	97.1281	0.44202				102.915	95.1501	0.33588
102.733	98.516	0.31882							103.061	97.1213	0.44149				103.015	95.1444	0.33434
102.833	98.5108	0.32032							103.161	97.1144	0.44096				103.115	95.1386	0.33287
102.933	98.5055	0.32178							103.261	97.1076	0.44042				103.215	95.133	0.33148
103.033	98.5002	0.32319							103.361	97.1007	0.43988				103.315	95.1273	0.33017
103.133	98.4948	0.32455							103.461	97.0939	0.43934				103.415	95.1217	0.32893
103.233	98.4894	0.32587							103.561	97.0869	0.43878				103.515	95.1161	0.32775
103.333	98.484	0.32714							103.661	97.0801	0.43824				103.615	95.1104	0.32665
103.433	98.4785	0.32837							103.761	97.0733	0.43769				103.715	95.1048	0.32563
103.533	98.4731	0.32956							103.861	97.0664	0.43714				103.815	95.0992	0.32468
103.633	98.4676	0.3307							103.961	97.0594	0.43658				103.915	95.0936	0.3238
103.733	98.4621	0.33182							104.061	97.0524	0.43603				104.015	95.088	0.32297
103.833	98.4565	0.33291							104.161	97.0453	0.43548				104.115	95.0823	0.32222
103.933	98.451	0.33396							104.261	97.0383	0.43493				104.215	95.0766	0.32152
104.033	98.4454	0.33499							104.361	97.0312	0.43439				104.315	95.071	0.3209
104.133	98.4398	0.336							104.461	97.0242	0.43387				104.415	95.0652	0.32032
104.233	98.4343	0.33699							104.561	97.017	0.43335				104.515	95.0595	0.3198
104.333	98.4286	0.33797							104.661	97.0099	0.43284				104.615	95.0537	0.31934
104.433	98.423	0.33894							104.761	97.0027	0.43235				104.715	95.0479	0.31892
104.533	98.4173	0.33991							104.861	96.9954	0.43187				104.815	95.042	0.31855
104.633	98.4116	0.34089							104.961	96.9881	0.4314				104.915	95.0361	0.31822
104.733	98.4059	0.34186							105.061	96.9806	0.43095				105.015	95.0302	0.31793
104.833	98.4001	0.34285							105.161	96.9729	0.43051				105.115	95.0243	0.31768
104.933	98.3943	0.34384							105.261	96.9652	0.43009				105.215	95.0183	0.31745
105.033	98.3885	0.34485							105.361	96.9574	0.4297				105.315	95.0123	0.31726
105.133	98.3827	0.34587							105.461	96.9495	0.42933				105.415	95.0064	0.31709
105.233	98.3769	0.34691							105.561	96.9415	0.429				105.515	95.0004	0.31694
105.333	98.371	0.34797							105.661	96.9335	0.42871				105.615	94.9943	0.31681
105.433	98.3651	0.34905							105.761	96.9255	0.42845				105.715	94.9883	0.31668
105.533	98.3593	0.35014							105.861	96.9174	0.42823				105.815	94.9822	0.31657
105.633	98.3534	0.35126							105.961	96.9093	0.42805				105.915	94.9761	0.31646
105.733	98.3474	0.3524							106.061	96.9013	0.42792				106.015	94.9699	0.31635
105.833	98.3415	0.35357							106.161	96.8932	0.42784				106.115	94.9637	0.31625
105.933	98.3355	0.35475							106.261	96.8851	0.4278				106.215	94.9575	0.31613
106.033	98.3295	0.35596							106.361	96.877	0.42781				106.315	94.9513	0.31601
106.133	98.3234	0.35719							106.461	96.8689	0.42788				106.415	94.945	0.31588
106.233	98.3174	0.35844							106.561	96.8606	0.428				106.515	94.9387	0.31574
106.333	98.3113	0.35971							106.661	96.8523	0.42818				106.615	94.9324	0.31558
106.433	98.3051	0.361							106.761	96.8439	0.42841				106.715	94.9261	0.31541
106.533	98.2989	0.36231							106.861	96.8356	0.42871				106.815	94.9197	0.31521
106.633	98.2927	0.36363							106.961	96.8271	0.42907				106.915	94.9134	0.315
106.733	98.2865	0.36495							107.061	96.8186	0.4295				107.015	94.9071	0.31476
106.833	98.2802	0.36629							107.161	96.8101	0.42999				107.115	94.9008	0.3145
106.933	98.2739	0.36763							107.261	96.8015	0.43055				107.215	94.8945	0.31422
107.033	98.2676	0.36898							107.361	96.7929	0.43117				107.315	94.8883	0.31391
107.133	98.2613	0.37033							107.461	96.7843	0.43187				107.415	94.882	0.31357
107.233	98.2549	0.37168							107.561	96.7757	0.43263				107.515	94.8756	0.3132
107.333	98.2485	0.37304							107.661	96.7671	0.43346				107.615	94.8693	0.31281
107.433	98.242	0.3744							107.761	96.7584	0.43436				107.715	94.863	0.31239
107.533	98.2355	0.37576							107.861	96.7498	0.43532				107.815	94.8567	0.31194
107.633	98.229	0.37712							107.961	96.741	0.43635				107.915	94.8504	0.31147
107.733	98.2224	0.37847							108.061	96.7323	0.43745				108.015	94.8441	0.31096
107.833	98.2158	0.37982							108.161	96.7234	0.43863				108.115	94.8378	0.31044
107.933	98.2092	0.38116							108.261	96.7146	0.43988				108.215	94.8316	0.30988
108.033	98.2026	0.38251							108.361	96.7056	0.44119				108.315	94.8254	0.30931
108.133	98.1958	0.38386							108.461	96.6966	0.44257				108.415	94.8193	0.30871
108.233	98.1891	0.3852							108.561	96.6876	0.44402				108.515	94.8131	0.30809
108.333	98.1824	0.38655							108.661	96.6787	0.44551				108.615	94.807	0.30746
108.433	98.1756	0.38791							108.761	96.6697	0.44706				108.715	94.8009	0.3068
108.533	98.1687	0.38927							108.861	96.6607	0.44867				108.815	94.7949	0.30612
108.633	98.1619	0.39063							108.961	96.6516	0.45033				108.915	94.7889	0.30543
108.733	98.155	0.392							109.061	96.6425	0.45206				109.015	94.7828	0.30471
108.833	98.1481	0.39338							109.161	96.6335	0.45381				109.115	94.7768	0.30398
108.933	98.1412	0.39478							109.261	96.6245	0.4556				109.215	94.7707	0.30323
109.033	98.1342	0.39619							109.361	96.6155	0.45743				109.315	94.7647	0.30247
109.133	98.1272	0.39763							109.461	96.6065	0.45929				109.415	94.7587	0.30169
109.233	98.1202	0.39908							109.561	96.5975	0.46119				109.515	94.7527	0.3009
109.333	98.113	0.40057							109.661	96.5885	0.46311				109.615	94.7468	0.3001
109.433	98.1059	0.40208							109.761	96.5796	0.46506				109.715	94.7408	0.29928
109.533	98.0987	0.40362							109.861	96.5707	0.46702				109.815	94.7348	0.29845
109.633	98.0915	0.40519							109.961	96.5617	0.46903				109.915	94.7287	0.2976
109.733	98.0843	0.40677							110.061	96.5528	0.47105				110.015	94.7227	0.29674
109.833	98.077	0.4084							110.161	96.5438	0.4731				110.115	94.7167	0.29588
109.933	98.0696	0.41007							110.261	96.5348	0.47518				110.215	94.7107	0.295
110.033	98.0623	0.41175							110.361	96.5258	0.47729				110.315	94.7046	0.2941
110.133	98.055	0.41346							110.461	96.5168	0.47941				110.415	94.6986	0.29319
110.233	98.0475	0.41522							110.561	96.5078	0.48155				110.515	94.6926	0.29228
110.333	98.0401	0.41699							110.661	96.4988	0.48373				110.615	94.6866	0.29136
110.433	98.0327	0.4188							110.761	96.4896	0.48594				110.715	94.6806	0.29042
110.533	98.0251	0.42065							110.861	96.4805	0.48816				110.815	94.6746	0.28946
110.633	98.0175	0.42253							110.961	96.4714	0.49041				110.915	94.6686	0.28849
110.733	98.0099	0.42441							111.061	96.4623	0.49269				111.015	94.6627	0.28752
110.833	98.0023	0.42633							111.161	96.4532	0.49497				111.115	94.6567	0.28652
110.933	97.9945	0.42829							111.261	96.444	0.49731				111.215	94.6508	0.28551
111.033	97.9867	0.43026							111.361	96.4348	0.49966				111.315	94.6448	0.28448
111.133	97.979	0.43224							111.461	96.4256	0.50205				111.415	94.6389	0.28342
111.233	97.9711	0.43424							111.561	96.4163	0.50448				111.515	94.6329	0.28235
111.333	97.9632	0.43627							111.661	96.4069	0.50695				111.615	94.627	0.28126
111.433	97.9553	0.4383							111.761	96.3976	0.50945				111.715	94.6211	0.28015
111.533	97.9473	0.44032							111.861	96.3882	0.51199				111.815	94.6153	0.27903
111.633	97.9394	0.44235							111.961	96.3787	0.51461				111.915	94.6095	0.27789
111.733	97.9313	0.44438							112.061	96.3692	0.51726				112.015	94.6038	0.27673
111.833	97.9233	0.4464							112.161	96.3595	0.51997				112.115	94.598	0.27554
111.933	97.9152	0.44844							112.261	96.3499	0.52273				112.215	94.5923	0.27432
112.033	97.907	0.45048							112.361	96.3401	0.52557				112.315	94.5866	0.27307
112.133	97.8988	0.45251							112.461	96.3304	0.52844				112.415	94.581	0.2718
112.233	97.8905	0.45454							112.561	96.3206	0.53137				112.515	94.5753	0.27048
112.333	97.8821	0.45656							112.661	96.3107	0.53438				112.615	94.5696	0.26912
112.433	97.8737	0.45859							112.761	96.3007	0.53746				112.715	94.5639	0.26773
112.533	97.8653	0.46059							112.861	96.2908	0.54058				112.815	94.5583	0.2663
112.633	97.8568	0.4626							112.961	96.2807	0.54377				112.915	94.5526	0.26482
112.733	97.8483	0.46459							113.061	96.2706	0.54703				113.015	94.547	0.2633
112.833	97.8397	0.46658							113.161	96.2604	0.55039				113.115	94.5414	0.26175
112.933	97.8312	0.46855							113.261	96.2502	0.5538				113.215	94.5359	0.26015
113.033	97.8225	0.47053							113.361	96.24	0.55726				113.315	94.5303	0.2585
113.133	97.8138	0.47251							113.461	96.2297	0.56079				113.415	94.5248	0.25681
113.233	97.8051	0.47449							113.561	96.2194	0.56438				113.515	94.5193	0.25509
113.333	97.7963	0.47648							113.661	96.2091	0.56803				113.615	94.5138	0.25329
113.433	97.7874	0.47848							113.761	96.1987	0.57178				113.715	94.5084	0.25146
113.533	97.7786	0.48049							113.861	96.1881	0.57562				113.815	94.5029	0.24954
113.633	97.7697	0.4825							113.961	96.1774	0.57953				113.915	94.4975	0.2476
113.733	97.7607	0.48456							114.061	96.1667	0.58352				114.015	94.492	0.24559
113.833	97.7516	0.48665							114.161	96.1559	0.5876				114.115	94.4866	0.24355
113.933	97.7426	0.48877							114.261	96.145	0.59173				114.215	94.4813	0.24143
114.033	97.7334	0.49094							114.361	96.134	0.59595				114.315	94.4759	0.23928
114.133	97.7243	0.49315							114.461	96.1231	0.60019				114.415	94.4707	0.23709
114.233	97.7151	0.4954							114.561	96.112	0.60452				114.515	94.4655	0.23489
114.333	97.7059	0.49771							114.661	96.1008	0.60891				114.615	94.4604	0.23265
114.433	97.6966	0.5001							114.761	96.0896	0.61334				114.715	94.4553	0.23036
114.533	97.6873	0.50257							114.861	96.0784	0.61781				114.815	94.4504	0.22807
114.633	97.6779	0.50513							114.961	96.067	0.62237				114.915	94.4455	0.22574
114.733	97.6685	0.5078							115.061	96.0555	0.627				115.015	94.4406	0.22339
114.833	97.6589	0.51059							115.161	96.0439	0.63166				115.115	94.4358	0.221
114.933	97.6493	0.51349							115.261	96.0323	0.63636				115.215	94.4311	0.21857
115.033	97.6397	0.51649							115.361	96.0205	0.64114				115.315	94.4264	0.21614
115.133	97.63	0.51966							115.461	96.0086	0.64597				115.415	94.4218	0.21369
115.233	97.6202	0.52296							115.561	95.9967	0.65078				115.515	94.4172	0.21124
115.333	97.6103	0.52643							115.661	95.9848	0.65562				115.615	94.4128	0.2088
115.433	97.6004	0.53005							115.761	95.9728	0.66045				115.715	94.4084	0.20634
115.533	97.5904	0.53385							115.861	95.9607	0.66534				115.815	94.4042	0.20392
115.633	97.5803	0.53782							115.961	95.9484	0.67026				115.915	94.4	0.2015
115.733	97.5701	0.54197							116.061	95.9361	0.67517				116.015	94.3959	0.19909
115.833	97.5598	0.54636							116.161	95.924	0.68001				116.115	94.3919	0.19671
115.933	97.5494	0.55092							116.261	95.9116	0.68491				116.215	94.388	0.19436
116.033	97.539	0.55569							116.361	95.8992	0.68981				116.315	94.3842	0.19204
116.133	97.5285	0.56065							116.461	95.8867	0.69469				116.415	94.3804	0.18976
116.233	97.5178	0.56588							116.561	95.8741	0.69961				116.515	94.3767	0.18747
116.333	97.507	0.57131							116.661	95.8612	0.70458				116.615	94.3731	0.18524
116.433	97.4961	0.57699							116.761	95.8483	0.70952				116.715	94.3696	0.18309
116.533	97.485	0.58291							116.861	95.8352	0.7145				116.815	94.3662	0.18095
116.633	97.4739	0.58905							116.961	95.822	0.71947				116.915	94.3628	0.1789
116.733	97.4625	0.59546							117.061	95.8087	0.72442				117.015	94.3595	0.17688
116.833	97.4511	0.60205							117.161	95.7953	0.72936				117.115	94.3564	0.17495
116.933	97.4397	0.60885							117.261	95.7818	0.73429				117.215	94.3533	0.17309
117.033	97.4281	0.61587							117.361	95.7682	0.73918				117.315	94.3503	0.17132
117.133	97.4163	0.62315							117.461	95.7545	0.74406				117.415	94.3473	0.16961
117.233	97.4043	0.63068							117.561	95.7407	0.74894				117.515	94.3444	0.16798
117.333	97.3923	0.63839							117.661	95.7264	0.7539				117.615	94.3416	0.16643
117.433	97.38	0.64633							117.761	95.712	0.75886				117.715	94.3388	0.16496
117.533	97.3676	0.65449							117.861	95.6974	0.76383				117.815	94.3361	0.16357
117.633	97.3551	0.66288							117.961	95.6827	0.76876				117.915	94.3334	0.16225
117.733	97.3424	0.67143							118.061	95.6679	0.77368				118.015	94.3308	0.16101
117.833	97.3294	0.68025							118.161	95.6528	0.77862				118.115	94.3281	0.15985
117.933	97.3164	0.68923							118.261	95.6374	0.78358				118.215	94.3255	0.15876
118.033	97.3033	0.69835							118.361	95.6219	0.78851				118.315	94.323	0.15776
118.133	97.2898	0.70774							118.461	95.6061	0.79349				118.415	94.3204	0.15684
118.233	97.2762	0.71733							118.561	95.5903	0.79838				118.515	94.3179	0.156
118.333	97.2624	0.72706							118.661	95.5745	0.80324				118.615	94.3154	0.15523
118.433	97.2485	0.73696							118.761	95.5585	0.80807				118.715	94.3129	0.15454
118.533	97.2344	0.74701							118.861	95.5424	0.81289				118.815	94.3104	0.15392
118.633	97.22	0.7573							118.961	95.5261	0.8177				118.915	94.3079	0.15337
118.733	97.2055	0.76774							119.061	95.5096	0.82249				119.015	94.3054	0.15288
118.833	97.1907	0.77837							119.161	95.493	0.82727				119.115	94.3029	0.15245
118.933	97.1757	0.78914							119.261	95.4763	0.83203				119.215	94.3003	0.15209
119.033	97.1604	0.80018							119.361	95.4592	0.83683				119.315	94.2977	0.15179
119.133	97.1449	0.81138							119.461	95.442	0.8416				119.415	94.2952	0.15154
119.233	97.1291	0.82272							119.561	95.4247	0.84636				119.515	94.2926	0.15135
119.333	97.1132	0.8342							119.661	95.4072	0.85111				119.615	94.29	0.1512
119.433	97.0972	0.84576							119.761	95.3894	0.85587				119.715	94.2874	0.15111
119.533	97.081	0.85739							119.861	95.3716	0.86061				119.815	94.2847	0.15106
119.633	97.0646	0.8692							119.961	95.3536	0.86533				119.915	94.282	0.15105
119.733	97.0478	0.88129							120.061	95.3354	0.87008				120.015	94.2793	0.15108
119.833	97.0307	0.89352							120.161	95.317	0.8748				120.115	94.2766	0.15115
119.933	97.0134	0.90595							120.261	95.2985	0.87952				120.215	94.2738	0.15125
120.033	96.9959	0.91842							120.361	95.2799	0.88421				120.315	94.2711	0.15139
120.133	96.978	0.93112							120.461	95.2613	0.88888				120.415	94.2683	0.15155
120.233	96.96	0.94392							120.561	95.2425	0.89352				120.515	94.2655	0.15174
120.333	96.9419	0.95668							120.661	95.2233	0.89823				120.615	94.2627	0.15196
120.433	96.9234	0.96969							120.761	95.204	0.90292				120.715	94.2599	0.1522
120.533	96.9048	0.98278							120.861	95.1847	0.90757				120.815	94.2571	0.15246
120.633	96.8859	0.99593							120.961	95.165	0.91225				120.915	94.2542	0.15274
120.733	96.8667	1.00919							121.061	95.1454	0.91687				121.015	94.2514	0.15303
120.833	96.8474	1.02256							121.161	95.1256	0.9215				121.115	94.2485	0.15335
120.933	96.8277	1.03604							121.261	95.1058	0.92608				121.215	94.2457	0.15367
121.033	96.8078	1.04952							121.361	95.0858	0.93066				121.315	94.2428	0.15401
121.133	96.7877	1.06313							121.461	95.0659	0.93517				121.415	94.24	0.15437
121.233	96.7673	1.07673							121.561	95.0457	0.93967				121.515	94.2371	0.15473
121.333	96.7467	1.09046							121.661	95.0256	0.94413				121.615	94.2343	0.15511
121.433	96.7258	1.10417							121.761	95.0054	0.94854				121.715	94.2314	0.15549
121.533	96.7045	1.11806							121.861	94.9853	0.95287				121.815	94.2286	0.15589
121.633	96.6828	1.13204							121.961	94.9652	0.95716				121.915	94.2257	0.1563
121.733	96.6607	1.14607							122.061	94.9449	0.96144				122.015	94.2229	0.15672
121.833	96.6383	1.16019							122.161	94.9247	0.96561				122.115	94.2201	0.15715
121.933	96.6159	1.17412							122.261	94.9045	0.96974				122.215	94.2173	0.15759
122.033	96.5932	1.18804							122.361	94.8842	0.97379				122.315	94.2145	0.15803
122.133	96.5701	1.20204							122.461	94.8639	0.9778				122.415	94.2117	0.15849
122.233	96.5468	1.21598							122.561	94.8435	0.98175				122.515	94.2089	0.15896
122.333	96.5235	1.22968							122.661	94.8232	0.98559				122.615	94.2061	0.15944
122.433	96.4996	1.24352							122.761	94.803	0.98935				122.715	94.2033	0.15993
122.533	96.4755	1.25724							122.861	94.7827	0.99304				122.815	94.2005	0.16043
122.633	96.451	1.27097							122.961	94.7626	0.99662				122.915	94.1978	0.16095
122.733	96.4263	1.28461							123.061	94.7424	1.00012				123.015	94.195	0.16147
122.833	96.4013	1.29817							123.161	94.7222	1.00354				123.115	94.1922	0.16201
122.933	96.3761	1.31157							123.261	94.7022	1.00683				123.215	94.1895	0.16256
123.033	96.3508	1.32472							123.361	94.682	1.01005				123.315	94.1867	0.16312
123.133	96.3253	1.33778							123.461	94.6619	1.01316				123.415	94.1839	0.1637
123.233	96.2995	1.35071							123.561	94.6416	1.01619				123.515	94.1812	0.16428
123.333	96.2734	1.36354							123.661	94.6216	1.01909				123.615	94.1784	0.16489
123.433	96.2472	1.37617							123.761	94.6014	1.0219				123.715	94.1756	0.1655
123.533	96.2208	1.38864							123.861	94.5812	1.02461				123.815	94.1728	0.16612
123.633	96.1942	1.4009							123.961	94.5609	1.02722				123.915	94.17	0.16676
123.733	96.1673	1.41301							124.061	94.5405	1.02973				124.015	94.1672	0.16742
123.833	96.14	1.42502							124.161	94.5202	1.0321				124.115	94.1644	0.16809
123.933	96.1129	1.43667							124.261	94.4999	1.03437				124.215	94.1615	0.16876
124.033	96.0855	1.44819							124.361	94.4796	1.03652				124.315	94.1587	0.16945
124.133	96.058	1.45947							124.461	94.4591	1.03857				124.415	94.1558	0.17014
124.233	96.0303	1.47053							124.561	94.4387	1.04048				124.515	94.1529	0.17084
124.333	96.0024	1.48139							124.661	94.4183	1.04229				124.615	94.1499	0.17156
124.433	95.9741	1.49209							124.761	94.3976	1.04399				124.715	94.147	0.17228
124.533	95.9457	1.50258							124.861	94.377	1.04557				124.815	94.144	0.17301
124.633	95.9172	1.51282							124.961	94.3565	1.04703				124.915	94.141	0.17374
124.733	95.8884	1.52285							125.061	94.3358	1.04838				125.015	94.138	0.17447
124.833	95.8596	1.53261							125.161	94.315	1.04962				125.115	94.1349	0.17521
124.933	95.8305	1.54219							125.261	94.2942	1.05075				125.215	94.1319	0.17594
125.033	95.8012	1.55153							125.361	94.2731	1.05178				125.315	94.1288	0.17667
125.133	95.7716	1.56069							125.461	94.2521	1.05269				125.415	94.1257	0.1774
125.233	95.7416	1.56966							125.561	94.2311	1.05349				125.515	94.1225	0.17813
125.333	95.7117	1.57834							125.661	94.21	1.05419				125.615	94.1193	0.17885
125.433	95.6816	1.58679							125.761	94.1887	1.05479				125.715	94.1161	0.17956
125.533	95.6515	1.59493							125.861	94.1674	1.05529				125.815	94.1128	0.18027
125.633	95.6211	1.6029							125.961	94.146	1.0557				125.915	94.1095	0.18097
125.733	95.5905	1.61064							126.061	94.1246	1.05602				126.015	94.1062	0.18165
125.833	95.5599	1.61811							126.161	94.1034	1.05624				126.115	94.1028	0.18231
125.933	95.5292	1.62533							126.261	94.0819	1.05639				126.215	94.0995	0.18296
126.033	95.4984	1.63232							126.361	94.0603	1.05645				126.315	94.0961	0.18359
126.133	95.4673	1.6391							126.461	94.0388	1.05644				126.415	94.0927	0.18419
126.233	95.4362	1.64564							126.561	94.0172	1.05635				126.515	94.0892	0.18477
126.333	95.4049	1.65195							126.661	93.9955	1.0562				126.615	94.0857	0.18534
126.433	95.3736	1.65802							126.761	93.9738	1.05599				126.715	94.0822	0.18587
126.533	95.3423	1.66387							126.861	93.9522	1.05572				126.815	94.0787	0.18637
126.633	95.3106	1.66955							126.961	93.9306	1.05539				126.915	94.0752	0.18685
126.733	95.279	1.675							127.061	93.9088	1.05501				127.015	94.0717	0.18729
126.833	95.2469	1.68028							127.161	93.887	1.05459				127.115	94.0681	0.1877
126.933	95.215	1.68534							127.261	93.8653	1.05413				127.215	94.0645	0.18808
127.033	95.1828	1.69023							127.361	93.8434	1.05362				127.315	94.0609	0.18843
127.133	95.1506	1.69491							127.461	93.8216	1.05309				127.415	94.0573	0.18874
127.233	95.1184	1.69939							127.561	93.7998	1.05252				127.515	94.0536	0.18901
127.333	95.0863	1.70369							127.661	93.7779	1.05192				127.615	94.05	0.18925
127.433	95.0538	1.70785							127.761	93.7559	1.05129				127.715	94.0463	0.18946
127.533	95.0213	1.71183							127.861	93.7341	1.05064				127.815	94.0426	0.18962
127.633	94.9888	1.71564							127.961	93.7122	1.04997				127.915	94.0389	0.18975
127.733	94.9563	1.7193							128.061	93.6903	1.04927				128.015	94.0352	0.18984
127.833	94.9237	1.72282							128.161	93.6684	1.04857				128.115	94.0315	0.18989
127.933	94.8909	1.72621							128.261	93.6464	1.04784				128.215	94.0278	0.18991
128.033	94.8582	1.72946							128.361	93.6243	1.04709				128.315	94.0241	0.18989
128.133	94.8253	1.73259							128.461	93.6024	1.04633				128.415	94.0203	0.18984
128.233	94.7925	1.73557							128.561	93.5803	1.04555				128.515	94.0166	0.18975
128.333	94.7595	1.73847							128.661	93.5582	1.04476				128.615	94.0129	0.18962
128.433	94.7267	1.74123							128.761	93.5363	1.04395				128.715	94.0092	0.18947
128.533	94.6938	1.74389							128.861	93.5145	1.04314				128.815	94.0055	0.18928
128.633	94.6607	1.74646							128.961	93.4927	1.04231				128.915	94.0018	0.18907
128.733	94.6278	1.74893							129.061	93.471	1.04147				129.015	93.9981	0.18883
128.833	94.5949	1.75129							129.161	93.4493	1.0406				129.115	93.9945	0.18856
128.933	94.5618	1.75359							129.261	93.4277	1.03972				129.215	93.9908	0.18828
129.033	94.529	1.75577							129.361	93.4062	1.03882				129.315	93.9871	0.18797
129.133	94.496	1.7579							129.461	93.3847	1.0379				129.415	93.9835	0.18764
129.233	94.4632	1.75993							129.561	93.3635	1.03697				129.515	93.9799	0.1873
129.333	94.4301	1.76191							129.661	93.3423	1.03601				129.615	93.9763	0.18695
129.433	94.3969	1.76382							129.761	93.3211	1.03502				129.715	93.9727	0.18659
129.533	94.3638	1.76566							129.861	93.3002	1.03402				129.815	93.9692	0.18623
129.633	94.3307	1.76742							129.961	93.2793	1.03298				129.915	93.9656	0.18586
129.733	94.2975	1.76913							130.061	93.2586	1.03192				130.015	93.9621	0.1855
129.833	94.2642	1.77078							130.161	93.2381	1.03083				130.115	93.9586	0.18514
129.933	94.2308	1.77237							130.261	93.2174	1.02969				130.215	93.9552	0.18478
130.033	94.1976	1.77388							130.361	93.197	1.02853				130.315	93.9517	0.18444
130.133	94.1645	1.77533							130.461	93.1769	1.02734				130.415	93.9483	0.18411
130.233	94.1311	1.77673							130.561	93.1568	1.02611				130.515	93.9449	0.18381
130.333	94.0978	1.77806							130.661	93.1368	1.02484				130.615	93.9416	0.18352
130.433	94.0644	1.77934							130.761	93.117	1.02354				130.715	93.9383	0.18326
130.533	94.0311	1.78054							130.861	93.0971	1.02218				130.815	93.9349	0.18302
130.633	93.9977	1.78168							130.961	93.0773	1.02078				130.915	93.9316	0.18281
130.733	93.9642	1.78276							131.061	93.0577	1.01935				131.015	93.9283	0.18264
130.833	93.9307	1.78378							131.161	93.038	1.01785				131.115	93.9251	0.1825
130.933	93.897	1.78473							131.261	93.0185	1.01632				131.215	93.9218	0.1824
131.033	93.8635	1.7856							131.361	92.9989	1.01474				131.315	93.9185	0.18235
131.133	93.8299	1.78641							131.461	92.9795	1.01311				131.415	93.9153	0.18233
131.233	93.7962	1.78714							131.561	92.9602	1.01144				131.515	93.9121	0.18236
131.333	93.7627	1.78779							131.661	92.941	1.00972				131.615	93.9089	0.18244
131.433	93.729	1.78837							131.761	92.9217	1.00795				131.715	93.9057	0.18257
131.533	93.6956	1.78887							131.861	92.9026	1.00615				131.815	93.9025	0.18274
131.633	93.662	1.78929							131.961	92.8835	1.00428				131.915	93.8993	0.18296
131.733	93.6282	1.78962							132.061	92.8644	1.00237				132.015	93.8961	0.18324
131.833	93.5948	1.78987							132.161	92.8452	1.00041				132.115	93.8929	0.18356
131.933	93.5615	1.79002							132.261	92.8263	0.99843				132.215	93.8897	0.18393
132.033	93.5281	1.79009							132.361	92.8074	0.9964				132.315	93.8864	0.18436
132.133	93.4945	1.79007							132.461	92.7885	0.99433				132.415	93.8832	0.18483
132.233	93.461	1.78995							132.561	92.7695	0.99221				132.515	93.8799	0.18534
132.333	93.4276	1.78973							132.661	92.7506	0.99006				132.615	93.8766	0.1859
132.433	93.394	1.78942							132.761	92.7318	0.98787				132.715	93.8733	0.18651
132.533	93.3607	1.789							132.861	92.7129	0.98565				132.815	93.8699	0.18715
132.633	93.3273	1.78849							132.961	92.6941	0.98341				132.915	93.8665	0.18784
132.733	93.2941	1.78788							133.061	92.6753	0.98112				133.015	93.8631	0.18855
132.833	93.2608	1.78716							133.161	92.6564	0.97881				133.115	93.8596	0.18929
132.933	93.2276	1.78633							133.261	92.6376	0.97649				133.215	93.8561	0.19006
133.033	93.1944	1.7854							133.361	92.6189	0.97416				133.315	93.8525	0.19085
133.133	93.1611	1.78436							133.461	92.6002	0.97181				133.415	93.8489	0.19167
133.233	93.1278	1.78322							133.561	92.5814	0.96943				133.515	93.8452	0.1925
133.333	93.0947	1.78197							133.661	92.5627	0.96706				133.615	93.8413	0.19335
133.433	93.0614	1.78061							133.761	92.5438	0.96466				133.715	93.8375	0.19419
133.533	93.0282	1.77914							133.861	92.5251	0.96226				133.815	93.8335	0.19503
133.633	92.9949	1.77757							133.961	92.5061	0.95985				133.915	93.8295	0.19587
133.733	92.9616	1.77589							134.061	92.4873	0.95746				134.015	93.8255	0.19668
133.833	92.9286	1.77412							134.161	92.4685	0.95507				134.115	93.8213	0.19748
133.933	92.8959	1.77226							134.261	92.4496	0.95269				134.215	93.8171	0.19825
134.033	92.8631	1.77031							134.361	92.4306	0.95032				134.315	93.8128	0.19899
134.133	92.8299	1.76823							134.461	92.4118	0.94798				134.415	93.8085	0.19968
134.233	92.7971	1.76608							134.561	92.3929	0.94565				134.515	93.8042	0.20032
134.333	92.7644	1.76385							134.661	92.3741	0.94337				134.615	93.7997	0.20092
134.433	92.7317	1.76153							134.761	92.3553	0.94111				134.715	93.7952	0.20145
134.533	92.6991	1.75913							134.861	92.3365	0.93889				134.815	93.7907	0.20193
134.633	92.6666	1.75666							134.961	92.3179	0.93672				134.915	93.7861	0.20235
134.733	92.6339	1.75409							135.061	92.2992	0.93458				135.015	93.7814	0.2027
134.833	92.6014	1.75147							135.161	92.2806	0.9325				135.115	93.7768	0.20297
134.933	92.5688	1.74876							135.261	92.262	0.93046				135.215	93.772	0.20317
135.033	92.5361	1.74597							135.361	92.2433	0.92847				135.315	93.7674	0.20328
135.133	92.5035	1.74312							135.461	92.2248	0.92653				135.415	93.7627	0.20332
135.233	92.471	1.74021							135.561	92.2062	0.92464				135.515	93.758	0.20328
135.333	92.4388	1.73727							135.661	92.1875	0.9228				135.615	93.7534	0.20316
135.433	92.4066	1.73427							135.761	92.169	0.92102				135.715	93.7487	0.20296
135.533	92.3743	1.73119							135.861	92.1505	0.91932				135.815	93.7441	0.20268
135.633	92.3421	1.72807							135.961	92.1321	0.91767				135.915	93.7395	0.20233
135.733	92.3097	1.72488							136.061	92.1137	0.91608				136.015	93.7349	0.2019
135.833	92.2778	1.72168							136.161	92.0953	0.91456				136.115	93.7304	0.20139
135.933	92.2459	1.71841							136.261	92.077	0.91311				136.215	93.7258	0.20082
136.033	92.2138	1.71509							136.361	92.0588	0.91172				136.315	93.7213	0.20017
136.133	92.1818	1.7117							136.461	92.0406	0.9104				136.415	93.7168	0.19944
136.233	92.1499	1.70827							136.561	92.0224	0.90913				136.515	93.7122	0.19865
136.333	92.1182	1.70481							136.661	92.0043	0.90793				136.615	93.7078	0.1978
136.433	92.0865	1.70129							136.761	91.9862	0.9068				136.715	93.7033	0.19689
136.533	92.0547	1.69769							136.861	91.9682	0.90573				136.815	93.699	0.19594
136.633	92.023	1.69404							136.961	91.9503	0.90472				136.915	93.6947	0.19495
136.733	91.9913	1.69034							137.061	91.9325	0.90378				137.015	93.6905	0.19392
136.833	91.9599	1.68659							137.161	91.9147	0.9029				137.115	93.6864	0.19287
136.933	91.9284	1.68277							137.261	91.8969	0.90207				137.215	93.6822	0.19178
137.033	91.8971	1.67889							137.361	91.8793	0.9013				137.315	93.6782	0.19067
137.133	91.8656	1.67492							137.461	91.8618	0.90059				137.415	93.6742	0.18955
137.233	91.8346	1.67094							137.561	91.8441	0.89992				137.515	93.6702	0.18844
137.333	91.8036	1.66688							137.661	91.8266	0.8993				137.615	93.6664	0.18733
137.433	91.7726	1.66276							137.761	91.8092	0.89874				137.715	93.6626	0.18623
137.533	91.7416	1.65854							137.861	91.7918	0.89822				137.815	93.6588	0.18514
137.633	91.7108	1.65426							137.961	91.7743	0.89774				137.915	93.6551	0.18409
137.733	91.6799	1.64989							138.061	91.757	0.8973				138.015	93.6514	0.18306
137.833	91.6491	1.64547							138.161	91.7398	0.89691				138.115	93.6479	0.1821
137.933	91.6188	1.64102							138.261	91.7226	0.89655				138.215	93.6444	0.1812
138.033	91.5881	1.63644							138.361	91.7055	0.89623				138.315	93.641	0.18035
138.133	91.5576	1.6318							138.461	91.6884	0.89594				138.415	93.6376	0.17957
138.233	91.5273	1.62713							138.561	91.6713	0.89568				138.515	93.6343	0.17887
138.333	91.4973	1.62242							138.661	91.6543	0.89546				138.615	93.6311	0.17823
138.433	91.4671	1.61761							138.761	91.6374	0.89526				138.715	93.6278	0.17767
138.533	91.437	1.61273							138.861	91.6204	0.89509				138.815	93.6246	0.17719
138.633	91.407	1.60781							138.961	91.6036	0.89494				138.915	93.6214	0.17679
138.733	91.3769	1.60281							139.061	91.5868	0.89482				139.015	93.6182	0.17649
138.833	91.3468	1.59777							139.161	91.5698	0.89471				139.115	93.615	0.17628
138.933	91.3166	1.59263							139.261	91.5531	0.89463				139.215	93.6119	0.17617
139.033	91.2866	1.58749							139.361	91.5362	0.89457				139.315	93.6087	0.17615
139.133	91.257	1.58235							139.461	91.5193	0.89452				139.415	93.6055	0.17623
139.233	91.2272	1.57716							139.561	91.5024	0.89449				139.515	93.6024	0.17641
139.333	91.1977	1.57199							139.661	91.4856	0.89447				139.615	93.5992	0.1767
139.433	91.1682	1.56677							139.761	91.4689	0.89447				139.715	93.596	0.17708
139.533	91.1388	1.56155							139.861	91.4522	0.89447				139.815	93.5928	0.17756
139.633	91.1093	1.5563							139.961	91.4356	0.89449				139.915	93.5896	0.17815
139.733	91.0798	1.55104							140.061	91.4189	0.89452				140.015	93.5863	0.17883
139.833	91.0507	1.54583							140.161	91.4023	0.89456				140.115	93.583	0.17962
139.933	91.0218	1.54065							140.261	91.3857	0.89461				140.215	93.5797	0.1805
140.033	90.9931	1.53551							140.361	91.369	0.89467				140.315	93.5763	0.18148
140.133	90.9642	1.53033							140.461	91.3523	0.89473				140.415	93.5728	0.18254
140.233	90.9356	1.52521							140.561	91.3356	0.8948				140.515	93.5694	0.18369
140.333	90.9072	1.52012							140.661	91.3189	0.89487				140.615	93.5658	0.18492
140.433	90.8789	1.51506							140.761	91.3022	0.89495				140.715	93.5623	0.18623
140.533	90.8504	1.50996							140.861	91.2854	0.89503				140.815	93.5587	0.18761
140.633	90.8222	1.50492							140.961	91.2686	0.89512				140.915	93.555	0.18905
140.733	90.7941	1.4999							141.061	91.2518	0.89521				141.015	93.5512	0.19055
140.833	90.7661	1.49489							141.161	91.2349	0.8953				141.115	93.5474	0.19211
140.933	90.7383	1.48992							141.261	91.2178	0.8954				141.215	93.5436	0.1937
141.033	90.7107	1.48495							141.361	91.2007	0.8955				141.315	93.5397	0.19534
141.133	90.6833	1.48004							141.461	91.1837	0.89559				141.415	93.5358	0.19699
141.233	90.6558	1.47508							141.561	91.1668	0.89569				141.515	93.5318	0.19869
141.333	90.6282	1.47009							141.661	91.1497	0.89579				141.615	93.5277	0.2004
141.433	90.601	1.46514							141.761	91.1327	0.89589				141.715	93.5235	0.20213
141.533	90.5738	1.46014							141.861	91.1154	0.89599				141.815	93.5193	0.20387
141.633	90.5465	1.45511							141.961	91.0982	0.89609				141.915	93.5151	0.2056
141.733	90.5195	1.45007							142.061	91.081	0.89619				142.015	93.5107	0.20734
141.833	90.4924	1.44499							142.161	91.0637	0.89628				142.115	93.5063	0.20906
141.933	90.4657	1.43991							142.261	91.0462	0.89638				142.215	93.5018	0.21078
142.033	90.4389	1.43476							142.361	91.0287	0.89648				142.315	93.4972	0.21246
142.133	90.4122	1.42956							142.461	91.0112	0.89657				142.415	93.4926	0.21412
142.233	90.3855	1.42429							142.561	90.9936	0.89666				142.515	93.4879	0.21573
142.333	90.3589	1.41897							142.661	90.9761	0.89675				142.615	93.4832	0.2173
142.433	90.3321	1.41354							142.761	90.9584	0.89684				142.715	93.4785	0.21883
142.533	90.3056	1.40808							142.861	90.9408	0.89693				142.815	93.4736	0.22031
142.633	90.2791	1.40253							142.961	90.923	0.89701				142.915	93.4687	0.22172
142.733	90.2527	1.39694							143.061	90.9052	0.8971				143.015	93.4638	0.22308
142.833	90.2264	1.39127							143.161	90.8874	0.89718				143.115	93.4588	0.22437
142.933	90.2001	1.38552							143.261	90.8696	0.89727				143.215	93.4538	0.2256
143.033	90.174	1.37974							143.361	90.8517	0.89735				143.315	93.4488	0.22674
143.133	90.1479	1.37387							143.461	90.8337	0.89743				143.415	93.4437	0.22782
143.233	90.1219	1.36795							143.561	90.8155	0.89751				143.515	93.4386	0.2288
143.333	90.096	1.36197							143.661	90.7973	0.8976				143.615	93.4335	0.22972
143.433	90.0702	1.35595							143.761	90.7791	0.89768				143.715	93.4283	0.23054
143.533	90.0447	1.34996							143.861	90.7608	0.89777				143.815	93.4232	0.23128
143.633	90.0192	1.34388							143.961	90.7424	0.89786				143.915	93.418	0.23193
143.733	89.9937	1.33776							144.061	90.7239	0.89795				144.015	93.4128	0.2325
143.833	89.9684	1.33165							144.161	90.7054	0.89804				144.115	93.4076	0.23298
143.933	89.9432	1.32554							144.261	90.6868	0.89814				144.215	93.4024	0.23337
144.033	89.9182	1.31945							144.361	90.6684	0.89823				144.315	93.3971	0.23368
144.133	89.8933	1.31335							144.461	90.6498	0.89834				144.415	93.3919	0.2339
144.233	89.8685	1.30729							144.561	90.6312	0.89845				144.515	93.3867	0.23404
144.333	89.8437	1.3012							144.661	90.6126	0.89856				144.615	93.3815	0.23409
144.433	89.819	1.29515							144.761	90.5939	0.89868				144.715	93.3763	0.23406
144.533	89.7946	1.2892							144.861	90.5752	0.89881				144.815	93.3712	0.23395
144.633	89.7703	1.28331							144.961	90.5564	0.89895				144.915	93.3661	0.23377
144.733	89.746	1.27743							145.061	90.5376	0.89909				145.015	93.3609	0.23352
144.833	89.7218	1.27162							145.161	90.5186	0.89924				145.115	93.3559	0.23319
144.933	89.6977	1.26588							145.261	90.4996	0.8994				145.215	93.3508	0.2328
145.033	89.6737	1.26021							145.361	90.4806	0.89957				145.315	93.3458	0.23236
145.133	89.65	1.25468							145.461	90.4616	0.89974				145.415	93.3408	0.23185
145.233	89.6263	1.2492							145.561	90.4428	0.89993				145.515	93.3358	0.23129
145.333	89.6028	1.24386							145.661	90.4239	0.90012				145.615	93.3309	0.23069
145.433	89.5793	1.23857							145.761	90.4049	0.90033				145.715	93.326	0.23004
145.533	89.5559	1.2334							145.861	90.386	0.90054				145.815	93.3212	0.22936
145.633	89.5327	1.22833							145.961	90.3671	0.90076				145.915	93.3164	0.22865
145.733	89.5094	1.22334							146.061	90.3483	0.90099				146.015	93.3117	0.22791
145.833	89.4862	1.21845							146.161	90.3294	0.90122				146.115	93.307	0.22715
145.933	89.4631	1.21367							146.261	90.3105	0.90147				146.215	93.3024	0.22638
146.033	89.44	1.20898							146.361	90.2915	0.90173				146.315	93.2978	0.22561
146.133	89.417	1.20439							146.461	90.2724	0.90199				146.415	93.2933	0.22483
146.233	89.3941	1.19991							146.561	90.2532	0.90227				146.515	93.2889	0.22405
146.333	89.3713	1.19553							146.661	90.234	0.90255				146.615	93.2844	0.22327
146.433	89.3486	1.19126							146.761	90.2149	0.90283				146.715	93.2801	0.22252
146.533	89.3259	1.18707							146.861	90.1959	0.90312				146.815	93.2757	0.22177
146.633	89.3033	1.18299							146.961	90.1768	0.90342				146.915	93.2714	0.22106
146.733	89.2806	1.17896							147.061	90.158	0.90372				147.015	93.2671	0.22037
146.833	89.2582	1.17505							147.161	90.139	0.90402				147.115	93.2629	0.21972
146.933	89.2359	1.17124							147.261	90.1202	0.90432				147.215	93.2587	0.2191
147.033	89.2134	1.16748							147.361	90.1014	0.90463				147.315	93.2545	0.21853
147.133	89.1911	1.1638							147.461	90.0827	0.90494				147.415	93.2504	0.21802
147.233	89.169	1.16022							147.561	90.0639	0.90525				147.515	93.2463	0.21756
147.333	89.1466	1.15667							147.661	90.0452	0.90556				147.615	93.2423	0.21716
147.433	89.1244	1.15319							147.761	90.0265	0.90586				147.715	93.2382	0.21683
147.533	89.1023	1.14978							147.861	90.008	0.90617				147.815	93.2342	0.21657
147.633	89.0802	1.14644							147.961	89.9895	0.90647				147.915	93.2303	0.21639
147.733	89.0582	1.14314							148.061	89.9711	0.90677				148.015	93.2263	0.21629
147.833	89.0362	1.1399							148.161	89.9528	0.90707				148.115	93.2224	0.21626
147.933	89.0143	1.1367							148.261	89.9346	0.90736				148.215	93.2185	0.21633
148.033	88.9924	1.13355							148.361	89.9164	0.90765				148.315	93.2146	0.21648
148.133	88.9707	1.13045							148.461	89.8983	0.90793				148.415	93.2107	0.21672
148.233	88.949	1.1274							148.561	89.8804	0.90821				148.515	93.2068	0.21706
148.333	88.9274	1.12439							148.661	89.8626	0.90848				148.615	93.2029	0.2175
148.433	88.9057	1.12139							148.761	89.8448	0.90875				148.715	93.1991	0.21803
148.533	88.8838	1.1184							148.861	89.8269	0.90901				148.815	93.1952	0.21866
148.633	88.8621	1.11547							148.961	89.809	0.90927				148.915	93.1913	0.21939
148.733	88.8407	1.11259							149.061	89.7912	0.90952				149.015	93.1873	0.22022
148.833	88.8193	1.10974							149.161	89.7734	0.90977				149.115	93.1834	0.22116
148.933	88.798	1.10693							149.261	89.7557	0.91002				149.215	93.1794	0.2222
149.033	88.7767	1.10414							149.361	89.7382	0.91026				149.315	93.1754	0.22334
149.133	88.7553	1.10137							149.461	89.7206	0.91049				149.415	93.1714	0.22458
149.233	88.734	1.09864							149.561	89.7031	0.91073				149.515	93.1673	0.22592
149.333	88.7127	1.09594							149.661	89.6856	0.91095				149.615	93.1633	0.22736
149.433	88.6913	1.09325							149.761	89.668	0.91118				149.715	93.1591	0.2289
149.533	88.6699	1.0906							149.861	89.6504	0.91141				149.815	93.155	0.23054
149.633	88.6487	1.08799							149.961	89.6329	0.91164				149.915	93.1508	0.23226
149.733	88.6274	1.08542							150.061	89.6155	0.91187				150.015	93.1465	0.23409
149.833	88.606	1.08288							150.161	89.598	0.9121				150.115	93.1423	0.236
149.933	88.5848	1.0804							150.261	89.5805	0.91234				150.215	93.1379	0.23799
150.033	88.5635	1.07797							150.361	89.563	0.91257				150.315	93.1336	0.24005
150.133	88.5424	1.07559							150.461	89.5456	0.91282				150.415	93.1291	0.24221
150.233	88.5212	1.07327							150.561	89.5281	0.91307				150.515	93.1247	0.24444
150.333	88.5	1.071							150.661	89.5106	0.91333				150.615	93.1201	0.24675
150.433	88.479	1.0688							150.761	89.4932	0.91361				150.715	93.1155	0.24913
150.533	88.4581	1.06669							150.861	89.4759	0.91389				150.815	93.1109	0.25157
150.633	88.4374	1.06465							150.961	89.4586	0.91418				150.915	93.1061	0.25408
150.733	88.4167	1.06268							151.061	89.4414	0.91449				151.015	93.1014	0.25663
150.833	88.3958	1.06076							151.161	89.4242	0.91482				151.115	93.0965	0.25924
150.933	88.3749	1.05892							151.261	89.4069	0.91516				151.215	93.0916	0.26191
151.033	88.3542	1.05717							151.361	89.3895	0.91553				151.315	93.0866	0.26461
151.133	88.3333	1.05547							151.461	89.3722	0.91592				151.415	93.0816	0.26736
151.233	88.3123	1.05385							151.561	89.3548	0.91634				151.515	93.0764	0.27015
151.333	88.2915	1.05231							151.661	89.3375	0.91678				151.615	93.0713	0.27297
151.433	88.2708	1.05086							151.761	89.3201	0.91724				151.715	93.0659	0.27587
151.533	88.2501	1.04948							151.861	89.3029	0.91774				151.815	93.0605	0.27876
151.633	88.2296	1.04819							151.961	89.2857	0.91826				151.915	93.055	0.28169
151.733	88.209	1.04696							152.061	89.2683	0.91881				152.015	93.0494	0.28463
151.833	88.1884	1.04579							152.161	89.2509	0.9194				152.115	93.0437	0.28759
151.933	88.168	1.0447							152.261	89.2335	0.92002				152.215	93.038	0.29056
152.033	88.1475	1.04366							152.361	89.2161	0.92068				152.315	93.0321	0.29356
152.133	88.1271	1.04267							152.461	89.1987	0.92137				152.415	93.0261	0.29658
152.233	88.1068	1.04174							152.561	89.1812	0.9221				152.515	93.02	0.29957
152.333	88.0863	1.04085							152.661	89.1636	0.92286				152.615	93.0139	0.30255
152.433	88.0661	1.04							152.761	89.146	0.92367				152.715	93.0077	0.30551
152.533	88.0457	1.03918							152.861	89.1281	0.92452				152.815	93.0013	0.30848
152.633	88.0256	1.03839							152.961	89.1102	0.9254				152.915	92.9949	0.31144
152.733	88.0054	1.03761							153.061	89.0923	0.92633				153.015	92.9884	0.31436
152.833	87.9851	1.03685							153.161	89.0743	0.92729				153.115	92.9817	0.31729
152.933	87.9649	1.03609							153.261	89.0563	0.92829				153.215	92.9751	0.32015
153.033	87.9447	1.03534							153.361	89.0382	0.92933				153.315	92.9684	0.32299
153.133	87.9244	1.03457							153.461	89.0201	0.9304				153.415	92.9615	0.32581
153.233	87.9043	1.0338							153.561	89.002	0.9315				153.515	92.9546	0.32858
153.333	87.8844	1.03302							153.661	88.9837	0.93264				153.615	92.9477	0.3313
153.433	87.8644	1.03222							153.761	88.9655	0.93381				153.715	92.9408	0.33397
153.533	87.8442	1.03138							153.861	88.9472	0.935				153.815	92.9339	0.33657
153.633	87.824	1.03051							153.961	88.9288	0.93623				153.915	92.9269	0.33914
153.733	87.8038	1.0296							154.061	88.9103	0.93749				154.015	92.9197	0.34169
153.833	87.7837	1.02867							154.161	88.8918	0.93878				154.115	92.9126	0.34419
153.933	87.7636	1.0277							154.261	88.8734	0.94008				154.215	92.9055	0.34665
154.033	87.7436	1.02669							154.361	88.8548	0.94141				154.315	92.8982	0.34908
154.133	87.7236	1.02564							154.461	88.8363	0.94275				154.415	92.891	0.35146
154.233	87.7035	1.02454							154.561	88.8177	0.94411				154.515	92.8836	0.35381
154.333	87.6834	1.02341							154.661	88.7991	0.94549				154.615	92.8762	0.35616
154.433	87.6633	1.02224							154.761	88.7806	0.94687				154.715	92.8687	0.35846
154.533	87.6433	1.02103							154.861	88.762	0.94826				154.815	92.8612	0.36072
154.633	87.6234	1.01979							154.961	88.7435	0.94966				154.915	92.8537	0.36295
154.733	87.6033	1.0185							155.061	88.7248	0.95108				155.015	92.8462	0.36515
154.833	87.5833	1.01718							155.161	88.7062	0.95249				155.115	92.8386	0.36732
154.933	87.5632	1.01584							155.261	88.6875	0.95391				155.215	92.8311	0.36944
155.033	87.5433	1.01447							155.361	88.6687	0.95534				155.315	92.8235	0.37154
155.133	87.5234	1.01308							155.461	88.6499	0.95678				155.415	92.8159	0.37362
155.233	87.5036	1.01168							155.561	88.631	0.95821				155.515	92.8083	0.37568
155.333	87.4838	1.01026							155.661	88.6119	0.95966				155.615	92.8007	0.37771
155.433	87.4639	1.00882							155.761	88.5927	0.96111				155.715	92.7929	0.37976
155.533	87.444	1.00736							155.861	88.5735	0.96256				155.815	92.7851	0.38179
155.633	87.424	1.00589							155.961	88.5541	0.96402				155.915	92.7773	0.38381
155.733	87.404	1.00442							156.061	88.5348	0.96546				156.015	92.7694	0.38582
155.833	87.3843	1.00295							156.161	88.5153	0.96691				156.115	92.7615	0.38783
155.933	87.3645	1.00148							156.261	88.4958	0.96835				156.215	92.7536	0.38981
156.033	87.3447	1.00001							156.361	88.4761	0.9698				156.315	92.7457	0.39178
156.133	87.3249	0.99853							156.461	88.4563	0.97124				156.415	92.7378	0.39374
156.233	87.3051	0.99706							156.561	88.4364	0.97267				156.515	92.7299	0.39568
156.333	87.2856	0.9956							156.661	88.4165	0.97411				156.615	92.7221	0.39759
156.433	87.2659	0.99413							156.761	88.3966	0.97553				156.715	92.7143	0.3995
156.533	87.2463	0.99267							156.861	88.3766	0.97695				156.815	92.7063	0.40142
156.633	87.2266	0.99119							156.961	88.3565	0.97836				156.915	92.6984	0.40331
156.733	87.2068	0.98971							157.061	88.3365	0.97976				157.015	92.6905	0.40521
156.833	87.187	0.98822							157.161	88.3164	0.98117				157.115	92.6825	0.4071
156.933	87.1672	0.98672							157.261	88.296	0.98258				157.215	92.6745	0.40897
157.033	87.1475	0.98521							157.361	88.2759	0.98396				157.315	92.6664	0.41086
157.133	87.1278	0.9837							157.461	88.2557	0.98535				157.415	92.6583	0.41272
157.233	87.108	0.98216							157.561	88.2355	0.98674				157.515	92.6502	0.41459
157.333	87.0884	0.98063							157.661	88.215	0.98813				157.615	92.642	0.41644
157.433	87.0691	0.97909							157.761	88.1949	0.98951				157.715	92.6338	0.41828
157.533	87.0498	0.97754							157.861	88.1748	0.99088				157.815	92.6256	0.42011
157.633	87.0307	0.97599							157.961	88.1544	0.99226				157.915	92.6173	0.42192
157.733	87.0117	0.97443							158.061	88.1338	0.99367				158.015	92.609	0.42371
157.833	86.9929	0.97286							158.161	88.1133	0.99506				158.115	92.6008	0.42548
157.933	86.9739	0.97125							158.261	88.0926	0.99648				158.215	92.5924	0.42724
158.033	86.955	0.96964							158.361	88.0718	0.9979				158.315	92.584	0.42899
158.133	86.9361	0.96802							158.461	88.0511	0.99932				158.415	92.5756	0.4307
158.233	86.9174	0.96639							158.561	88.0301	1.00077				158.515	92.567	0.43242
158.333	86.8984	0.96472							158.661	88.0093	1.00221				158.615	92.5584	0.43412
158.433	86.8794	0.96306							158.761	87.9882	1.00369				158.715	92.5497	0.43581
158.533	86.8605	0.96139							158.861	87.9671	1.00518				158.815	92.541	0.43746
158.633	86.8417	0.95973							158.961	87.946	1.00667				158.915	92.5323	0.43907
158.733	86.8229	0.95809							159.061	87.9249	1.00818				159.015	92.5236	0.44066
158.833	86.8042	0.95646							159.161	87.9035	1.00972				159.115	92.5148	0.44221
158.933	86.7854	0.95485							159.261	87.8822	1.01127				159.215	92.506	0.44374
159.033	86.7667	0.95327							159.361	87.8608	1.01283				159.315	92.4971	0.44525
159.133	86.7481	0.95173							159.461	87.8394	1.01442				159.415	92.4882	0.44672
159.233	86.7296	0.95025							159.561	87.8182	1.01602				159.515	92.4791	0.44818
159.333	86.7113	0.94882							159.661	87.7969	1.01763				159.615	92.4702	0.44958
159.433	86.6926	0.94743							159.761	87.7757	1.01925				159.715	92.4612	0.45096
159.533	86.6741	0.94611							159.861	87.7543	1.02091				159.815	92.4522	0.4523
159.633	86.6554	0.94485							159.961	87.7328	1.0226				159.915	92.4431	0.45361
159.733	86.6369	0.94368							160.061	87.7116	1.02428				160.015	92.4341	0.45488
159.833	86.6182	0.9426							160.161	87.6904	1.02598				160.115	92.425	0.45613
159.933	86.5995	0.9416							160.261	87.6692	1.0277				160.215	92.416	0.45734
160.033	86.5809	0.94071							160.361	87.6482	1.02942				160.315	92.407	0.45852
160.133	86.5624	0.93993							160.461	87.6272	1.03117				160.415	92.3979	0.45967
160.233	86.5438	0.93926							160.561	87.6061	1.03294				160.515	92.3888	0.4608
160.333	86.5253	0.93871							160.661	87.5851	1.03472				160.615	92.3798	0.46189
160.433	86.507	0.93828							160.761	87.5642	1.03651				160.715	92.3708	0.46296
160.533	86.4887	0.93797							160.861	87.5434	1.03832				160.815	92.3617	0.46402
160.633	86.4706	0.93778							160.961	87.5224	1.04016				160.915	92.3527	0.46505
160.733	86.4524	0.93771							161.061	87.5014	1.04201				161.015	92.3436	0.46607
160.833	86.4342	0.93775							161.161	87.4806	1.04387				161.115	92.3345	0.46707
160.933	86.4159	0.93792							161.261	87.4598	1.04574				161.215	92.3254	0.46806
161.033	86.3978	0.9382							161.361	87.4391	1.04762				161.315	92.3163	0.46905
161.133	86.3796	0.93859							161.461	87.4184	1.04951				161.415	92.3072	0.47002
161.233	86.3615	0.93909							161.561	87.3975	1.05142				161.515	92.2981	0.47099
161.333	86.3433	0.93969							161.661	87.3767	1.05336				161.615	92.2891	0.47195
161.433	86.3251	0.9404							161.761	87.3558	1.05529				161.715	92.2801	0.47292
161.533	86.3068	0.94121							161.861	87.335	1.05724				161.815	92.271	0.47388
161.633	86.2886	0.94211							161.961	87.3143	1.05918				161.915	92.262	0.47485
161.733	86.2702	0.94309							162.061	87.2937	1.06112				162.015	92.253	0.47582
161.833	86.2517	0.94416							162.161	87.2732	1.06306				162.115	92.244	0.47681
161.933	86.2332	0.9453							162.261	87.2526	1.065				162.215	92.2349	0.47781
162.033	86.2149	0.9465							162.361	87.232	1.06695				162.315	92.2259	0.47882
162.133	86.1965	0.94776							162.461	87.2114	1.0689				162.415	92.2169	0.47984
162.233	86.1781	0.94907							162.561	87.1907	1.07085				162.515	92.2079	0.48088
162.333	86.1596	0.95042							162.661	87.1702	1.07279				162.615	92.1988	0.48194
162.433	86.1409	0.95182							162.761	87.1496	1.07473				162.715	92.1898	0.48302
162.533	86.1221	0.95327							162.861	87.1289	1.07667				162.815	92.1807	0.48412
162.633	86.1033	0.95473							162.961	87.1084	1.07859				162.915	92.1717	0.48524
162.733	86.0845	0.95621							163.061	87.0879	1.0805				163.015	92.1625	0.48639
162.833	86.0658	0.95769							163.161	87.0674	1.0824				163.115	92.1535	0.48755
162.933	86.0469	0.95919							163.261	87.0468	1.08429				163.215	92.1445	0.48872
163.033	86.0281	0.96067							163.361	87.0262	1.08618				163.315	92.1354	0.48993
163.133	86.0092	0.96216							163.461	87.0056	1.08805				163.415	92.1262	0.49116
163.233	85.9904	0.96364							163.561	86.9851	1.08991				163.515	92.117	0.4924
163.333	85.9715	0.96509							163.661	86.9645	1.09176				163.615	92.1078	0.49367
163.433	85.9524	0.96654							163.761	86.9439	1.09359				163.715	92.0987	0.49495
163.533	85.9333	0.96797							163.861	86.9232	1.09543				163.815	92.0894	0.49625
163.633	85.9142	0.96936							163.961	86.9025	1.09725				163.915	92.08	0.49756
163.733	85.8951	0.97073							164.061	86.8817	1.09907				164.015	92.0707	0.49889
163.833	85.876	0.97207							164.161	86.8608	1.10088				164.115	92.0612	0.50023
163.933	85.8569	0.97336							164.261	86.8396	1.10271				164.215	92.0517	0.50158
164.033	85.8378	0.97462							164.361	86.8183	1.10454				164.315	92.0422	0.50293
164.133	85.8187	0.97585							164.461	86.797	1.10636				164.415	92.0326	0.50428
164.233	85.7994	0.97705							164.561	86.7757	1.10817				164.515	92.0231	0.50561
164.333	85.7801	0.97821							164.661	86.7544	1.10999				164.615	92.0134	0.50695
164.433	85.7609	0.97932							164.761	86.7327	1.11182				164.715	92.0038	0.50827
164.533	85.7416	0.9804							164.861	86.711	1.11365				164.815	91.9941	0.50958
164.633	85.7225	0.98143							164.961	86.6896	1.11547				164.915	91.9842	0.51088
164.733	85.7033	0.98244							165.061	86.6679	1.1173				165.015	91.9744	0.51215
164.833	85.6839	0.98342							165.161	86.646	1.11915				165.115	91.9644	0.5134
164.933	85.6643	0.98437							165.261	86.624	1.12102				165.215	91.9545	0.51463
165.033	85.6447	0.98529							165.361	86.602	1.1229				165.315	91.9444	0.51583
165.133	85.6252	0.98618							165.461	86.5797	1.12481				165.415	91.9343	0.51698
165.233	85.6056	0.98704							165.561	86.5572	1.12675				165.515	91.9241	0.5181
165.333	85.5858	0.98789							165.661	86.5347	1.12871				165.615	91.914	0.51917
165.433	85.5662	0.98871							165.761	86.5121	1.13069				165.715	91.9038	0.5202
165.533	85.5466	0.98952							165.861	86.4895	1.1327				165.815	91.8935	0.52119
165.633	85.5269	0.99032							165.961	86.4666	1.13474				165.915	91.8832	0.52212
165.733	85.5074	0.9911							166.061	86.4438	1.13681				166.015	91.8729	0.52299
165.833	85.4878	0.99188							166.161	86.421	1.13889				166.115	91.8626	0.52381
165.933	85.4682	0.99266							166.261	86.3982	1.14101				166.215	91.8521	0.52457
166.033	85.4485	0.99345							166.361	86.3755	1.14315				166.315	91.8417	0.52527
166.133	85.4289	0.99426							166.461	86.3528	1.14531				166.415	91.8312	0.52591
166.233	85.4093	0.99508							166.561	86.33	1.14752				166.515	91.8208	0.52649
166.333	85.3896	0.99592							166.661	86.307	1.14977				166.615	91.8102	0.527
166.433	85.3701	0.99679							166.761	86.2841	1.15205				166.715	91.7996	0.52745
166.533	85.3505	0.99769							166.861	86.261	1.15438				166.815	91.7889	0.52784
166.633	85.3309	0.99864							166.961	86.2378	1.15677				166.915	91.7783	0.52816
166.733	85.3113	0.99962							167.061	86.2143	1.15922				167.015	91.7676	0.52841
166.833	85.2914	1.00067							167.161	86.1906	1.16172				167.115	91.7569	0.52859
166.933	85.2717	1.00177							167.261	86.1669	1.16426				167.215	91.7462	0.52871
167.033	85.252	1.00293							167.361	86.1432	1.16684				167.315	91.7356	0.52876
167.133	85.2324	1.00415							167.461	86.1192	1.16948				167.415	91.725	0.52875
167.233	85.2127	1.00544							167.561	86.0953	1.17215				167.515	91.7143	0.52867
167.333	85.193	1.00681							167.661	86.0713	1.17487				167.615	91.7037	0.52854
167.433	85.1732	1.00825							167.761	86.0473	1.17762				167.715	91.6931	0.52834
167.533	85.1533	1.00979							167.861	86.0232	1.18042				167.815	91.6825	0.52809
167.633	85.1333	1.01142							167.961	85.999	1.18326				167.915	91.6719	0.52779
167.733	85.1132	1.01314							168.061	85.9751	1.18609				168.015	91.6614	0.52744
167.833	85.0931	1.01494							168.161	85.9507	1.189				168.115	91.6509	0.52703
167.933	85.073	1.01683							168.261	85.9263	1.19195				168.215	91.6403	0.52658
168.033	85.0529	1.01882							168.361	85.9018	1.19494				168.315	91.6298	0.52609
168.133	85.0328	1.02088							168.461	85.877	1.19797				168.415	91.6194	0.52556
168.233	85.0126	1.02305							168.561	85.8522	1.20102				168.515	91.609	0.525
168.333	84.9924	1.02531							168.661	85.8274	1.20409				168.615	91.5986	0.5244
168.433	84.972	1.02765							168.761	85.8026	1.20718				168.715	91.5882	0.52377
168.533	84.9517	1.03008							168.861	85.7777	1.21028				168.815	91.5778	0.52312
168.633	84.9313	1.0326							168.961	85.7529	1.21339				168.915	91.5675	0.52245
168.733	84.9108	1.0352							169.061	85.7277	1.21654				169.015	91.5572	0.52175
168.833	84.8902	1.03787							169.161	85.7028	1.21965				169.115	91.5469	0.52105
168.933	84.8698	1.04061							169.261	85.6779	1.22277				169.215	91.5367	0.52033
169.033	84.8493	1.0434							169.361	85.6529	1.22591				169.315	91.5265	0.51961
169.133	84.8287	1.04628							169.461	85.6279	1.22902				169.415	91.5163	0.51887
169.233	84.808	1.04922							169.561	85.603	1.23212				169.515	91.5062	0.51814
169.333	84.7872	1.05222							169.661	85.578	1.23522				169.615	91.496	0.51741
169.433	84.7663	1.05529							169.761	85.5531	1.23829				169.715	91.4858	0.51667
169.533	84.7455	1.05837							169.861	85.5279	1.24138				169.815	91.4756	0.51594
169.633	84.7246	1.06151							169.961	85.5027	1.24446				169.915	91.4655	0.51522
169.733	84.7038	1.06467							170.061	85.4771	1.24756				170.015	91.4554	0.51451
169.833	84.6829	1.06786							170.161	85.4517	1.25062				170.115	91.4453	0.5138
169.933	84.662	1.07109							170.261	85.4261	1.25367				170.215	91.4352	0.51311
170.033	84.6409	1.07437							170.361	85.4007	1.25668				170.315	91.4251	0.51243
170.133	84.6198	1.07766							170.461	85.3755	1.25963				170.415	91.4151	0.51177
170.233	84.5986	1.08098							170.561	85.3503	1.26256				170.515	91.405	0.51112
170.333	84.5774	1.08433							170.661	85.3248	1.2655				170.615	91.3949	0.51048
170.433	84.556	1.0877							170.761	85.2993	1.26841				170.715	91.3848	0.50986
170.533	84.5348	1.09107							170.861	85.2738	1.27129				170.815	91.3747	0.50925
170.633	84.5134	1.09448							170.961	85.2484	1.27413				170.915	91.3646	0.50865
170.733	84.4917	1.09793							171.061	85.2233	1.27691				171.015	91.3546	0.50808
170.833	84.4702	1.10138							171.161	85.1981	1.27968				171.115	91.3444	0.50751
170.933	84.4484	1.10488							171.261	85.1729	1.28241				171.215	91.3343	0.50696
171.033	84.4267	1.10838							171.361	85.1476	1.28512				171.315	91.3241	0.50641
171.133	84.4048	1.11192							171.461	85.1221	1.28783				171.415	91.3139	0.50588
171.233	84.383	1.11546							171.561	85.0967	1.29052				171.515	91.3037	0.50536
171.333	84.3609	1.11907							171.661	85.0712	1.29317				171.615	91.2935	0.50484
171.433	84.3389	1.12269							171.761	85.0456	1.29582				171.715	91.2833	0.50434
171.533	84.3168	1.12634							171.861	85.0199	1.29845				171.815	91.2731	0.50385
171.633	84.2946	1.13003							171.961	84.9943	1.30105				171.915	91.2629	0.50335
171.733	84.2723	1.13378							172.061	84.9687	1.30364				172.015	91.2526	0.50286
171.833	84.2499	1.13756							172.161	84.943	1.30621				172.115	91.2424	0.50237
171.933	84.2274	1.1414							172.261	84.9173	1.30877				172.215	91.2321	0.50189
172.033	84.2048	1.14531							172.361	84.8917	1.3113				172.315	91.2217	0.5014
172.133	84.182	1.14929							172.461	84.8657	1.31385				172.415	91.2114	0.50091
172.233	84.1591	1.15334							172.561	84.8396	1.3164				172.515	91.2011	0.50042
172.333	84.1362	1.15745							172.661	84.8134	1.31895				172.615	91.1908	0.49993
172.433	84.1132	1.16162							172.761	84.7873	1.32148				172.715	91.1805	0.49943
172.533	84.0903	1.16585							172.861	84.7611	1.32401				172.815	91.1702	0.49894
172.633	84.0671	1.1702							172.961	84.7347	1.32655				172.915	91.1599	0.49843
172.733	84.0439	1.17462							173.061	84.7081	1.32911				173.015	91.1495	0.49792
172.833	84.0206	1.17912							173.161	84.6813	1.33169				173.115	91.1392	0.4974
172.933	83.9972	1.18374							173.261	84.6544	1.33427				173.215	91.1289	0.49688
173.033	83.9737	1.18844							173.361	84.6275	1.33685				173.315	91.1187	0.49635
173.133	83.9501	1.19327							173.461	84.6006	1.33943				173.415	91.1084	0.49582
173.233	83.9264	1.19819							173.561	84.5739	1.342				173.515	91.0981	0.49528
173.333	83.9026	1.20324							173.661	84.5469	1.3446				173.615	91.0879	0.49473
173.433	83.879	1.20835							173.761	84.5198	1.34722				173.715	91.0776	0.49418
173.533	83.8551	1.21361							173.861	84.4926	1.34985				173.815	91.0674	0.49362
173.633	83.831	1.21902							173.961	84.4654	1.3525				173.915	91.0571	0.49306
173.733	83.8067	1.22458							174.061	84.4381	1.35517				174.015	91.0469	0.49249
173.833	83.7825	1.23024							174.161	84.4108	1.35785				174.115	91.0368	0.49193
173.933	83.7579	1.23608							174.261	84.3835	1.36055				174.215	91.0266	0.49136
174.033	83.7334	1.242							174.361	84.3561	1.36326				174.315	91.0165	0.4908
174.133	83.7088	1.24808							174.461	84.3287	1.36599				174.415	91.0063	0.49023
174.233	83.6841	1.25427							174.561	84.3012	1.36875				174.515	90.9962	0.48967
174.333	83.6593	1.26059							174.661	84.2738	1.37152				174.615	90.9861	0.48911
174.433	83.6342	1.26709							174.761	84.2461	1.37433				174.715	90.9761	0.48855
174.533	83.6091	1.27372							174.861	84.2183	1.37717				174.815	90.966	0.488
174.633	83.5837	1.28049							174.961	84.1907	1.38				174.915	90.956	0.48746
174.733	83.5583	1.28738							175.061	84.1629	1.38287				175.015	90.946	0.48693
174.833	83.5327	1.29443							175.161	84.1353	1.38575				175.115	90.936	0.4864
174.933	83.507	1.30157							175.261	84.1075	1.38866				175.215	90.9261	0.48589
175.033	83.4812	1.30883							175.361	84.0795	1.39159				175.315	90.9161	0.48538
175.133	83.4551	1.31623							175.461	84.0514	1.39456				175.415	90.9061	0.48489
175.233	83.429	1.32372							175.561	84.0235	1.39752				175.515	90.8963	0.48442
175.333	83.4029	1.33124							175.661	83.9952	1.40053				175.615	90.8864	0.48395
175.433	83.3766	1.33888							175.761	83.9671	1.40353				175.715	90.8765	0.4835
175.533	83.3499	1.34669							175.861	83.939	1.40653				175.815	90.8665	0.48306
175.633	83.323	1.35457							175.961	83.9108	1.40956				175.915	90.8566	0.48264
175.733	83.2961	1.36251							176.061	83.8827	1.41257				176.015	90.8468	0.48224
175.833	83.269	1.37048							176.161	83.8545	1.41559				176.115	90.837	0.48186
175.933	83.2419	1.37848							176.261	83.8262	1.41862				176.215	90.8272	0.48149
176.033	83.2145	1.38656							176.361	83.7979	1.42164				176.315	90.8173	0.48113
176.133	83.1868	1.39472							176.461	83.7693	1.42468				176.415	90.8074	0.48079
176.233	83.1591	1.40282							176.561	83.7407	1.42771				176.515	90.7975	0.48047
176.333	83.1312	1.41097							176.661	83.7119	1.43074				176.615	90.7877	0.48016
176.433	83.1031	1.41914							176.761	83.6832	1.43374				176.715	90.7778	0.47987
176.533	83.0748	1.4273							176.861	83.6547	1.43669				176.815	90.7679	0.47959
176.633	83.0462	1.43551							176.961	83.626	1.43964				176.915	90.758	0.47933
176.733	83.0176	1.44364							177.061	83.5974	1.44255				177.015	90.7481	0.47909
176.833	82.9888	1.45176							177.161	83.5685	1.44544				177.115	90.7383	0.47886
176.933	82.9597	1.45988							177.261	83.5397	1.44829				177.215	90.7285	0.47865
177.033	82.9305	1.46795							177.361	83.5109	1.45109				177.315	90.7187	0.47845
177.133	82.9013	1.47596							177.461	83.482	1.45386				177.415	90.7089	0.47827
177.233	82.8718	1.48394							177.561	83.4532	1.45656				177.515	90.6991	0.4781
177.333	82.8421	1.49191							177.661	83.4241	1.45924				177.615	90.6893	0.47794
177.433	82.8122	1.49986							177.761	83.3951	1.46185				177.715	90.6795	0.47779
177.533	82.7821	1.50777							177.861	83.3658	1.46443				177.815	90.6698	0.47766
177.633	82.7521	1.51559							177.961	83.3364	1.46695				177.915	90.6601	0.47754
177.733	82.7219	1.52341							178.061	83.307	1.46941				178.015	90.6504	0.47743
177.833	82.6915	1.53119							178.161	83.2775	1.47181				178.115	90.6406	0.47733
177.933	82.6612	1.53891							178.261	83.2479	1.47414				178.215	90.6308	0.47724
178.033	82.6304	1.54671							178.361	83.2178	1.47644				178.315	90.621	0.47717
178.133	82.5998	1.55443							178.461	83.188	1.47865				178.415	90.6113	0.4771
178.233	82.5692	1.56211							178.561	83.158	1.48079				178.515	90.6016	0.47704
178.333	82.5381	1.56989							178.661	83.1282	1.48284				178.615	90.5919	0.47699
178.433	82.5069	1.57769							178.761	83.0981	1.48484				178.715	90.5822	0.47695
178.533	82.4755	1.58558							178.861	83.0679	1.48676				178.815	90.5725	0.47692
178.633	82.4442	1.59342							178.961	83.038	1.48859				178.915	90.5628	0.47689
178.733	82.4126	1.60136							179.061	83.0076	1.49038				179.015	90.5531	0.47688
178.833	82.381	1.60936							179.161	82.9773	1.49208				179.115	90.5435	0.47687
178.933	82.3493	1.61741							179.261	82.9469	1.49372				179.215	90.5338	0.47686
179.033	82.3175	1.62555							179.361	82.9163	1.49528				179.315	90.5241	0.47686
179.133	82.2855	1.6338							179.461	82.8857	1.49679				179.415	90.5144	0.47686
179.233	82.2534	1.64214							179.561	82.8547	1.49824				179.515	90.5046	0.47687
179.333	82.2212	1.65059							179.661	82.8239	1.49961				179.615	90.4948	0.47688
179.433	82.1889	1.65912							179.761	82.7928	1.50092				179.715	90.4851	0.47689
179.533	82.1563	1.66783							179.861	82.7617	1.50218				179.815	90.4752	0.47691
179.633	82.1237	1.67662							179.961	82.7305	1.50337				179.915	90.4654	0.47692
179.733	82.0908	1.68558							180.061	82.6991	1.50451				180.015	90.4556	0.47693
179.833	82.0579	1.69463							180.161	82.6678	1.50559				180.115	90.4458	0.47694
179.933	82.0247	1.70384							180.261	82.6368	1.5066				180.215	90.436	0.47694
180.033	81.9912	1.71323							180.361	82.6062	1.50756				180.315	90.4262	0.47694
180.133	81.9576	1.72271							180.461	82.5754	1.50847				180.415	90.4164	0.47693
180.233	81.9238	1.73235							180.561	82.5444	1.50934				180.515	90.4066	0.47691
180.333	81.8897	1.74213							180.661	82.513	1.51018				180.615	90.3968	0.47688
180.433	81.8558	1.75193							180.761	82.4818	1.51098				180.715	90.3869	0.47684
180.533	81.8216	1.76186							180.861	82.4504	1.51173				180.815	90.377	0.47679
180.633	81.7874	1.77186							180.961	82.4189	1.51246				180.915	90.3672	0.47672
180.733	81.7532	1.7819							181.061	82.387	1.51316				181.015	90.3573	0.47664
180.833	81.7182	1.79222							181.161	82.355	1.51383				181.115	90.3474	0.47654
180.933	81.6831	1.8026							181.261	82.323	1.51446				181.215	90.3375	0.47642
181.033	81.6477	1.81311							181.361	82.2907	1.51507				181.315	90.3277	0.47629
181.133	81.6121	1.82367							181.461	82.2586	1.51565				181.415	90.3179	0.47613
181.233	81.5762	1.83437							181.561	82.2265	1.51621				181.515	90.3082	0.47595
181.333	81.54	1.84514							181.661	82.1944	1.51673				181.615	90.2985	0.47575
181.433	81.5038	1.85593							181.761	82.1619	1.51724				181.715	90.2887	0.47553
181.533	81.4672	1.8668							181.861	82.1296	1.51773				181.815	90.279	0.47529
181.633	81.4305	1.87773							181.961	82.0973	1.51819				181.915	90.2693	0.47502
181.733	81.3934	1.88874							182.061	82.0649	1.51863				182.015	90.2595	0.47472
181.833	81.3563	1.89976							182.161	82.0328	1.51905				182.115	90.2498	0.4744
181.933	81.3188	1.91087							182.261	82	1.51946				182.215	90.24	0.47406
182.033	81.2814	1.92195							182.361	81.9667	1.51985				182.315	90.2304	0.4737
182.133	81.2437	1.9331							182.461	81.9338	1.52022				182.415	90.2207	0.4733
182.233	81.2054	1.94439							182.561	81.9011	1.52056				182.515	90.211	0.47289
182.333	81.1669	1.95575							182.661	81.8682	1.52089				182.615	90.2014	0.47245
182.433	81.1282	1.96719							182.761	81.8354	1.5212				182.715	90.1917	0.472
182.533	81.0889	1.97876							182.861	81.8025	1.52148				182.815	90.1821	0.47152
182.633	81.0494	1.99041							182.961	81.7698	1.52175				182.915	90.1726	0.47103
182.733	81.0097	2.00213							183.061	81.7372	1.522				183.015	90.1631	0.47052
182.833	80.9691	2.01416							183.161	81.7049	1.52222				183.115	90.1535	0.46999
182.933	80.9288	2.02613							183.261	81.6726	1.52242				183.215	90.144	0.46944
183.033	80.888	2.03826							183.361	81.6404	1.52259				183.315	90.1345	0.46889
183.133	80.8469	2.05054							183.461	81.608	1.52275				183.415	90.1251	0.46832
183.233	80.8057	2.06289							183.561	81.5758	1.52288				183.515	90.1155	0.46774
183.333	80.7646	2.07528							183.661	81.5436	1.52298				183.615	90.106	0.46715
183.433	80.7232	2.08785							183.761	81.5119	1.52306				183.715	90.0965	0.46656
183.533	80.6814	2.10061							183.861	81.4802	1.5231				183.815	90.0871	0.46598
183.633	80.6393	2.11354							183.961	81.4487	1.52312				183.915	90.0778	0.4654
183.733	80.5971	2.12662							184.061	81.4172	1.52311				184.015	90.0684	0.46481
183.833	80.5546	2.13988							184.161	81.3857	1.52307				184.115	90.0591	0.46424
183.933	80.5119	2.1533							184.261	81.354	1.523				184.215	90.0498	0.46368
184.033	80.4688	2.16698							184.361	81.3229	1.52289				184.315	90.0405	0.46313
184.133	80.4252	2.18091							184.461	81.292	1.52274				184.415	90.0312	0.46259
184.233	80.3814	2.19503							184.561	81.2608	1.52256				184.515	90.022	0.46208
184.333	80.3378	2.2092							184.661	81.2298	1.52233				184.615	90.0128	0.46159
184.433	80.2939	2.22362							184.761	81.1989	1.52207				184.715	90.0036	0.46112
184.533	80.2498	2.2382							184.861	81.1681	1.52176				184.815	89.9945	0.46069
184.633	80.2053	2.25301							184.961	81.1373	1.5214				184.915	89.9854	0.46028
184.733	80.1607	2.26798							185.061	81.1066	1.521				185.015	89.9763	0.45991
184.833	80.1155	2.28327							185.161	81.0761	1.52054				185.115	89.9673	0.45957
184.933	80.0705	2.29855							185.261	81.0458	1.52004				185.215	89.9583	0.45926
185.033	80.0253	2.314							185.361	81.0155	1.51948				185.315	89.9493	0.459
185.133	79.9798	2.32967							185.461	80.9853	1.51886				185.415	89.9403	0.45877
185.233	79.934	2.34546							185.561	80.9553	1.51819				185.515	89.9313	0.45859
185.333	79.8876	2.36152							185.661	80.9253	1.51746				185.615	89.9223	0.45845
185.433	79.8409	2.37775							185.761	80.8955	1.51667				185.715	89.9134	0.45836
185.533	79.7938	2.39414							185.861	80.8655	1.51582				185.815	89.9044	0.45831
185.633	79.7463	2.41067							185.961	80.8355	1.51489				185.915	89.8955	0.45831
185.733	79.6985	2.4273							186.061	80.8059	1.51391				186.015	89.8866	0.45835
185.833	79.6507	2.44393							186.161	80.776	1.51285				186.115	89.8776	0.45844
185.933	79.6022	2.46077							186.261	80.7465	1.51173				186.215	89.8687	0.45858
186.033	79.5533	2.47766							186.361	80.7171	1.51055				186.315	89.8597	0.45876
186.133	79.5042	2.49461							186.461	80.6875	1.50928				186.415	89.8507	0.45899
186.233	79.4546	2.5116							186.561	80.658	1.50795				186.515	89.8417	0.45927
186.333	79.4049	2.52854							186.661	80.6283	1.50654				186.615	89.8327	0.45959
186.433	79.3546	2.54556							186.761	80.5986	1.50505				186.715	89.8237	0.45996
186.533	79.3041	2.56255							186.861	80.569	1.5035				186.815	89.8145	0.46037
186.633	79.2531	2.57953							186.961	80.5394	1.50188				186.915	89.8054	0.46082
186.733	79.2018	2.59644							187.061	80.5097	1.50018				187.015	89.7963	0.46132
186.833	79.15	2.61335							187.161	80.4801	1.49842				187.115	89.7871	0.46185
186.933	79.0984	2.62997							187.261	80.4504	1.49659				187.215	89.7779	0.46243
187.033	79.0463	2.64662							187.361	80.4206	1.49468				187.315	89.7686	0.46303
187.133	78.994	2.6631							187.461	80.391	1.49273				187.415	89.7595	0.46367
187.233	78.9412	2.67951							187.561	80.3614	1.49071				187.515	89.7503	0.46433
187.333	78.8881	2.69581							187.661	80.3318	1.48864				187.615	89.7411	0.46502
187.433	78.8344	2.71206							187.761	80.3021	1.48651				187.715	89.7319	0.46573
187.533	78.7806	2.7281							187.861	80.2724	1.48433				187.815	89.7227	0.46647
187.633	78.7267	2.74396							187.961	80.2426	1.48209				187.915	89.7134	0.46722
187.733	78.6726	2.75963							188.061	80.2129	1.47983				188.015	89.7042	0.46799
187.833	78.6178	2.77526							188.161	80.1833	1.47753				188.115	89.6947	0.46878
187.933	78.5623	2.79089							188.261	80.154	1.47522				188.215	89.6853	0.46958
188.033	78.5068	2.80625							188.361	80.1245	1.47286				188.315	89.6759	0.47039
188.133	78.4509	2.82149							188.461	80.0949	1.47048				188.415	89.6665	0.4712
188.233	78.3943	2.83671							188.561	80.0652	1.46806				188.515	89.657	0.47201
188.333	78.3375	2.85172							188.661	80.0357	1.46564				188.615	89.6475	0.47281
188.433	78.2807	2.86652							188.761	80.0063	1.46322				188.715	89.638	0.47362
188.533	78.2234	2.88125							188.861	79.9769	1.46079				188.815	89.6286	0.47441
188.633	78.1658	2.89582							188.961	79.9476	1.45836				188.915	89.6191	0.47518
188.733	78.1078	2.91027							189.061	79.9183	1.45593				189.015	89.6095	0.47594
188.833	78.0495	2.92458							189.161	79.889	1.45351				189.115	89.6	0.47669
188.933	77.9909	2.93873							189.261	79.8594	1.45107				189.215	89.5904	0.47742
189.033	77.9319	2.95279							189.361	79.83	1.44865				189.315	89.5807	0.47812
189.133	77.8728	2.96666							189.461	79.8006	1.44624				189.415	89.5711	0.4788
189.233	77.8129	2.98047							189.561	79.7713	1.44386				189.515	89.5614	0.47944
189.333	77.753	2.99408							189.661	79.7418	1.44147				189.615	89.5517	0.48005
189.433	77.6933	3.00743							189.761	79.7121	1.4391				189.715	89.5419	0.48064
189.533	77.6332	3.02063							189.861	79.6825	1.43675				189.815	89.5321	0.48118
189.633	77.5728	3.03367							189.961	79.6529	1.43442				189.915	89.5222	0.48168
189.733	77.5117	3.04662							190.061	79.6234	1.43212				190.015	89.5124	0.48214
189.833	77.4504	3.05937							190.161	79.5938	1.42985				190.115	89.5025	0.48255
189.933	77.3889	3.07191							190.261	79.5641	1.42759				190.215	89.4927	0.48291
190.033	77.3278	3.08411							190.361	79.5343	1.42535				190.315	89.4828	0.48323
190.133	77.2662	3.09613							190.461	79.5047	1.42316				190.415	89.4729	0.48349
190.233	77.2047	3.10787							190.561	79.475	1.42099				190.515	89.4629	0.4837
190.333	77.1434	3.11929							190.661	79.4454	1.41885				190.615	89.4529	0.48385
190.433	77.0815	3.13054							190.761	79.4159	1.41673				190.715	89.443	0.48395
190.533	77.0192	3.14155							190.861	79.3864	1.41466				190.815	89.433	0.48399
190.633	76.957	3.15225							190.961	79.3568	1.4126				190.915	89.423	0.48397
190.733	76.8941	3.16274							191.061	79.3272	1.41056				191.015	89.413	0.48389
190.833	76.8313	3.1729							191.161	79.2976	1.40855				191.115	89.403	0.48375
190.933	76.7675	3.18287							191.261	79.2682	1.40657				191.215	89.393	0.48355
191.033	76.7035	3.19254							191.361	79.2387	1.40461				191.315	89.383	0.48329
191.133	76.6393	3.20188							191.461	79.2095	1.40268				191.415	89.373	0.48296
191.233	76.5753	3.21084							191.561	79.1801	1.40077				191.515	89.3629	0.48258
191.333	76.512	3.21937							191.661	79.151	1.39889				191.615	89.3527	0.48212
191.433	76.4482	3.22762							191.761	79.122	1.39702				191.715	89.3426	0.48161
191.533	76.3841	3.23555							191.861	79.093	1.39517				191.815	89.3326	0.48105
191.633	76.3195	3.24317							191.961	79.0642	1.39334				191.915	89.3226	0.48043
191.733	76.2548	3.25047							192.061	79.0354	1.39153				192.015	89.3127	0.47975
191.833	76.19	3.25744							192.161	79.0067	1.38972				192.115	89.3028	0.47902
191.933	76.1252	3.26405							192.261	78.9778	1.3879				192.215	89.293	0.47824
192.033	76.0603	3.27033							192.361	78.9492	1.38611				192.315	89.2831	0.47741
192.133	75.9948	3.27632							192.461	78.9206	1.38433				192.415	89.2733	0.47653
192.233	75.9293	3.28199							192.561	78.8921	1.38254				192.515	89.2637	0.47562
192.333	75.8635	3.28734							192.661	78.8636	1.38076				192.615	89.2541	0.47466
192.433	75.7974	3.29239							192.761	78.8351	1.37897				192.715	89.2445	0.47366
192.533	75.7318	3.29709							192.861	78.8065	1.37716				192.815	89.2349	0.47263
192.633	75.6653	3.30153							192.961	78.7779	1.37536				192.915	89.2254	0.47155
192.733	75.5994	3.30563							193.061	78.7495	1.37355				193.015	89.2159	0.47044
192.833	75.5337	3.30942							193.161	78.7214	1.37175				193.115	89.2063	0.46928
192.933	75.4683	3.31289							193.261	78.6932	1.36993				193.215	89.1967	0.46809
193.033	75.404	3.31604							193.361	78.6654	1.36813				193.315	89.1872	0.46688
193.133	75.3391	3.31893							193.461	78.6374	1.3663				193.415	89.1778	0.46565
193.233	75.2739	3.32156							193.561	78.6095	1.36446				193.515	89.1685	0.4644
193.333	75.2086	3.32393							193.661	78.5816	1.3626				193.615	89.1591	0.46313
193.433	75.1428	3.32603							193.761	78.554	1.36074				193.715	89.1498	0.46184
193.533	75.0768	3.32787							193.861	78.5263	1.35886				193.815	89.1405	0.46054
193.633	75.0107	3.32944							193.961	78.4987	1.35696				193.915	89.1312	0.45923
193.733	74.9454	3.33071							194.061	78.4712	1.35505				194.015	89.122	0.4579
193.833	74.8793	3.33172							194.161	78.4437	1.35312				194.115	89.1128	0.45657
193.933	74.8129	3.33246							194.261	78.4166	1.35119				194.215	89.1035	0.45523
194.033	74.7465	3.3329							194.361	78.3894	1.34924				194.315	89.0943	0.45389
194.133	74.6801	3.33306							194.461	78.3623	1.34727				194.415	89.0852	0.45255
194.233	74.6138	3.33293							194.561	78.3353	1.34527				194.515	89.0762	0.45123
194.333	74.5475	3.3325							194.661	78.3084	1.34327				194.615	89.0671	0.44991
194.433	74.4814	3.33177							194.761	78.2815	1.34125				194.715	89.0582	0.4486
194.533	74.4156	3.33074							194.861	78.2548	1.33921				194.815	89.0492	0.4473
194.633	74.3493	3.3294							194.961	78.2281	1.33716				194.915	89.0403	0.44602
194.733	74.2832	3.32774							195.061	78.2015	1.3351				195.015	89.0315	0.44475
194.833	74.2174	3.32578							195.161	78.1749	1.33301				195.115	89.0228	0.44351
194.933	74.1512	3.32349							195.261	78.1484	1.33091				195.215	89.014	0.44228
195.033	74.0846	3.32085							195.361	78.1219	1.32879				195.315	89.0053	0.44107
195.133	74.0178	3.31787							195.461	78.0953	1.32665				195.415	88.9965	0.43985
195.233	73.9512	3.31455							195.561	78.0691	1.32452				195.515	88.9877	0.43865
195.333	73.8851	3.31093							195.661	78.0428	1.32237				195.615	88.9789	0.43747
195.433	73.8184	3.30694							195.761	78.0166	1.32022				195.715	88.9701	0.43631
195.533	73.7517	3.3026							195.861	77.9905	1.31807				195.815	88.9613	0.43518
195.633	73.6849	3.29791							195.961	77.9644	1.3159				195.915	88.9525	0.43406
195.733	73.6183	3.2929							196.061	77.9382	1.31373				196.015	88.9438	0.43297
195.833	73.552	3.28757							196.161	77.9123	1.31157				196.115	88.935	0.43189
195.933	73.4871	3.28202							196.261	77.8862	1.3094				196.215	88.9262	0.43085
196.033	73.4224	3.27617							196.361	77.8604	1.30725				196.315	88.9176	0.42983
196.133	73.3577	3.27001							196.461	77.8345	1.3051				196.415	88.9088	0.42884
196.233	73.2935	3.26359							196.561	77.8086	1.30296				196.515	88.9	0.42786
196.333	73.2292	3.25685							196.661	77.7828	1.30082				196.615	88.8913	0.42692
196.433	73.1648	3.24981							196.761	77.757	1.29871				196.715	88.8825	0.426
196.533	73.1006	3.24248							196.861	77.7314	1.29662				196.815	88.8738	0.42512
196.633	73.0367	3.23489							196.961	77.7058	1.29456				196.915	88.8651	0.42428
196.733	72.9731	3.22706							197.061	77.6802	1.29251				197.015	88.8565	0.42348
196.833	72.9094	3.21892							197.161	77.6548	1.2905				197.115	88.8479	0.42271
196.933	72.8451	3.21043							197.261	77.6292	1.28851				197.215	88.8394	0.42199
197.033	72.7819	3.2018							197.361	77.6036	1.28654				197.315	88.8308	0.4213
197.133	72.7188	3.19291							197.461	77.5781	1.28461				197.415	88.8225	0.42067
197.233	72.6557	3.18376							197.561	77.5524	1.2827				197.515	88.8142	0.42009
197.333	72.5931	3.1744							197.661	77.5267	1.28082				197.615	88.806	0.41956
197.433	72.5303	3.16475							197.761	77.501	1.279				197.715	88.7978	0.41907
197.533	72.4681	3.15492							197.861	77.4751	1.27719				197.815	88.7896	0.41864
197.633	72.4057	3.14479							197.961	77.4494	1.27545				197.915	88.7815	0.41825
197.733	72.3439	3.1345							198.061	77.4239	1.27376				198.015	88.7734	0.41793
197.833	72.2824	3.12398							198.161	77.398	1.2721				198.115	88.7653	0.41765
197.933	72.2201	3.11306							198.261	77.3724	1.2705				198.215	88.7572	0.41744
198.033	72.1578	3.10185							198.361	77.3465	1.26895				198.315	88.7492	0.41729
198.133	72.0961	3.09046							198.461	77.3207	1.26745				198.415	88.7412	0.4172
198.233	72.0345	3.07882							198.561	77.2947	1.26599				198.515	88.7333	0.41717
198.333	71.9726	3.06684							198.661	77.2688	1.2646				198.615	88.7253	0.41722
198.433	71.9112	3.05465							198.761	77.2429	1.26327				198.715	88.7174	0.41733
198.533	71.8497	3.04214							198.861	77.217	1.26199				198.815	88.7094	0.41751
198.633	71.789	3.02949							198.961	77.1911	1.26078				198.915	88.7015	0.41776
198.733	71.7277	3.01643							199.061	77.1651	1.25962				199.015	88.6935	0.41809
198.833	71.6669	3.00317							199.161	77.1391	1.25852				199.115	88.6855	0.4185
198.933	71.6068	2.98976							199.261	77.1131	1.25748				199.215	88.6774	0.41898
199.033	71.5467	2.97603							199.361	77.0871	1.2565				199.315	88.6694	0.41955
199.133	71.4862	2.96192							199.461	77.0612	1.25559				199.415	88.6614	0.42019
199.233	71.4262	2.94761							199.561	77.0353	1.25473				199.515	88.6533	0.42092
199.333	71.3667	2.93314							199.661	77.0095	1.25393				199.615	88.6451	0.42174
199.433	71.3075	2.91845							199.761	76.9836	1.25319				199.715	88.6368	0.42264
199.533	71.2485	2.90351							199.861	76.958	1.25251				199.815	88.6286	0.42363
199.633	71.19	2.88842							199.961	76.9322	1.25188				199.915	88.6202	0.42471
199.733	71.1317	2.87315							200.061	76.9064	1.2513				200.015	88.6119	0.42587
199.833	71.0738	2.8577							200.161	76.8809	1.25077				200.115	88.6034	0.42712
199.933	71.0163	2.84211							200.261	76.8551	1.25029				200.215	88.5949	0.42845
200.033	70.9591	2.82639							200.361	76.8293	1.24986				200.315	88.5865	0.42986
200.133	70.9022	2.81053							200.461	76.8036	1.24947				200.415	88.5779	0.43135
200.233	70.8458	2.79463							200.561	76.7781	1.24912				200.515	88.5692	0.43293
200.333	70.7895	2.77858							200.661	76.7527	1.24881				200.615	88.5607	0.43456
200.433	70.7339	2.76257							200.761	76.7271	1.24854				200.715	88.5521	0.43626
200.533	70.6789	2.74659							200.861	76.7016	1.24829				200.815	88.5435	0.43803
200.633	70.6237	2.73043							200.961	76.6762	1.24808				200.915	88.5348	0.43986
200.733	70.5691	2.71436							201.061	76.6509	1.24789				201.015	88.526	0.44176
200.833	70.5151	2.6984							201.161	76.6256	1.24772				201.115	88.5172	0.44373
200.933	70.461	2.68232							201.261	76.6005	1.24757				201.215	88.5084	0.44575
201.033	70.4074	2.66635							201.361	76.5754	1.24744				201.315	88.4994	0.44785
201.133	70.3539	2.65043							201.461	76.5502	1.24731				201.415	88.4903	0.45002
201.233	70.301	2.63464							201.561	76.525	1.2472				201.515	88.4812	0.45225
201.333	70.2481	2.61891							201.661	76.4997	1.24708				201.615	88.472	0.45453
201.433	70.1956	2.60328							201.761	76.4744	1.24696				201.715	88.4628	0.45683
201.533	70.1434	2.5878							201.861	76.4492	1.24684				201.815	88.4535	0.45919
201.633	70.0914	2.57246							201.961	76.424	1.24671				201.915	88.4442	0.46159
201.733	70.0397	2.55725							202.061	76.3988	1.24657				202.015	88.4349	0.46402
201.833	69.9885	2.54226							202.161	76.3736	1.24641				202.115	88.4255	0.46647
201.933	69.9375	2.52744							202.261	76.3484	1.24623				202.215	88.416	0.46898
202.033	69.887	2.51284							202.361	76.3231	1.24602				202.315	88.4064	0.47155
202.133	69.8366	2.49834							202.461	76.298	1.24579				202.415	88.3969	0.4741
202.233	69.7862	2.48397							202.561	76.2727	1.24553				202.515	88.3873	0.47668
202.333	69.7361	2.46974							202.661	76.2472	1.24524				202.615	88.3776	0.47931
202.433	69.6864	2.45574							202.761	76.2218	1.24491				202.715	88.3678	0.48196
202.533	69.6365	2.44177							202.861	76.1963	1.24454				202.815	88.358	0.48465
202.633	69.5868	2.42792							202.961	76.1708	1.24413				202.915	88.3481	0.48734
202.733	69.5375	2.41425							203.061	76.145	1.24367				203.015	88.3381	0.49005
202.833	69.4883	2.40065							203.161	76.1194	1.24317				203.115	88.3281	0.49279
202.933	69.4395	2.38724							203.261	76.0938	1.24262				203.215	88.318	0.49553
203.033	69.3911	2.37395							203.361	76.0681	1.24202				203.315	88.3079	0.49828
203.133	69.3433	2.36083							203.461	76.0421	1.24137				203.415	88.2979	0.501
203.233	69.2954	2.34769							203.561	76.0162	1.24068				203.515	88.2878	0.50373
203.333	69.2481	2.33469							203.661	75.9906	1.23994				203.615	88.2777	0.50646
203.433	69.2008	2.32167							203.761	75.9648	1.23915				203.715	88.2674	0.50922
203.533	69.1538	2.30864							203.861	75.9389	1.2383				203.815	88.2571	0.51197
203.633	69.107	2.29564							203.961	75.9128	1.2374				203.915	88.2468	0.51471
203.733	69.0608	2.2827							204.061	75.8866	1.23645				204.015	88.2363	0.51747
203.833	69.0147	2.26966							204.161	75.8604	1.23545				204.115	88.2258	0.52021
203.933	68.9685	2.25652							204.261	75.8341	1.2344				204.215	88.2153	0.52294
204.033	68.9226	2.24327							204.361	75.8078	1.23331				204.315	88.2047	0.52566
204.133	68.8771	2.23							204.461	75.7812	1.23216				204.415	88.1941	0.52835
204.233	68.8317	2.2166							204.561	75.7549	1.23097				204.515	88.1834	0.53103
204.333	68.7869	2.20317							204.661	75.7286	1.22975				204.615	88.1728	0.53367
204.433	68.742	2.18956							204.761	75.7021	1.22848				204.715	88.162	0.53629
204.533	68.6977	2.1759							204.861	75.6757	1.22717				204.815	88.1513	0.53888
204.633	68.6542	2.16225							204.961	75.649	1.22582				204.915	88.1403	0.54148
204.733	68.6109	2.1485							205.061	75.6226	1.22445				205.015	88.1293	0.54406
204.833	68.568	2.13464							205.161	75.5958	1.22302				205.115	88.1181	0.5466
204.933	68.5252	2.12057							205.261	75.5691	1.22156				205.215	88.107	0.54911
205.033	68.4827	2.1064							205.361	75.5424	1.22008				205.315	88.0957	0.55158
205.133	68.4404	2.09205							205.461	75.5158	1.21857				205.415	88.0845	0.55398
205.233	68.3986	2.07763							205.561	75.4891	1.21702				205.515	88.073	0.55637
205.333	68.3571	2.06313							205.661	75.4623	1.21544				205.615	88.0615	0.5587
205.433	68.3157	2.04842							205.761	75.4354	1.21384				205.715	88.0503	0.56093
205.533	68.2749	2.03375							205.861	75.4086	1.21221				205.815	88.0388	0.56313
205.633	68.2341	2.01887							205.961	75.3816	1.21054				205.915	88.0273	0.56526
205.733	68.1936	2.00387							206.061	75.3548	1.20886				206.015	88.0158	0.56733
205.833	68.1536	1.98886							206.161	75.3278	1.20715				206.115	88.0043	0.56932
205.933	68.114	1.97386							206.261	75.3008	1.20542				206.215	87.9926	0.57126
206.033	68.0747	1.9588							206.361	75.2738	1.20366				206.315	87.981	0.57311
206.133	68.0357	1.94369							206.461	75.2469	1.20189				206.415	87.9693	0.57492
206.233	67.9969	1.92853							206.561	75.2198	1.20007				206.515	87.9574	0.57666
206.333	67.9587	1.91343							206.661	75.193	1.19826				206.615	87.9453	0.57835
206.433	67.9205	1.89824							206.761	75.166	1.19641				206.715	87.9331	0.57995
206.533	67.8828	1.88314							206.861	75.139	1.19454				206.815	87.9209	0.58149
206.633	67.8453	1.86803							206.961	75.1121	1.19265				206.915	87.9086	0.58293
206.733	67.808	1.85294							207.061	75.0853	1.19074				207.015	87.8965	0.58428
206.833	67.771	1.83783							207.161	75.0584	1.1888				207.115	87.8843	0.58554
206.933	67.7342	1.82279							207.261	75.0315	1.18685				207.215	87.8721	0.58672
207.033	67.6976	1.80778							207.361	75.0047	1.18487				207.315	87.8598	0.58782
207.133	67.6614	1.79287							207.461	74.9779	1.18288				207.415	87.8475	0.58884
207.233	67.6256	1.77807							207.561	74.9511	1.18085				207.515	87.8351	0.58978
207.333	67.59	1.76334							207.661	74.9243	1.17881				207.615	87.8228	0.59063
207.433	67.5545	1.74864							207.761	74.8975	1.17673				207.715	87.8105	0.5914
207.533	67.5193	1.73408							207.861	74.8709	1.17465				207.815	87.798	0.5921
207.633	67.4844	1.71962							207.961	74.8445	1.17256				207.915	87.7854	0.59273
207.733	67.4498	1.70528							208.061	74.818	1.17044				208.015	87.7729	0.59328
207.833	67.4156	1.69112							208.161	74.7918	1.16831				208.115	87.7604	0.59375
207.933	67.3816	1.67703							208.261	74.7655	1.16614				208.215	87.7479	0.59416
208.033	67.3479	1.66309							208.361	74.7394	1.16397				208.315	87.7353	0.5945
208.133	67.3145	1.64931							208.461	74.7135	1.16178				208.415	87.7228	0.59478
208.233	67.2813	1.63563							208.561	74.6876	1.15958				208.515	87.7104	0.595
208.333	67.2485	1.62215							208.661	74.6618	1.15735				208.615	87.6979	0.59516
208.433	67.2159	1.60874							208.761	74.6362	1.15511				208.715	87.6855	0.59528
208.533	67.1833	1.59539							208.861	74.6108	1.15287				208.815	87.673	0.59535
208.633	67.1509	1.58212							208.961	74.5855	1.1506				208.915	87.6605	0.59538
208.733	67.1189	1.56907							209.061	74.5602	1.14832				209.015	87.648	0.59537
208.833	67.0873	1.55623							209.161	74.5353	1.14603				209.115	87.6356	0.59534
208.933	67.0561	1.54357							209.261	74.5103	1.14372				209.215	87.6232	0.59529
209.033	67.0251	1.53103							209.361	74.4852	1.14137				209.315	87.6108	0.59521
209.133	66.9943	1.51863							209.461	74.4603	1.13901				209.415	87.5986	0.59513
209.233	66.9636	1.50631							209.561	74.4355	1.13663				209.515	87.5864	0.59505
209.333	66.9333	1.49418							209.661	74.4111	1.13427				209.615	87.5742	0.59496
209.433	66.9034	1.48227							209.761	74.3868	1.13189				209.715	87.5619	0.59489
209.533	66.8736	1.47045							209.861	74.3626	1.12948				209.815	87.5498	0.59483
209.633	66.8442	1.45885							209.961	74.3388	1.12709				209.915	87.5379	0.59479
209.733	66.8149	1.44734							210.061	74.3149	1.12467				210.015	87.5261	0.59478
209.833	66.7859	1.43602							210.161	74.2913	1.12225				210.115	87.5141	0.59479
209.933	66.7571	1.42484							210.261	74.2681	1.11985				210.215	87.5023	0.59485
210.033	66.7287	1.41387							210.361	74.2452	1.11745				210.315	87.4906	0.59495
210.133	66.7004	1.40303							210.461	74.2223	1.11503				210.415	87.4788	0.59509
210.233	66.6723	1.39232							210.561	74.1996	1.1126				210.515	87.467	0.59529
210.333	66.6444	1.38174							210.661	74.177	1.11017				210.615	87.4553	0.59554
210.433	66.6167	1.37134							210.761	74.1546	1.10772				210.715	87.4436	0.59586
210.533	66.5892	1.36112							210.861	74.1322	1.10526				210.815	87.4319	0.59624
210.633	66.5623	1.35115							210.961	74.1102	1.10282				210.915	87.4202	0.59669
210.733	66.5353	1.34125							211.061	74.0881	1.10034				211.015	87.4085	0.59722
210.833	66.5083	1.33145							211.161	74.0661	1.09786				211.115	87.3969	0.59781
210.933	66.4816	1.32179							211.261	74.0443	1.09539				211.215	87.3852	0.5985
211.033	66.455	1.3123							211.361	74.023	1.09295				211.315	87.3735	0.59926
211.133	66.4284	1.30286							211.461	74.0017	1.09049				211.415	87.3618	0.60011
211.233	66.402	1.29358							211.561	73.9805	1.08804				211.515	87.3499	0.60106
211.333	66.376	1.28451							211.661	73.9594	1.08557				211.615	87.3381	0.60209
211.433	66.35	1.27552							211.761	73.9384	1.08312				211.715	87.3264	0.6032
211.533	66.3241	1.26666							211.861	73.9177	1.0807				211.815	87.3145	0.60442
211.633	66.2985	1.25796							211.961	73.8971	1.07828				211.915	87.3026	0.60574
211.733	66.2731	1.24937							212.061	73.8766	1.07586				212.015	87.2904	0.60717
211.833	66.2477	1.24087							212.161	73.8561	1.07346				212.115	87.2783	0.60869
211.933	66.2224	1.23247							212.261	73.8357	1.07106				212.215	87.2662	0.61031
212.033	66.1971	1.22413							212.361	73.8155	1.06869				212.315	87.2541	0.61202
212.133	66.172	1.21591							212.461	73.7953	1.06634				212.415	87.242	0.61381
212.233	66.1472	1.20782							212.561	73.7754	1.06403				212.515	87.2298	0.6157
212.333	66.1226	1.19986							212.661	73.7556	1.06175				212.615	87.2176	0.61767
212.433	66.098	1.19194							212.761	73.7357	1.05949				212.715	87.2053	0.61974
212.533	66.0735	1.18411							212.861	73.7162	1.05727				212.815	87.1931	0.62188
212.633	66.0493	1.17637							212.961	73.6964	1.05507				212.915	87.1809	0.62408
212.733	66.0252	1.16873							213.061	73.6768	1.05291				213.015	87.1687	0.62636
212.833	66.0013	1.16118							213.161	73.6573	1.0508				213.115	87.1563	0.62874
212.933	65.9775	1.15369							213.261	73.6379	1.04874				213.215	87.1439	0.63118
213.033	65.954	1.14628							213.361	73.6183	1.0467				213.315	87.1314	0.63369
213.133	65.9307	1.139							213.461	73.5989	1.04472				213.415	87.1188	0.63627
213.233	65.9076	1.13178							213.561	73.5795	1.04279				213.515	87.1063	0.63889
213.333	65.8847	1.12466							213.661	73.5602	1.04093				213.615	87.0936	0.6416
213.433	65.8621	1.11764							213.761	73.5409	1.03912				213.715	87.0808	0.64435
213.533	65.8395	1.11067							213.861	73.5216	1.03738				213.815	87.068	0.64715
213.633	65.8171	1.10376							213.961	73.5023	1.03569				213.915	87.055	0.65001
213.733	65.7949	1.09693							214.061	73.483	1.03408				214.015	87.0419	0.65291
213.833	65.7727	1.09015							214.161	73.4639	1.03254				214.115	87.0288	0.65584
213.933	65.7509	1.0835							214.261	73.4452	1.0311				214.215	87.0157	0.65878
214.033	65.7292	1.0769							214.361	73.4265	1.02974				214.315	87.0024	0.66178
214.133	65.7076	1.07036							214.461	73.4077	1.02843				214.415	86.9889	0.66482
214.233	65.6861	1.06389							214.561	73.3888	1.0272				214.515	86.9753	0.66786
214.333	65.6647	1.05747							214.661	73.3697	1.02603				214.615	86.9616	0.67092
214.433	65.6435	1.05115							214.761	73.3508	1.02495				214.715	86.948	0.67397
214.533	65.6223	1.0449							214.861	73.332	1.02395				214.815	86.9341	0.67705
214.633	65.6014	1.03875							214.961	73.3131	1.02303				214.915	86.9201	0.68012
214.733	65.5805	1.03267							215.061	73.2942	1.02219				215.015	86.906	0.68321
214.833	65.5597	1.02665							215.161	73.2756	1.02144				215.115	86.8918	0.68626
214.933	65.5391	1.02077							215.261	73.2568	1.02077				215.215	86.8776	0.6893
215.033	65.5184	1.01491							215.361	73.238	1.02017				215.315	86.8632	0.69232
215.133	65.4979	1.0092							215.461	73.2194	1.01965				215.415	86.8487	0.69534
215.233	65.4776	1.00358							215.561	73.2007	1.01921				215.515	86.8341	0.69833
215.333	65.4574	0.99808							215.661	73.182	1.01885				215.615	86.8194	0.70128
215.433	65.4372	0.99264							215.761	73.1634	1.01857				215.715	86.8046	0.70421
215.533	65.417	0.98731							215.861	73.1448	1.01836				215.815	86.7898	0.70707
215.633	65.397	0.98208							215.961	73.1262	1.01822				215.915	86.7751	0.70987
215.733	65.377	0.97699							216.061	73.1076	1.01815				216.015	86.7603	0.71263
215.833	65.3571	0.97199							216.161	73.0889	1.01815				216.115	86.7454	0.71536
215.933	65.3374	0.96712							216.261	73.0702	1.01821				216.215	86.7303	0.71804
216.033	65.3177	0.96238							216.361	73.0513	1.01835				216.315	86.7153	0.72067
216.133	65.298	0.95773							216.461	73.0322	1.01855				216.415	86.7003	0.72325
216.233	65.2785	0.95325							216.561	73.013	1.01881				216.515	86.6852	0.72576
216.333	65.2591	0.94887							216.661	72.9939	1.01914				216.615	86.6701	0.72824
216.433	65.2398	0.94464							216.761	72.9747	1.01952				216.715	86.6549	0.73066
216.533	65.2206	0.94054							216.861	72.9558	1.01995				216.815	86.6397	0.73304
216.633	65.2014	0.93655							216.961	72.9367	1.02044				216.915	86.6244	0.73536
216.733	65.1824	0.9327							217.061	72.9176	1.02098				217.015	86.6092	0.73763
216.833	65.1634	0.92897							217.161	72.8986	1.02156				217.115	86.5939	0.73986
216.933	65.1446	0.92537							217.261	72.8796	1.02218				217.215	86.5786	0.74203
217.033	65.1259	0.9219							217.361	72.8605	1.02284				217.315	86.5632	0.74418
217.133	65.1072	0.91854							217.461	72.8414	1.02354				217.415	86.5478	0.7463
217.233	65.0885	0.91529							217.561	72.8221	1.02428				217.515	86.5323	0.74837
217.333	65.0699	0.91214							217.661	72.8029	1.02505				217.615	86.5168	0.75041
217.433	65.0514	0.90912							217.761	72.7839	1.02584				217.715	86.5014	0.7524
217.533	65.0329	0.90619							217.861	72.7646	1.02666				217.815	86.4859	0.75438
217.633	65.0144	0.90336							217.961	72.7454	1.0275				217.915	86.4703	0.75633
217.733	64.9959	0.90063							218.061	72.7261	1.02837				218.015	86.4547	0.75826
217.833	64.9777	0.89802							218.161	72.7067	1.02925				218.115	86.4392	0.76016
217.933	64.9594	0.89548							218.261	72.6873	1.03016				218.215	86.4235	0.76206
218.033	64.9412	0.89305							218.361	72.6679	1.03107				218.315	86.4078	0.76395
218.133	64.9231	0.89069							218.461	72.6485	1.03199				218.415	86.392	0.76583
218.233	64.9051	0.88843							218.561	72.6289	1.03292				218.515	86.3761	0.76773
218.333	64.8871	0.88624							218.661	72.6094	1.03386				218.615	86.3602	0.76963
218.433	64.8691	0.88412							218.761	72.5899	1.0348				218.715	86.3441	0.77153
218.533	64.8512	0.88207							218.861	72.5703	1.03575				218.815	86.3282	0.77343
218.633	64.8332	0.88007							218.961	72.5506	1.0367				218.915	86.3123	0.77532
218.733	64.8153	0.87815							219.061	72.5309	1.03765				219.015	86.2964	0.77723
218.833	64.7975	0.87628							219.161	72.511	1.0386				219.115	86.2804	0.77917
218.933	64.7796	0.87445							219.261	72.4911	1.03956				219.215	86.2644	0.78111
219.033	64.7618	0.87269							219.361	72.4709	1.04052				219.315	86.2485	0.78306
219.133	64.7441	0.87097							219.461	72.4507	1.04147				219.415	86.2326	0.78504
219.233	64.7263	0.86929							219.561	72.4306	1.04241				219.515	86.2166	0.78705
219.333	64.7087	0.86766							219.661	72.4105	1.04335				219.615	86.2006	0.78908
219.433	64.6909	0.86606							219.761	72.3904	1.04427				219.715	86.1845	0.79115
219.533	64.6733	0.86451							219.861	72.37	1.0452				219.815	86.1684	0.79324
219.633	64.6558	0.86299							219.961	72.3498	1.04611				219.915	86.1522	0.79538
219.733	64.6383	0.8615							220.061	72.3294	1.04703				220.015	86.1361	0.79754
219.833	64.6208	0.86004							220.161	72.3088	1.04794				220.115	86.1199	0.79973
219.933	64.6033	0.85859							220.261	72.2881	1.04884				220.215	86.1037	0.80194
220.033	64.5857	0.85717							220.361	72.2675	1.04974				220.315	86.0875	0.80419
220.133	64.5682	0.85576							220.461	72.2467	1.05063				220.415	86.0713	0.80647
220.233	64.5507	0.85438							220.561	72.2259	1.05151				220.515	86.055	0.80878
220.333	64.5333	0.85302							220.661	72.2049	1.05239				220.615	86.0387	0.81112
220.433	64.516	0.85167							220.761	72.1839	1.05326				220.715	86.0222	0.81351
220.533	64.4986	0.85033							220.861	72.1627	1.05413				220.815	86.0056	0.81594
220.633	64.4813	0.84901							220.961	72.1414	1.055				220.915	85.9888	0.81841
220.733	64.464	0.84769							221.061	72.1198	1.05586				221.015	85.9721	0.8209
220.833	64.4467	0.84638							221.161	72.0981	1.05672				221.115	85.9552	0.82343
220.933	64.4296	0.84509							221.261	72.0764	1.05758				221.215	85.9382	0.82598
221.033	64.4125	0.8438							221.361	72.0547	1.05842				221.315	85.9211	0.82856
221.133	64.3955	0.84251							221.461	72.0329	1.05926				221.415	85.9039	0.83116
221.233	64.3785	0.84123							221.561	72.0109	1.06009				221.515	85.8868	0.83375
221.333	64.3614	0.83994							221.661	71.989	1.06092				221.615	85.8694	0.83639
221.433	64.3445	0.83865							221.761	71.9667	1.06174				221.715	85.8521	0.83901
221.533	64.3274	0.83735							221.861	71.9443	1.06256				221.815	85.8345	0.84166
221.633	64.3105	0.83605							221.961	71.9219	1.06337				221.915	85.8169	0.84432
221.733	64.2935	0.83474							222.061	71.8994	1.06418				222.015	85.7991	0.84698
221.833	64.2767	0.83342							222.161	71.8769	1.06498				222.115	85.7814	0.84964
221.933	64.2598	0.8321							222.261	71.8545	1.06577				222.215	85.7635	0.85228
222.033	64.243	0.83077							222.361	71.8319	1.06655				222.315	85.7455	0.85493
222.133	64.2263	0.82943							222.461	71.8092	1.06733				222.415	85.7275	0.85755
222.233	64.2096	0.82808							222.561	71.7865	1.0681				222.515	85.7094	0.86016
222.333	64.1928	0.82671							222.661	71.7636	1.06887				222.615	85.6911	0.86276
222.433	64.1761	0.82532							222.761	71.7405	1.06964				222.715	85.6729	0.86533
222.533	64.1594	0.82393							222.861	71.7176	1.07039				222.815	85.6546	0.86787
222.633	64.1427	0.82252							222.961	71.6945	1.07114				222.915	85.6362	0.87038
222.733	64.1261	0.82109							223.061	71.6715	1.07188				223.015	85.6177	0.87288
222.833	64.1095	0.81966							223.161	71.6486	1.07262				223.115	85.5991	0.87533
222.933	64.093	0.81821							223.261	71.6256	1.07335				223.215	85.5804	0.87777
223.033	64.0763	0.81674							223.361	71.6025	1.07407				223.315	85.5617	0.88016
223.133	64.0597	0.81525							223.461	71.5796	1.07478				223.415	85.543	0.88249
223.233	64.0432	0.81376							223.561	71.5567	1.07549				223.515	85.5243	0.88478
223.333	64.0268	0.81227							223.661	71.5336	1.0762				223.615	85.5055	0.88705
223.433	64.0104	0.81078							223.761	71.5108	1.0769				223.715	85.4866	0.88927
223.533	63.9941	0.80928							223.861	71.488	1.07759				223.815	85.4677	0.89144
223.633	63.9777	0.80777							223.961	71.4651	1.07828				223.915	85.4488	0.89357
223.733	63.9615	0.80626							224.061	71.4426	1.07895				224.015	85.4298	0.89565
223.833	63.9452	0.80476							224.161	71.4199	1.07962				224.115	85.4108	0.8977
223.933	63.929	0.80326							224.261	71.3972	1.08029				224.215	85.3917	0.8997
224.033	63.9128	0.80176							224.361	71.3745	1.08095				224.315	85.3726	0.90165
224.133	63.8967	0.80028							224.461	71.352	1.0816				224.415	85.3534	0.90356
224.233	63.8806	0.79881							224.561	71.3295	1.08225				224.515	85.3342	0.90543
224.333	63.8645	0.79734							224.661	71.3072	1.08288				224.615	85.3152	0.90724
224.433	63.8485	0.7959							224.761	71.2851	1.08349				224.715	85.2961	0.90901
224.533	63.8325	0.79447							224.861	71.2627	1.08411				224.815	85.277	0.91073
224.633	63.8165	0.79306							224.961	71.2404	1.08471				224.915	85.2578	0.91243
224.733	63.8005	0.79167							225.061	71.2184	1.08529				225.015	85.2386	0.91409
224.833	63.7846	0.7903							225.161	71.1964	1.08585				225.115	85.2194	0.9157
224.933	63.7687	0.78896							225.261	71.1744	1.0864				225.215	85.2004	0.91726
225.033	63.7528	0.78763							225.361	71.1524	1.08693				225.315	85.1812	0.91881
225.133	63.7368	0.78632							225.461	71.1304	1.08745				225.415	85.1619	0.92032
225.233	63.721	0.78505							225.561	71.1083	1.08794				225.515	85.1427	0.9218
225.333	63.7052	0.78379							225.661	71.0863	1.08841				225.615	85.1235	0.92325
225.433	63.6892	0.78254							225.761	71.0642	1.08885				225.715	85.1043	0.92467
225.533	63.6734	0.78132							225.861	71.0423	1.08926				225.815	85.0851	0.92606
225.633	63.6575	0.78011							225.961	71.0203	1.08964				225.915	85.066	0.92743
225.733	63.6417	0.77892							226.061	70.998	1.09				226.015	85.0467	0.92878
225.833	63.6259	0.77774							226.161	70.9758	1.09031				226.115	85.0274	0.93012
225.933	63.61	0.77656							226.261	70.9536	1.09059				226.215	85.0081	0.93143
226.033	63.5942	0.77539							226.361	70.9316	1.09083				226.315	84.9888	0.93274
226.133	63.5783	0.77421							226.461	70.9094	1.09102				226.415	84.9694	0.93402
226.233	63.5625	0.77303							226.561	70.8871	1.09117				226.515	84.9499	0.93531
226.333	63.5468	0.77184							226.661	70.8649	1.09128				226.615	84.9303	0.93659
226.433	63.5311	0.77064							226.761	70.8427	1.09134				226.715	84.9106	0.93787
226.533	63.5154	0.76942							226.861	70.8207	1.09135				226.815	84.8909	0.93913
226.633	63.4997	0.76817							226.961	70.7985	1.09131				226.915	84.8713	0.94039
226.733	63.4842	0.7669							227.061	70.7762	1.09123				227.015	84.8517	0.94164
226.833	63.4686	0.76559							227.161	70.7538	1.09109				227.115	84.832	0.94289
226.933	63.453	0.76424							227.261	70.7314	1.0909				227.215	84.8123	0.94414
227.033	63.4375	0.76285							227.361	70.7092	1.09067				227.315	84.7926	0.94539
227.133	63.4221	0.76142							227.461	70.6868	1.09038				227.415	84.7729	0.94664
227.233	63.4068	0.75993							227.561	70.6646	1.09005				227.515	84.7532	0.94789
227.333	63.3914	0.75839							227.661	70.6425	1.08967				227.615	84.7332	0.94916
227.433	63.3761	0.7568							227.761	70.6204	1.08925				227.715	84.7131	0.95044
227.533	63.3608	0.75514							227.861	70.5982	1.08878				227.815	84.6932	0.95172
227.633	63.3456	0.75344							227.961	70.5762	1.08828				227.915	84.6732	0.953
227.733	63.3305	0.75167							228.061	70.5542	1.08775				228.015	84.6531	0.95429
227.833	63.3154	0.74984							228.161	70.532	1.08718				228.115	84.633	0.95559
227.933	63.3003	0.74795							228.261	70.5101	1.08658				228.215	84.6129	0.95689
228.033	63.2853	0.746							228.361	70.4883	1.08595				228.315	84.5929	0.95819
228.133	63.2704	0.744							228.461	70.4662	1.0853				228.415	84.573	0.95949
228.233	63.2555	0.74193							228.561	70.4441	1.08463				228.515	84.5531	0.96079
228.333	63.2407	0.73983							228.661	70.4221	1.08394				228.615	84.5332	0.9621
228.433	63.2259	0.73767							228.761	70.4	1.08324				228.715	84.5134	0.9634
228.533	63.2112	0.73548							228.861	70.3778	1.08252				228.815	84.4933	0.96472
228.633	63.1965	0.73322							228.961	70.3558	1.0818				228.915	84.4733	0.96604
228.733	63.1818	0.73094							229.061	70.3337	1.08109				229.015	84.4532	0.96736
228.833	63.1672	0.72861							229.161	70.3116	1.08037				229.115	84.433	0.96869
228.933	63.1526	0.72626							229.261	70.2899	1.07968				229.215	84.4128	0.97002
229.033	63.138	0.72389							229.361	70.2679	1.07898				229.315	84.3926	0.97134
229.133	63.1235	0.7215							229.461	70.246	1.07831				229.415	84.3722	0.97266
229.233	63.1091	0.7191							229.561	70.2241	1.07764				229.515	84.3519	0.97397
229.333	63.0945	0.71668							229.661	70.2022	1.077				229.615	84.3317	0.97526
229.433	63.08	0.71426							229.761	70.1801	1.07637				229.715	84.3115	0.97655
229.533	63.0657	0.71187							229.861	70.1582	1.07578				229.815	84.2912	0.97782
229.633	63.0514	0.70949							229.961	70.1361	1.07521				229.915	84.2708	0.97908
229.733	63.0371	0.70712							230.061	70.1142	1.07466				230.015	84.2503	0.98033
229.833	63.023	0.7048							230.161	70.0921	1.07415				230.115	84.23	0.98155
229.933	63.0087	0.7025							230.261	70.0701	1.07366				230.215	84.2096	0.98275
230.033	62.9946	0.70023							230.361	70.0482	1.07321				230.315	84.1889	0.98394
230.133	62.9804	0.69801							230.461	70.0262	1.07279				230.415	84.1682	0.98511
230.233	62.9664	0.69585							230.561	70.0043	1.07241				230.515	84.1473	0.98626
230.333	62.9524	0.69374							230.661	69.9823	1.07205				230.615	84.1265	0.98736
230.433	62.9384	0.69168							230.761	69.9603	1.07173				230.715	84.1055	0.98845
230.533	62.9244	0.68968							230.861	69.9384	1.07144				230.815	84.0846	0.98949
230.633	62.9104	0.68775							230.961	69.9166	1.07118				230.915	84.0637	0.9905
230.733	62.8966	0.6859							231.061	69.8948	1.07095				231.015	84.0426	0.99148
230.833	62.8827	0.68412							231.161	69.8731	1.07075				231.115	84.0216	0.99241
230.933	62.8688	0.68241							231.261	69.8515	1.07058				231.215	84.0005	0.9933
231.033	62.8551	0.68079							231.361	69.8299	1.07043				231.315	83.9793	0.99416
231.133	62.8414	0.67926							231.461	69.8082	1.0703				231.415	83.9582	0.99497
231.233	62.8277	0.67781							231.561	69.7866	1.0702				231.515	83.9369	0.99574
231.333	62.8139	0.67643							231.661	69.765	1.07011				231.615	83.9158	0.99645
231.433	62.8003	0.67516							231.761	69.7434	1.07005				231.715	83.8946	0.99713
231.533	62.7867	0.67396							231.861	69.7218	1.07				231.815	83.8734	0.99776
231.633	62.7731	0.67285							231.961	69.7004	1.06997				231.915	83.8522	0.99835
231.733	62.7593	0.67182							232.061	69.6789	1.06996				232.015	83.831	0.99889
231.833	62.7457	0.67088							232.161	69.6575	1.06996				232.115	83.8096	0.99939
231.933	62.7321	0.67004							232.261	69.6363	1.06997				232.215	83.7883	0.99984
232.033	62.7186	0.66928							232.361	69.615	1.06999				232.315	83.7671	1.00025
232.133	62.7051	0.66861							232.461	69.5936	1.07003				232.415	83.7458	1.00062
232.233	62.6915	0.66802							232.561	69.5723	1.07008				232.515	83.7247	1.00095
232.333	62.6779	0.66751							232.661	69.551	1.07013				232.615	83.7036	1.00124
232.433	62.6643	0.66708							232.761	69.5299	1.0702				232.715	83.6825	1.0015
232.533	62.6507	0.66673							232.861	69.5089	1.07027				232.815	83.6613	1.00172
232.633	62.6371	0.66645							232.961	69.488	1.07035				232.915	83.6401	1.00191
232.733	62.6235	0.66625							233.061	69.467	1.07044				233.015	83.6189	1.00208
232.833	62.6099	0.66612							233.161	69.4459	1.07054				233.115	83.5978	1.00222
232.933	62.5963	0.66606							233.261	69.425	1.07065				233.215	83.5765	1.00233
[truncated: 3,712 more rows]

## Sheet: Fig.2.
A						B						C						D						E						F
temperature	weight	temperature	weight	temperature	weight	temperature	weight	temperature	weight	temperature	weight	temperature	weight	temperature	weight	temperature	weight	temperature	DTG	temperature	DTG	temperature	DTG	temperature	DTG	temperature	DTG	temperature	DTG	temperature	DTG	temperature	DTG	temperature	DTG
30.538	100	30.414	100	31.626	100	30.538	-0.01025	30.414	0.50147	31.626	-0.0002021	29.953	100	30.863	100	32.228	100	29.953	-0.91212	30.863	0.5603	32.228	0.00188	30.682	100	34.108	100	32.692	100	30.682	0	34.108	0.84552	32.692	1.14236
31.538	99.68	31.414	99.5449	32.626	99.9219	31.538	0.1472	31.414	0.16264	32.626	0.02941	30.953	100	31.863	99.6757	33.228	99.5579	30.953	-0.91212	31.863	0.16536	33.228	0.89369	31.682	100	35.108	99.6052	33.692	99.8374	31.682	0	35.108	0.14443	33.692	0.22507
32.538	99.6343	32.414	99.5299	33.626	99.9082	32.538	0.08544	32.414	-0.05797	33.626	0.15213	31.953	99.8676	32.863	99.652	34.228	99.4268	31.953	-0.69054	32.863	-0.00942	34.228	0.52304	32.682	98.6529	36.108	99.5702	34.692	99.7861	32.682	-0.57979	36.108	0.0682	34.692	0.34727
33.538	99.6181	33.414	99.555	34.626	99.8818	33.538	0.03338	33.414	-0.22017	34.626	0.28195	32.953	100.047	33.863	99.6673	35.228	99.3783	32.953	-0.80368	33.863	-0.15753	35.228	0.31273	33.682	98.8125	37.108	99.5598	35.692	99.735	33.682	-0.71379	37.108	0.00373	35.692	0.42068
34.538	99.6155	34.414	99.594	35.626	99.8508	34.538	-0.00924	34.414	-0.32163	35.626	0.38234	33.953	100.209	34.863	99.6964	36.228	99.354	33.953	-0.8724	34.863	-0.25323	36.228	0.22019	34.682	98.9576	38.108	99.5635	36.692	99.6925	34.682	-0.78303	38.108	-0.04713	36.692	0.46593
35.538	99.6203	35.414	99.6369	36.626	99.8179	35.538	-0.04309	35.414	-0.37809	36.626	0.4511	34.953	100.36	35.863	99.7306	37.228	99.3391	34.953	-0.91199	35.863	-0.30575	37.228	0.16576	35.682	99.0901	39.108	99.5753	37.692	99.6555	35.682	-0.81397	39.108	-0.08379	37.692	0.50078
36.538	99.6294	36.414	99.6791	37.626	99.7851	36.538	-0.06808	36.414	-0.40502	37.626	0.49131	35.953	100.497	36.863	99.7648	38.228	99.3292	35.953	-0.9276	36.863	-0.32493	38.228	0.12832	36.682	99.2132	40.108	99.5911	38.692	99.62	36.682	-0.81951	40.108	-0.10693	38.692	0.53207
37.538	99.6409	37.414	99.7184	38.626	99.7536	37.538	-0.08309	37.414	-0.414	38.626	0.51326	36.953	100.624	37.863	99.7967	39.228	99.3223	36.953	-0.92425	37.863	-0.32301	39.228	0.09746	37.682	99.3253	41.108	99.6078	39.692	99.5847	37.682	-0.80705	41.108	-0.11821	39.692	0.5613
38.538	99.6529	38.414	99.7549	39.626	99.7239	38.538	-0.0884	38.414	-0.41251	39.626	0.52787	37.953	100.741	38.863	99.8254	40.228	99.3175	37.953	-0.90673	38.863	-0.31018	40.228	0.06433	38.682	99.4271	42.108	99.6231	40.692	99.5507	38.682	-0.78272	42.108	-0.11995	40.692	0.58764
39.538	99.6645	39.414	99.7889	40.626	99.6952	39.538	-0.08573	39.414	-0.40485	40.626	0.54234	38.953	100.851	39.863	99.8511	41.228	99.315	38.953	-0.87959	39.863	-0.29346	41.228	0.02473	39.682	99.5205	43.108	99.6365	41.692	99.5179	39.682	-0.75113	43.108	-0.11472	41.692	0.6108
40.538	99.6749	40.414	99.8206	41.626	99.6671	40.538	-0.07731	40.414	-0.39372	41.626	0.55881	39.953	100.951	40.863	99.8741	42.228	99.3149	39.953	-0.84683	40.863	-0.27695	42.228	-0.01858	40.682	99.6054	44.108	99.6475	42.692	99.4857	40.682	-0.71639	44.108	-0.10462	42.692	0.63028
41.538	99.6836	41.414	99.8501	42.626	99.6393	41.538	-0.06561	41.414	-0.38087	42.626	0.5749	40.953	101.044	41.863	99.8947	43.228	99.3168	40.953	-0.811	41.863	-0.26256	43.228	-0.05965	41.682	99.6825	45.108	99.6564	43.692	99.4536	41.682	-0.6811	45.108	-0.09127	43.692	0.6452
42.538	99.6905	42.414	99.8774	43.626	99.6121	42.538	-0.05259	42.414	-0.36764	43.626	0.58559	41.953	101.131	42.863	99.9135	44.228	99.3204	41.953	-0.77392	42.863	-0.25045	44.228	-0.0914	42.682	99.7537	46.108	99.6632	44.692	99.4219	42.682	-0.64596	46.108	-0.07596	44.692	0.65459
43.538	99.6958	43.414	99.9028	44.626	99.5855	43.538	-0.03954	43.414	-0.35463	44.626	0.5859	42.953	101.211	43.863	99.931	45.228	99.3249	42.953	-0.73659	43.863	-0.23992	45.228	-0.10981	43.682	99.8196	47.108	99.6683	45.692	99.3906	43.682	-0.61084	47.108	-0.05951	45.692	0.65815
44.538	99.6995	44.414	99.9266	45.626	99.56	44.538	-0.02746	44.414	-0.34213	45.626	0.57321	43.953	101.285	44.863	99.9472	46.228	99.3298	43.953	-0.69921	44.863	-0.23001	46.228	-0.11432	44.682	99.8806	48.108	99.672	46.692	99.3598	44.682	-0.57491	48.108	-0.04247	46.692	0.65594
45.538	99.7019	45.414	99.949	46.626	99.536	45.538	-0.01677	45.414	-0.3301	46.626	0.54843	44.953	101.355	45.863	99.9622	47.228	99.3345	44.953	-0.66162	45.863	-0.2198	47.228	-0.10659	45.682	99.9374	49.108	99.6743	47.692	99.3298	45.682	-0.53663	49.108	-0.02516	47.692	0.64844
46.538	99.7032	46.414	99.9702	47.626	99.5138	46.538	-0.00742	46.414	-0.31834	47.626	0.51553	45.953	101.42	46.863	99.9762	48.228	99.3387	45.953	-0.62327	46.863	-0.20851	48.228	-0.0902	46.682	99.9897	50.108	99.6755	48.692	99.3013	46.682	-0.49532	50.108	-0.0077	48.692	0.63671
47.538	99.7036	47.414	99.9902	48.626	99.4935	47.538	0.00073268	47.414	-0.30661	48.626	0.48045	46.953	101.481	47.863	99.9893	49.228	99.342	46.953	-0.58338	47.863	-0.19555	49.228	-0.06946	47.682	100.037	51.108	99.6756	49.692	99.2747	47.682	-0.4505	51.108	0.00994	49.692	0.62221
48.538	99.7031	48.414	100.009	49.626	99.4749	48.538	0.0082	48.414	-0.29451	49.626	0.44925	47.953	101.537	48.863	100.001	50.228	99.3443	47.953	-0.54165	48.863	-0.18067	50.228	-0.0486	48.682	100.08	52.108	99.6747	50.692	99.2498	48.682	-0.40242	52.108	0.02795	50.692	0.60637
49.538	99.7018	49.414	100.027	50.626	99.4578	49.538	0.01563	49.414	-0.28161	50.626	0.42587	48.953	101.589	49.863	100.012	51.228	99.3458	48.953	-0.49807	49.863	-0.16384	51.228	-0.03028	49.682	100.117	53.108	99.6726	51.692	99.2265	49.682	-0.35272	53.108	0.04644	51.692	0.59057
50.538	99.6997	50.414	100.044	51.626	99.4417	50.538	0.02373	50.414	-0.26749	51.626	0.41156	49.953	101.637	50.863	100.022	52.228	99.3467	49.953	-0.45296	50.863	-0.14529	52.228	-0.01553	50.682	100.15	54.108	99.6695	52.692	99.2043	50.682	-0.30238	54.108	0.06555	52.692	0.57557
51.538	99.6966	51.414	100.06	52.626	99.4261	51.538	0.03334	51.414	-0.25191	52.626	0.40499	50.953	101.68	51.863	100.03	53.228	99.3471	50.953	-0.40745	51.863	-0.12536	53.228	-0.00402	51.682	100.177	55.108	99.6653	53.692	99.1831	51.682	-0.25263	55.108	0.08555	53.692	0.56216
52.538	99.6922	52.414	100.074	53.626	99.4109	52.538	0.04536	52.414	-0.23454	53.626	0.40293	51.953	101.719	52.863	100.037	54.228	99.347	51.953	-0.36252	52.863	-0.10387	54.228	0.00549	52.682	100.2	56.108	99.66	54.692	99.1625	52.682	-0.20429	56.108	0.10673	54.692	0.55052
53.538	99.6864	53.414	100.088	54.626	99.396	53.538	0.06057	53.414	-0.21523	54.626	0.40131	52.953	101.754	53.863	100.043	55.228	99.3467	52.953	-0.31913	53.863	-0.08093	55.228	0.01523	53.682	100.218	57.108	99.6537	55.692	99.1425	53.682	-0.15766	57.108	0.12935	55.692	0.54086
54.538	99.6785	54.414	100.1	55.626	99.3813	54.538	0.0795	54.414	-0.19372	55.626	0.3966	53.953	101.785	54.863	100.047	56.228	99.3459	53.953	-0.27805	54.863	-0.0567	56.228	0.02743	54.682	100.232	58.108	99.646	56.692	99.1228	54.682	-0.11238	58.108	0.154	56.692	0.5333
55.538	99.6681	55.414	100.111	56.626	99.367	55.538	0.10186	55.414	-0.17024	56.626	0.38666	54.953	101.811	55.863	100.05	57.228	99.3446	54.953	-0.2389	55.863	-0.03079	57.228	0.04395	55.682	100.241	59.108	99.6371	57.692	99.1035	55.682	-0.06729	59.108	0.18069	57.692	0.5282
56.538	99.6547	56.414	100.121	57.626	99.3533	56.538	0.12652	56.414	-0.14505	57.626	0.37126	55.953	101.835	56.863	100.051	58.228	99.3427	55.953	-0.20113	56.863	-0.00282	58.228	0.06568	56.682	100.245	60.108	99.6266	58.692	99.0848	56.682	-0.02106	60.108	0.20989	58.692	0.52603
57.538	99.6382	57.414	100.128	58.626	99.3403	57.538	0.15132	57.414	-0.11867	58.626	0.35223	56.953	101.854	57.863	100.05	59.228	99.3399	56.953	-0.16367	57.863	0.02761	59.228	0.09191	57.682	100.245	61.108	99.6145	59.692	99.0666	57.682	0.02794	61.108	0.24154	59.692	0.52734
58.538	99.6186	58.414	100.135	59.626	99.3281	58.538	0.17417	58.414	-0.09149	59.626	0.33252	57.953	101.87	58.863	100.047	60.228	99.3362	57.953	-0.12528	58.863	0.06079	60.228	0.12178	58.682	100.239	62.108	99.6004	60.692	99.0488	58.682	0.08052	62.108	0.27595	60.692	0.53267
59.538	99.5958	59.414	100.139	60.626	99.3167	59.538	0.19408	59.414	-0.06395	60.626	0.31587	58.953	101.881	59.863	100.042	61.228	99.3314	58.953	-0.08504	59.863	0.09645	61.228	0.15332	59.682	100.228	63.108	99.5841	61.692	99.0312	59.682	0.1364	63.108	0.31311	61.692	0.54253
60.538	99.57	60.414	100.142	61.626	99.3057	60.538	0.21119	60.414	-0.03619	61.626	0.30588	59.953	101.889	60.863	100.036	62.228	99.3254	59.953	-0.04166	60.863	0.13463	62.228	0.18502	60.682	100.21	64.108	99.565	62.692	99.0136	60.682	0.19386	64.108	0.3532	62.692	0.55726
61.538	99.5412	61.414	100.144	62.626	99.2951	61.538	0.22707	61.414	-0.00831	62.626	0.30518	60.953	101.891	61.863	100.026	63.228	99.3184	60.953	0.00554	61.863	0.17509	63.228	0.21433	61.682	100.184	65.108	99.5431	63.692	98.9955	61.682	0.25063	65.108	0.39593	63.692	0.57703
62.538	99.5095	62.414	100.143	63.626	99.2843	62.538	0.24379	62.414	0.01978	63.626	0.31476	61.953	101.887	62.863	100.014	64.228	99.3105	61.953	0.05681	62.863	0.21784	64.228	0.23982	62.682	100.152	66.108	99.5178	64.692	98.9766	62.682	0.30407	66.108	0.4411	64.692	0.60179
63.538	99.4742	63.414	100.141	64.626	99.273	63.538	0.26328	63.414	0.04844	64.626	0.33415	62.953	101.877	63.863	99.9997	65.228	99.3018	62.953	0.11158	63.863	0.26238	65.228	0.26069	63.682	100.113	67.108	99.489	65.692	98.9564	63.682	0.35229	67.108	0.48844	65.692	0.63141
64.538	99.4348	64.414	100.137	65.626	99.2608	64.538	0.2863	64.414	0.07807	65.626	0.36157	63.953	101.86	64.863	99.9823	66.228	99.2923	63.953	0.16767	64.863	0.30828	66.228	0.2773	64.682	100.068	68.108	99.4564	66.692	98.9347	64.682	0.39496	68.108	0.53755	66.692	0.66553
65.538	99.3901	65.414	100.132	66.626	99.2477	65.538	0.31273	65.414	0.1089	66.626	0.39408	64.953	101.834	65.863	99.962	67.228	99.2824	64.953	0.22234	65.863	0.35524	67.228	0.29092	65.682	100.016	69.108	99.4199	67.692	98.9113	65.682	0.43331	69.108	0.58799	67.692	0.70382
66.538	99.3393	66.414	100.124	67.626	99.2333	66.538	0.34122	66.414	0.1412	67.626	0.42888	65.953	101.801	66.863	99.9384	68.228	99.2721	65.953	0.27208	66.863	0.40313	68.228	0.30406	66.682	99.9581	70.108	99.3794	68.692	98.8863	66.682	0.46879	70.108	0.63923	68.692	0.74583
67.538	99.2816	67.414	100.114	68.626	99.2178	67.538	0.36983	67.414	0.17475	68.626	0.46357	66.953	101.761	67.863	99.9116	69.228	99.2613	66.953	0.31428	67.863	0.45173	69.228	0.31976	67.682	99.8935	71.108	99.3349	69.692	98.8598	67.682	0.50402	71.108	0.69106	69.692	0.79115
68.538	99.217	68.414	100.102	69.626	99.201	68.538	0.3962	68.414	0.20949	69.626	0.49687	67.953	101.714	68.863	99.8816	70.228	99.2498	67.953	0.34834	68.863	0.50049	70.228	0.34169	68.682	99.8221	72.108	99.2861	70.692	98.8316	68.682	0.54032	72.108	0.74318	70.692	0.84014
69.538	99.1449	69.414	100.087	70.626	99.1831	69.538	0.41848	69.414	0.24519	70.626	0.52846	68.953	101.661	69.863	99.848	71.228	99.2376	68.953	0.3758	69.863	0.54981	71.228	0.3726	69.682	99.7426	73.108	99.2331	71.692	98.8016	69.682	0.5787	73.108	0.79522	71.692	0.89317
70.538	99.0662	70.414	100.07	71.626	99.164	70.538	0.43533	70.414	0.28144	71.626	0.55906	69.953	101.601	70.863	99.8109	72.228	99.2242	69.953	0.39967	70.863	0.59982	72.228	0.41507	70.682	99.6548	74.108	99.1759	72.692	98.7702	70.682	0.61859	74.108	0.84686	72.692	0.95017
71.538	98.9816	71.414	100.051	72.626	99.1438	71.538	0.4458	71.414	0.31809	72.626	0.58986	70.953	101.536	71.863	99.77	73.228	99.2091	70.953	0.42361	71.863	0.65102	73.228	0.47066	71.682	99.5573	75.108	99.1145	73.692	98.7372	71.682	0.65922	75.108	0.89803	73.692	1.0117
72.538	98.8911	72.414	100.029	73.626	99.1224	72.538	0.44886	72.414	0.35555	73.626	0.6223	71.953	101.463	72.863	99.7251	74.228	99.1916	71.953	0.45038	72.863	0.70405	74.228	0.54077	72.682	99.4497	76.108	99.0487	74.692	98.7022	72.682	0.69914	76.108	0.94859	74.692	1.07878
73.538	98.7974	73.414	100.004	74.626	99.1	73.538	0.44499	73.414	0.39409	74.626	0.65782	72.953	101.384	73.863	99.6761	75.228	99.1713	72.953	0.48066	73.863	0.75957	75.228	0.62465	73.682	99.3316	77.108	98.978	75.692	98.6648	73.682	0.73695	77.108	0.99858	75.692	1.15285
74.538	98.7036	74.414	99.9767	75.626	99.0762	74.538	0.43685	74.414	0.43424	75.626	0.6976	73.953	101.295	74.863	99.6225	76.228	99.1475	73.953	0.51284	74.863	0.81812	76.228	0.72035	74.682	99.2032	78.108	98.9032	76.692	98.6246	74.682	0.77055	78.108	1.04731	76.692	1.23464
75.538	98.6092	75.414	99.946	76.626	99.051	75.538	0.42612	75.414	0.4757	76.626	0.74264	74.953	101.198	75.863	99.5643	77.228	99.1202	74.953	0.54312	75.863	0.87937	77.228	0.82434	75.682	99.0652	79.108	98.8239	77.692	98.5816	75.682	0.79673	79.108	1.09456	77.692	1.32424
76.538	98.5169	76.414	99.9117	77.626	99.0241	76.538	0.41478	76.414	0.51843	77.626	0.79343	75.953	101.094	76.863	99.5005	78.228	99.0891	75.953	0.56631	76.863	0.94315	78.228	0.93355	76.682	98.9199	80.108	98.7398	78.692	98.5352	76.682	0.81204	80.108	1.14005	78.692	1.42247
77.538	98.4273	77.414	99.8739	78.626	98.9947	77.538	0.40601	77.414	0.5614	78.626	0.85091	76.953	100.984	77.863	99.431	79.228	99.0544	76.953	0.57602	77.863	1.00757	79.228	1.0448	77.682	98.7688	81.108	98.6505	79.692	98.4851	77.682	0.81546	81.108	1.18338	79.692	1.52854
78.538	98.3387	78.414	99.8325	79.626	98.963	78.538	0.40204	78.414	0.60335	79.626	0.91435	77.953	100.872	78.863	99.356	80.228	99.0155	77.953	0.56798	78.863	1.0698	80.228	1.15762	78.682	98.6162	82.108	98.5562	80.692	98.4306	78.682	0.80788	82.108	1.22385	80.692	1.64228
79.538	98.2509	79.414	99.7879	80.626	98.9286	79.538	0.40323	79.414	0.64285	80.626	0.9825	78.953	100.762	79.863	99.2759	81.228	98.9726	78.953	0.54395	79.863	1.12662	81.228	1.2709	79.682	98.4628	83.108	98.4574	81.692	98.3713	79.682	0.78807	83.108	1.26054	81.692	1.76227
80.538	98.1642	80.414	99.7396	81.626	98.892	80.538	0.40666	80.414	0.67921	81.626	1.0529	79.953	100.658	80.863	99.1919	82.228	98.9254	79.953	0.51061	80.863	1.17502	82.228	1.38502	80.682	98.3154	84.108	98.354	82.692	98.3067	80.682	0.75334	84.108	1.29306	82.692	1.88651
81.538	98.079	81.414	99.6879	82.626	98.8528	81.538	0.40645	81.414	0.7117	82.626	1.12405	80.953	100.561	81.863	99.1032	83.228	98.8742	80.953	0.47384	81.863	1.21395	83.228	1.49943	81.682	98.1754	85.108	98.2463	83.692	98.2365	81.682	0.70464	85.108	1.32084	83.692	2.01213
82.538	97.9966	82.414	99.6334	83.626	98.8111	82.538	0.39888	82.414	0.73976	83.626	1.19386	81.953	100.471	82.863	99.0103	84.228	98.8191	81.953	0.43507	82.863	1.24262	84.228	1.61438	82.682	98.0456	86.108	98.1345	84.692	98.1603	82.682	0.65202	86.108	1.34345	84.692	2.13644
83.538	97.9189	83.414	99.5767	84.626	98.7669	83.538	0.38638	83.414	0.76326	84.626	1.2612	82.953	100.391	83.863	98.9129	85.228	98.76	82.953	0.39406	83.863	1.26151	85.228	1.72974	83.682	97.9273	87.108	98.0193	85.692	98.0781	83.682	0.60757	87.108	1.36056	85.692	2.25612
84.538	97.8451	84.414	99.5177	85.626	98.7201	84.538	0.3737	84.414	0.78266	85.626	1.32544	83.953	100.319	84.863	98.8125	86.228	98.6964	83.953	0.35388	84.863	1.27173	86.228	1.8452	84.682	97.8167	88.108	97.9014	86.692	97.9904	84.682	0.57402	88.108	1.37202	86.692	2.36806
85.538	97.7753	85.414	99.4562	86.626	98.6709	85.538	0.36236	85.414	0.79828	86.626	1.38664	84.953	100.257	85.863	98.7108	87.228	98.6278	84.953	0.31947	85.863	1.27517	87.228	1.95855	85.682	97.7139	89.108	97.782	87.692	97.8972	85.682	0.54724	89.108	1.37784	87.692	2.46968
86.538	97.7097	86.414	99.3923	87.626	98.6193	86.538	0.34988	86.414	0.81025	87.626	1.44548	85.953	100.202	86.863	98.6086	88.228	98.555	85.953	0.29274	86.863	1.27376	88.228	2.06486	86.682	97.6173	90.108	97.6614	88.692	97.799	86.682	0.52184	90.108	1.37823	88.692	2.55893
87.538	97.6484	87.414	99.3268	88.626	98.5654	87.538	0.33428	87.414	0.81864	88.626	1.50308	86.953	100.152	87.863	98.5055	89.228	98.4782	86.953	0.27287	87.863	1.26867	89.228	2.15934	87.682	97.5274	91.108	97.5393	89.692	97.697	87.682	0.49702	91.108	1.37334	89.692	2.6338
88.538	97.5907	88.414	99.2601	89.626	98.5096	88.538	0.31717	88.414	0.82374	89.626	1.55988	87.953	100.105	88.863	98.4016	90.228	98.3982	87.953	0.25991	88.863	1.2603	90.228	2.23719	88.682	97.4438	92.108	97.4159	90.692	97.5929	88.682	0.47407	92.108	1.36327	90.692	2.69323
89.538	97.5365	89.414	99.192	90.626	98.4516	89.538	0.30171	89.414	0.82585	90.626	1.6165	88.953	100.061	89.863	98.296	91.228	98.315	88.953	0.25371	89.863	1.24842	91.228	2.29565	89.682	97.3644	93.108	97.2922	91.692	97.4875	89.682	0.45309	93.108	1.34817	91.692	2.7377
90.538	97.4853	90.414	99.1232	91.626	98.3914	90.538	0.28926	90.414	0.82521	91.626	1.67242	89.953	100.019	90.863	98.1903	92.228	98.2301	89.953	0.25154	90.863	1.23305	92.228	2.33308	90.682	97.2895	94.108	97.1681	92.692	97.3819	90.682	0.43411	94.108	1.32817	92.692	2.76824
91.538	97.4363	91.414	99.0545	92.626	98.3285	91.538	0.27918	91.414	0.82207	92.626	1.72664	90.953	99.9772	91.863	98.0848	93.228	98.144	90.953	0.24917	91.863	1.21458	93.228	2.3511	91.682	97.2188	95.108	97.0449	93.692	97.2758	91.682	0.41799	95.108	1.30365	93.692	2.78667
92.538	97.3889	92.414	98.9853	93.626	98.2635	92.538	0.27129	92.414	0.81658	93.626	1.77623	91.953	99.9366	92.863	97.9797	94.228	98.0573	91.953	0.24413	92.863	1.19406	94.228	2.35323	92.682	97.1512	96.108	96.9236	94.692	97.169	92.682	0.40674	96.108	1.27528	94.692	2.79473
93.538	97.3429	93.414	98.9157	94.626	98.1964	93.538	0.26634	93.414	0.80896	94.626	1.81835	92.953	99.8973	93.863	97.875	95.228	97.9699	92.953	0.23785	93.863	1.17295	95.228	2.34403	93.682	97.0853	97.108	96.8053	95.692	97.0618	93.682	0.40139	97.108	1.24408	95.692	2.7941
94.538	97.2977	94.414	98.8461	95.626	98.1272	94.538	0.26432	94.414	0.79968	95.626	1.84982	93.953	99.8593	94.863	97.7713	96.228	97.8827	93.953	0.23367	94.863	1.15279	96.228	2.32836	94.682	97.0202	98.108	96.6895	96.692	96.9544	94.682	0.4005	98.108	1.21091	96.692	2.78643
95.538	97.2528	95.414	98.7763	96.626	98.0567	95.538	0.26379	95.414	0.78946	96.626	1.8677	94.953	99.8219	95.863	97.6683	97.228	97.796	94.953	0.233	95.863	1.13419	97.228	2.31037	95.682	96.9557	99.108	96.5763	97.692	96.8475	95.682	0.40071	99.108	1.17687	97.692	2.77334
96.538	97.2077	96.414	98.7069	97.626	97.9859	96.538	0.26308	96.414	0.77921	97.626	1.87036	95.953	99.7846	96.863	97.5658	98.228	97.7091	95.953	0.23394	96.863	1.11672	98.228	2.29268	96.682	96.8918	100.108	96.4661	98.692	96.7407	96.682	0.39935	100.108	1.14344	98.692	2.75607
97.538	97.1621	97.414	98.6383	98.626	97.9149	97.538	0.26189	97.414	0.76953	98.626	1.85807	96.953	99.7473	97.863	97.4639	99.228	97.6223	96.953	0.23385	97.863	1.0992	99.228	2.2768	97.682	96.8286	101.108	96.3594	99.692	96.6349	97.682	0.39633	101.108	1.11188	99.692	2.73582
98.538	97.1164	98.414	98.5698	99.626	97.8445	98.538	0.26112	98.414	0.76027	99.626	1.83286	97.953	99.71	98.863	97.3637	100.228	97.5361	97.953	0.23299	98.863	1.08037	100.228	2.26299	98.682	96.7658	102.108	96.2557	100.692	96.5291	98.682	0.39378	102.108	1.08295	100.692	2.71322
99.538	97.0708	99.414	98.5018	100.626	97.775	99.538	0.26098	99.414	0.75082	100.626	1.79812	98.953	99.6723	99.863	97.2648	101.228	97.4506	98.953	0.23536	99.863	1.05935	101.228	2.25064	99.682	96.7027	103.108	96.1541	101.692	96.4244	99.682	0.39405	103.108	1.05684	101.692	2.68907
100.538	97.0243	100.414	98.4341	101.626	97.7066	100.538	0.25977	100.414	0.74021	101.626	1.75816	99.953	99.6335	100.863	97.1676	102.228	97.365	99.953	0.24547	100.863	1.03657	102.228	2.23862	100.682	96.6388	104.108	96.054	102.692	96.3197	100.682	0.39783	104.108	1.03329	102.692	2.66347
101.538	96.9775	101.414	98.3674	102.626	97.6396	101.538	0.25522	101.414	0.72782	102.626	1.71755	100.953	99.5922	101.863	97.0721	103.228	97.2789	100.953	0.26377	101.863	1.01351	103.228	2.22578	101.682	96.5739	105.108	95.9558	103.692	96.2156	101.682	0.40347	105.108	1.0118	103.692	2.63675
102.538	96.9316	102.414	98.3019	103.626	97.5737	102.538	0.24744	102.414	0.71357	103.626	1.67978	101.953	99.5474	102.863	96.9781	104.228	97.1927	101.953	0.2857	102.863	0.99207	104.228	2.21119	102.682	96.5083	106.108	95.8598	104.692	96.1121	102.682	0.40798	106.108	0.99153	104.692	2.6088
103.538	96.8867	103.414	98.2375	104.626	97.5091	103.538	0.23975	103.414	0.69774	104.626	1.64764	102.953	99.4985	103.863	96.8856	105.228	97.1081	102.953	0.30515	103.863	0.97376	105.228	2.19449	103.682	96.4414	107.108	95.7652	105.692	96.0094	103.682	0.40885	107.108	0.9714	105.692	2.57936
104.538	96.8426	104.414	98.1743	105.626	97.4455	104.538	0.23609	104.414	0.68092	105.626	1.62191	103.953	99.4462	104.863	96.795	106.228	97.0239	103.953	0.31803	104.863	0.95873	106.228	2.17517	104.682	96.3736	108.108	95.6726	106.692	95.9073	104.682	0.40491	108.108	0.9507	106.692	2.54787
105.538	96.7986	105.414	98.1128	106.626	97.383	105.538	0.23762	105.414	0.66361	106.626	1.60189	104.953	99.3921	105.863	96.7061	107.228	96.94	104.953	0.3242	105.863	0.94545	107.228	2.15294	105.682	96.3061	109.108	95.5815	107.692	95.806	105.682	0.39666	109.108	0.92873	107.692	2.51371
106.538	96.7528	106.414	98.053	107.626	97.3206	106.538	0.2412	106.414	0.64591	107.626	1.58528	105.953	99.3366	106.863	96.6183	108.228	96.856	105.953	0.32617	106.863	0.93153	108.228	2.12755	106.682	96.2392	110.108	95.4928	108.692	95.7052	106.682	0.3854	110.108	0.90533	108.692	2.47601
107.538	96.7056	107.414	97.9949	108.626	97.2582	107.538	0.24081	107.414	0.62762	108.626	1.56915	106.953	99.2799	107.863	96.5324	109.228	96.7725	106.953	0.32663	107.863	0.91507	109.228	2.09907	107.682	96.1741	111.108	95.4074	109.692	95.6052	107.682	0.37241	111.108	0.88068	109.692	2.43413
108.538	96.6596	108.414	97.9385	109.626	97.1958	108.538	0.23287	108.414	0.60842	109.626	1.55029	107.953	99.2223	108.863	96.4487	110.228	96.689	107.953	0.32672	108.863	0.89532	110.228	2.06712	108.682	96.1108	112.108	95.3255	110.692	95.5064	108.682	0.35836	112.108	0.85505	110.692	2.38757
109.538	96.6152	109.414	97.8841	110.626	97.1341	109.538	0.21973	109.414	0.58819	110.626	1.52596	108.953	99.1641	109.863	96.3667	111.228	96.6066	108.953	0.32506	109.863	0.87256	111.228	2.03246	109.682	96.0493	113.108	95.2465	111.692	95.4093	109.682	0.34386	113.108	0.82849	111.692	2.33621
110.538	96.572	110.414	97.8316	111.626	97.0731	110.538	0.20714	110.414	0.56702	111.626	1.49388	109.953	99.1058	110.863	96.287	112.228	96.5256	109.953	0.31896	110.863	0.84822	112.228	1.99594	110.682	95.9899	114.108	95.1698	112.692	95.3139	110.682	0.32995	114.108	0.80117	112.692	2.28021
111.538	96.5309	111.414	97.7814	112.626	97.0128	111.538	0.19908	111.414	0.54544	112.626	1.45287	110.953	99.0484	111.863	96.2101	113.228	96.4466	110.953	0.30794	111.863	0.82412	113.228	1.95919	111.682	95.9321	115.108	95.0961	113.692	95.2208	111.682	0.31729	115.108	0.77375	113.692	2.22026
112.538	96.4917	112.414	97.7333	113.626	96.9541	112.538	0.19306	112.414	0.52446	113.626	1.40342	111.953	98.9927	112.863	96.136	114.228	96.369	111.953	0.29572	112.863	0.80179	114.228	1.92319	112.682	95.8756	116.108	95.0254	114.692	95.1299	112.682	0.3055	116.108	0.74668	114.692	2.15725
113.538	96.4538	113.414	97.6872	114.626	96.8982	113.538	0.18448	113.414	0.50508	114.626	1.34762	112.953	98.9384	113.863	96.064	115.228	96.2922	112.953	0.28702	113.863	0.78225	115.228	1.8883	113.682	95.8208	117.108	94.9579	115.692	95.0419	113.682	0.29356	117.108	0.72047	115.692	2.09296
114.538	96.418	114.414	97.6423	115.626	96.8444	114.538	0.1729	114.414	0.48799	115.626	1.28697	113.953	98.8853	114.863	95.9938	116.228	96.2159	113.953	0.28318	114.863	0.76599	116.228	1.85397	114.682	95.7676	118.108	94.8934	116.692	94.9572	114.682	0.28061	118.108	0.69529	116.692	2.02929
115.538	96.3844	115.414	97.5991	116.626	96.7933	115.538	0.16242	115.414	0.47363	116.626	1.22489	114.953	98.8322	115.863	95.9251	117.228	96.1418	114.953	0.28154	115.863	0.75289	117.228	1.81952	115.682	95.7164	119.108	94.8311	117.692	94.8757	115.682	0.26589	119.108	0.671	117.692	1.96783
116.538	96.3522	116.414	97.5573	117.626	96.7448	116.538	0.15691	116.414	0.46131	117.626	1.16432	115.953	98.7788	116.863	95.8573	118.228	96.069	115.953	0.27862	116.863	0.74204	118.228	1.7827	116.682	95.6689	120.108	94.7711	118.692	94.7966	116.682	0.24856	120.108	0.64765	118.692	1.90936
117.538	96.3207	117.414	97.5166	118.626	96.6984	117.538	0.1558	117.414	0.44962	118.626	1.10806	116.953	98.7259	117.863	95.7912	119.228	95.9978	116.953	0.27347	117.863	0.73214	119.228	1.74259	117.682	95.6246	121.108	94.7133	119.692	94.7197	117.682	0.22871	121.108	0.62511	119.692	1.85485
118.538	96.2892	118.414	97.4772	119.626	96.6531	118.538	0.15508	118.414	0.43703	119.626	1.05797	117.953	98.6735	118.863	95.7267	120.228	95.9278	117.953	0.26931	118.863	0.72163	120.228	1.69906	118.682	95.5833	122.108	94.6578	120.692	94.6449	118.682	0.20949	122.108	0.60312	120.692	1.80476
119.538	96.2584	119.414	97.4393	120.626	96.6093	119.538	0.15215	119.414	0.42244	120.626	1.01653	118.953	98.6217	119.863	95.6633	121.228	95.8597	118.953	0.27045	119.863	0.7094	121.228	1.65418	119.682	95.545	123.108	94.604	121.692	94.5713	119.682	0.19579	123.108	0.58128	121.692	1.75847
120.538	96.2287	120.414	97.4029	121.626	96.5672	120.538	0.14815	120.414	0.40577	121.626	0.98432	119.953	98.5698	120.863	95.6008	122.228	95.792	119.953	0.27573	120.863	0.69526	122.228	1.60984	120.682	95.5086	124.108	94.5521	122.692	94.4988	120.682	0.1884	124.108	0.55956	122.692	1.71528
121.538	96.1998	121.414	97.3682	122.626	96.5265	121.538	0.1455	121.414	0.38803	122.626	0.95976	120.953	98.5168	121.863	95.5397	123.228	95.7258	120.953	0.27854	121.863	0.68028	123.228	1.57031	121.682	95.4734	125.108	94.5024	123.692	94.427	121.682	0.18324	125.108	0.53817	123.692	1.67398
122.538	96.1715	122.414	97.3351	123.626	96.487	122.538	0.14518	122.414	0.37098	123.626	0.94044	121.953	98.464	122.863	95.4806	124.228	95.6613	121.953	0.27398	122.863	0.66624	124.228	1.53864	122.682	95.4397	126.108	94.4551	124.692	94.3566	122.682	0.17488	126.108	0.51749	124.692	1.63387
123.538	96.1432	123.414	97.3033	124.626	96.4482	123.538	0.14676	123.414	0.35649	124.626	0.92425	122.953	98.4128	123.863	95.423	125.228	95.5981	122.953	0.26392	123.863	0.65484	125.228	1.51669	123.682	95.408	127.108	94.4101	125.692	94.288	123.682	0.16189	127.108	0.49792	125.692	1.59406
124.538	96.1142	124.414	97.2725	125.626	96.4098	124.538	0.14933	124.414	0.34594	125.626	0.90962	123.953	98.3637	124.863	95.3654	126.228	95.536	123.953	0.25469	124.863	0.64714	126.228	1.50484	124.682	95.3788	128.108	94.367	126.692	94.2209	124.682	0.14958	128.108	0.47983	126.692	1.55381
125.538	96.0849	125.414	97.2426	126.626	96.3718	125.538	0.15208	125.414	0.33995	126.626	0.89604	124.953	98.3157	125.863	95.3085	127.228	95.4745	124.953	0.25273	125.863	0.64387	127.228	1.50169	125.682	95.3513	129.108	94.3257	127.692	94.1553	125.682	0.14571	129.108	0.4636	127.692	1.51259
126.538	96.055	126.414	97.2131	127.626	96.3346	126.538	0.15561	126.414	0.3382	127.626	0.88383	125.953	98.2674	126.863	95.2517	128.228	95.4125	125.953	0.26219	126.863	0.64482	128.228	1.50438	126.682	95.3232	130.108	94.2858	128.692	94.091	126.682	0.15234	130.108	0.44952	128.692	1.47037
127.538	96.024	127.414	97.1837	128.626	96.2979	127.538	0.16287	127.414	0.33988	128.626	0.87369	126.953	98.2166	127.863	95.1951	129.228	95.3495	126.953	0.28102	127.863	0.64932	129.228	1.50904	127.682	95.2935	131.108	94.2471	129.692	94.0292	127.682	0.16205	131.108	0.43762	129.692	1.42815
128.538	95.9908	128.414	97.154	129.626	96.2613	128.538	0.17729	128.414	0.344	129.626	0.86655	127.953	98.1616	128.863	95.1379	130.228	95.2863	127.953	0.29897	128.863	0.65653	130.228	1.51132	128.682	95.2626	132.108	94.2093	130.692	93.9701	128.682	0.16452	132.108	0.42776	130.692	1.38656
129.538	95.9546	129.414	97.1238	130.626	96.2247	129.538	0.19779	129.414	0.34957	130.626	0.86324	128.953	98.1048	129.863	95.0802	131.228	95.2233	128.953	0.30237	129.863	0.66562	131.228	1.50793	129.682	95.2325	133.108	94.1718	131.692	93.913	129.682	0.15704	133.108	0.41953	131.692	1.34563
130.538	95.9142	130.414	97.0931	131.626	96.1881	130.538	0.21758	130.414	0.3557	131.626	0.86366	129.953	98.0495	130.863	95.0215	132.228	95.1605	129.953	0.28695	130.863	0.67592	132.228	1.49775	130.682	95.2044	134.108	94.1343	132.692	93.857	130.682	0.14675	134.108	0.41238	132.692	1.30512
131.538	95.8706	131.414	97.0618	132.626	96.1514	131.538	0.22844	131.414	0.36164	132.626	0.86644	130.953	97.9978	131.863	94.9619	133.228	95.0982	130.953	0.26058	131.863	0.68682	133.228	1.48204	131.682	95.1777	135.108	94.0971	133.692	93.8025	131.682	0.14308	135.108	0.40592	133.692	1.2656
132.538	95.8262	132.414	97.0301	133.626	96.1146	132.538	0.22926	132.414	0.36688	133.626	0.86926	131.953	97.9513	132.863	94.9013	134.228	95.0365	131.953	0.23727	132.863	0.6977	134.228	1.46388	132.682	95.1505	136.108	94.0603	134.692	93.7489	132.682	0.14992	136.108	0.39969	134.692	1.227
133.538	95.7819	133.414	96.9979	134.626	96.0775	133.538	0.22852	133.414	0.37118	134.626	0.86977	132.953	97.9083	133.863	94.8392	135.228	94.9753	132.953	0.22543	133.863	0.70796	135.228	1.44709	133.682	95.1212	137.108	94.0241	135.692	93.6969	133.682	0.16301	137.108	0.39344	135.692	1.19001
134.538	95.7368	134.414	96.9652	135.626	96.0405	134.538	0.23633	134.414	0.37469	135.626	0.86666	133.953	97.8662	134.863	94.776	136.228	94.9148	133.953	0.22457	134.863	0.71683	136.228	1.43471	134.682	95.0897	138.108	93.9881	136.692	93.6469	134.682	0.17536	138.108	0.38709	136.692	1.15535
135.538	95.6889	135.414	96.9323	136.626	96.0035	135.538	0.25494	135.414	0.37802	136.626	0.86049	134.953	97.8239	135.863	94.7127	137.228	94.8546	134.953	0.22859	135.863	0.72379	137.228	1.42785	135.682	95.0562	139.108	93.953	137.692	93.5989	135.682	0.18436	139.108	0.38098	137.692	1.1233
136.538	95.6365	136.414	96.8989	137.626	95.9669	136.538	0.27737	136.414	0.38231	137.626	0.85365	135.953	97.7809	136.863	94.649	138.228	94.7945	135.953	0.23207	136.863	0.72913	138.228	1.42543	136.682	95.0209	140.108	93.9189	138.692	93.5524	136.682	0.19213	140.108	0.37562	138.692	1.09397
137.538	95.5801	137.414	96.8649	138.626	95.9305	137.538	0.29522	137.414	0.38906	138.626	0.84921	136.953	97.7365	137.863	94.5846	139.228	94.734	136.953	0.23356	137.863	0.73387	139.228	1.42477	137.682	94.9841	141.108	93.8856	139.692	93.507	137.682	0.20026	141.108	0.37165	139.692	1.06745
138.538	95.5209	138.414	96.8301	139.626	95.8943	138.538	0.30655	138.414	0.39975	139.626	0.84963	137.953	97.6921	138.863	94.5192	140.228	94.6737	137.953	0.23405	138.863	0.73961	140.228	1.42297	138.682	94.9459	142.108	93.8528	140.692	93.4625	138.682	0.20657	142.108	0.36971	140.692	1.04364
139.538	95.4589	139.414	96.7941	140.626	95.8575	139.538	0.31447	139.414	0.41536	140.626	0.85575	138.953	97.6482	139.863	94.4526	141.228	94.6137	138.953	0.23447	139.863	0.74796	141.228	1.41849	139.682	94.9066	143.108	93.82	141.692	93.4195	139.682	0.20897	143.108	0.37034	141.692	1.02265
140.538	95.3952	140.414	96.7563	141.626	95.8206	140.538	0.32127	140.414	0.436	141.626	0.86625	139.953	97.6041	140.863	94.3851	142.228	94.5539	139.953	0.23545	140.863	0.75975	142.228	1.41199	140.682	94.8667	144.108	93.787	142.692	93.3769	140.682	0.21106	144.108	0.37385	142.692	1.00358
141.538	95.3307	141.414	96.7166	142.626	95.7833	141.538	0.32824	141.414	0.46072	142.626	0.87839	140.953	97.5591	141.863	94.3163	143.228	94.4942	140.953	0.2379	141.863	0.77469	143.228	1.40626	141.682	94.8257	145.108	93.7534	143.692	93.3345	141.682	0.21959	145.108	0.38029	143.692	0.98581
142.538	95.2645	142.414	96.6742	143.626	95.7454	142.538	0.3383	142.414	0.48817	143.626	0.8895	141.953	97.5134	142.863	94.2457	144.228	94.4346	141.953	0.24209	142.863	0.79156	144.228	1.40499	142.682	94.782	146.108	93.7186	144.692	93.2922	142.682	0.23616	146.108	0.38946	144.692	0.969
143.538	95.1956	143.414	96.6292	144.626	95.707	143.538	0.3543	143.414	0.51661	144.626	0.8981	142.953	97.4664	143.863	94.1737	145.228	94.375	142.953	0.24714	143.863	0.80839	145.228	1.41119	143.682	94.7344	147.108	93.6824	145.692	93.2506	143.682	0.25527	147.108	0.40095	145.692	0.95326
144.538	95.1217	144.414	96.5813	145.626	95.6677	144.538	0.37628	144.414	0.54484	145.626	0.90489	143.953	97.4182	144.863	94.1001	146.228	94.315	143.953	0.25232	144.863	0.82343	146.228	1.42596	144.682	94.6835	148.108	93.6446	146.692	93.2097	144.682	0.27051	148.108	0.4142	146.692	0.93873
145.538	95.0434	145.414	96.5309	146.626	95.628	145.538	0.40233	145.414	0.57218	146.626	0.91264	144.953	97.3689	145.863	94.0245	147.228	94.2539	144.953	0.25756	145.863	0.83525	147.228	1.44847	145.682	94.6305	149.108	93.6051	147.692	93.1697	145.682	0.27991	149.108	0.42867	147.692	0.92597
146.538	94.9596	146.414	96.4777	147.626	95.5881	146.538	0.43272	146.414	0.599	147.626	0.9252	145.953	97.3186	146.863	93.947	148.228	94.1915	145.953	0.26161	146.863	0.8427	148.228	1.4763	146.682	94.576	150.108	93.5639	148.692	93.1306	146.682	0.28451	150.108	0.44388	148.692	0.91554
147.538	94.8694	147.414	96.422	148.626	95.5474	147.538	0.46651	147.414	0.62609	148.626	0.94605	146.953	97.2678	147.863	93.869	149.228	94.1278	146.953	0.26217	147.863	0.84507	149.228	1.50659	147.682	94.5212	151.108	93.5211	149.692	93.0921	147.682	0.28639	151.108	0.45944	149.692	0.90786
148.538	94.7735	148.414	96.3636	149.626	95.5056	148.538	0.49729	148.414	0.65438	149.626	0.97694	147.953	97.2173	148.863	93.7912	150.228	94.063	147.953	0.25921	148.863	0.84264	150.228	1.53722	148.682	94.4663	152.108	93.4766	150.692	93.0538	148.682	0.28883	152.108	0.47507	150.692	0.90317
149.538	94.6713	149.414	96.3022	150.626	95.4624	149.538	0.51882	149.414	0.68468	150.626	1.01738	148.953	97.1674	149.863	93.713	151.228	93.9969	148.953	0.25621	149.863	0.8364	151.228	1.56744	149.682	94.4093	153.108	93.4299	151.692	93.0155	149.682	0.29539	153.108	0.49079	151.692	0.90143
150.538	94.5669	150.414	96.2377	151.626	95.4172	150.538	0.53106	150.414	0.71718	151.626	1.0658	149.953	97.1172	150.863	93.6357	152.228	93.9293	149.953	0.25693	150.863	0.82787	152.228	1.59788	150.682	94.3504	154.108	93.3817	152.692	92.9768	150.682	0.3072	154.108	0.50635	152.692	0.90241
151.538	94.4601	151.414	96.1703	152.626	95.3696	151.538	0.54115	151.414	0.75158	152.626	1.11994	150.953	97.0663	151.863	93.5594	153.228	93.8606	150.953	0.26236	151.863	0.81846	153.228	1.62962	151.682	94.2893	155.108	93.332	153.692	92.9377	151.682	0.32196	155.108	0.52177	153.692	0.90576
152.538	94.3498	152.414	96.0993	153.626	95.3197	152.538	0.55553	152.414	0.78806	153.626	1.17778	151.953	97.0139	152.863	93.4842	154.228	93.7903	151.953	0.2712	152.863	0.80902	154.228	1.66456	152.682	94.2252	156.108	93.2809	154.692	92.8982	152.682	0.33628	156.108	0.53718	154.692	0.91116
153.538	94.2364	153.414	96.0246	154.626	95.267	153.538	0.57614	153.414	0.82662	154.626	1.23914	152.953	96.9597	153.863	93.4089	155.228	93.718	152.953	0.28321	153.863	0.79968	155.228	1.70412	153.682	94.1579	157.108	93.2284	155.692	92.8583	153.682	0.34867	157.108	0.55273	155.692	0.91849
154.538	94.1185	154.414	95.9458	155.626	95.2115	154.538	0.60251	154.414	0.86765	155.626	1.30403	153.953	96.9024	154.863	93.3338	156.228	93.6438	153.953	0.30147	154.863	0.79052	156.228	1.74855	154.682	94.088	158.108	93.1743	156.692	92.8179	154.682	0.36005	158.108	0.56867	156.692	0.92786
155.538	93.9945	155.414	95.8628	156.626	95.1535	155.538	0.63286	155.414	0.91093	156.626	1.37277	154.953	96.8404	155.863	93.2597	157.228	93.5672	154.953	0.32841	155.863	0.78181	157.228	1.7966	155.682	94.0165	159.108	93.1188	157.692	92.7774	155.682	0.37124	159.108	0.5852	157.692	0.93956
156.538	93.8642	156.414	95.7752	157.626	95.0924	156.538	0.66306	156.414	0.95616	157.626	1.4466	155.953	96.7723	156.863	93.1859	158.228	93.488	155.953	0.35971	156.863	0.77399	158.228	1.84502	156.682	93.9427	160.108	93.0616	158.692	92.7362	156.682	0.3816	160.108	0.60259	158.692	0.95428
157.538	93.728	157.414	95.6832	158.626	95.0267	157.538	0.68828	157.414	1.0022	158.626	1.52822	156.953	96.698	157.863	93.1116	159.228	93.4064	156.953	0.3874	157.863	0.76793	159.228	1.88877	157.682	93.8667	161.108	93.003	159.692	92.6943	157.682	0.39065	161.108	0.62091	159.692	0.97262
158.538	93.5869	158.414	95.5867	159.626	94.9568	158.538	0.70737	158.414	1.04793	159.626	1.61792	157.953	96.6196	158.863	93.0373	160.228	93.3235	157.953	0.40804	158.863	0.76485	160.228	1.92231	158.682	93.7892	162.108	92.9425	160.692	92.6517	158.682	0.3986	162.108	0.64032	160.692	0.995
159.538	93.4423	159.414	95.4852	160.626	94.883	159.538	0.7235	159.414	1.09241	160.626	1.71587	158.953	96.5377	159.863	92.9643	161.228	93.2395	158.953	0.42227	159.863	0.76549	161.228	1.94239	159.682	93.7106	163.108	92.8799	161.692	92.6084	159.682	0.40171	163.108	0.66088	161.692	1.02154
160.538	93.2943	160.414	95.3799	161.626	94.805	160.538	0.73767	160.414	1.13436	161.626	1.82172	159.953	96.454	160.863	92.8922	162.228	93.155	159.953	0.42536	160.863	0.7695	162.228	1.9487	160.682	93.6325	164.108	92.8148	162.692	92.5635	160.682	0.39228	164.108	0.68265	162.692	1.05262
161.538	93.1447	161.414	95.2717	162.626	94.7221	161.538	0.74457	161.414	1.17325	162.626	1.93342	160.953	96.372	161.863	92.8187	163.228	93.07	160.953	0.41089	161.863	0.77577	163.228	1.94463	161.682	93.5573	165.108	92.7472	163.692	92.5172	161.682	0.36796	165.108	0.70552	163.692	1.08773
162.538	92.995	162.414	95.1596	163.626	94.634	162.538	0.74011	162.414	1.21011	163.626	2.04644	161.953	96.2942	162.863	92.7436	164.228	92.9861	161.953	0.38324	162.863	0.78264	164.228	1.93615	162.682	93.4886	166.108	92.6775	164.692	92.4691	162.682	0.33769	166.108	0.72918	164.692	1.12659
163.538	92.8469	163.414	95.0433	164.626	94.541	163.538	0.72883	163.414	1.24631	164.626	2.15399	162.953	96.2216	163.863	92.6681	165.228	92.9023	162.953	0.35771	163.863	0.78878	165.228	1.92918	163.682	93.4253	167.108	92.6054	165.692	92.4187	163.682	0.31136	167.108	0.75346	165.692	1.16932
164.538	92.7004	164.414	94.9193	165.626	94.4433	164.538	0.71909	164.414	1.28412	165.626	2.25078	163.953	96.1528	164.863	92.5927	166.228	92.8182	163.953	0.34575	164.863	0.79419	166.228	1.92721	164.682	93.366	168.108	92.5307	166.692	92.3658	164.682	0.29367	168.108	0.77795	166.692	1.2155
165.538	92.5546	165.414	94.7906	166.626	94.3416	165.538	0.71512	165.414	1.32242	166.626	2.33417	164.953	96.0854	165.863	92.5171	167.228	92.7331	164.953	0.34552	165.863	0.80001	167.228	1.92984	165.682	93.3096	169.108	92.4536	167.692	92.3106	165.682	0.28581	169.108	0.80186	167.692	1.26432
166.538	92.4106	166.414	94.6614	167.626	94.2363	166.538	0.71709	166.414	1.3577	167.626	2.40563	165.953	96.0173	166.863	92.4405	168.228	92.6476	165.953	0.34956	166.863	0.80742	168.228	1.93306	166.682	93.2538	170.108	92.3734	168.692	92.2531	166.682	0.28847	170.108	0.82457	168.692	1.31494
167.538	92.2661	167.414	94.5301	168.626	94.127	167.538	0.72425	167.414	1.38678	168.626	2.46944	166.953	95.948	167.863	92.3622	169.228	92.5621	166.953	0.35396	167.863	0.81666	169.228	1.93173	167.682	93.1963	171.108	92.2898	169.692	92.1931	167.682	0.30005	171.108	0.84513	169.692	1.36617
168.538	92.1189	168.414	94.3971	169.626	94.015	168.538	0.73398	168.414	1.40603	169.626	2.52857	167.953	95.8779	168.863	92.2831	170.228	92.4773	167.953	0.35751	168.863	0.82665	170.228	1.92262	168.682	93.1355	172.108	92.2044	170.692	92.1303	168.682	0.31399	172.108	0.86218	170.692	1.41711
169.538	91.9707	169.414	94.2628	170.626	93.9003	169.538	0.73996	169.414	1.41371	170.626	2.58399	168.953	95.8071	169.863	92.203	171.228	92.3927	168.953	0.35763	169.863	0.83593	171.228	1.90572	169.682	93.0717	173.108	92.1169	171.692	92.0647	169.682	0.32181	173.108	0.87495	171.692	1.46671
170.538	91.8227	170.414	94.128	171.626	93.7826	170.538	0.73708	170.414	1.41103	171.626	2.63359	169.953	95.7368	170.863	92.1221	172.228	92.3089	169.953	0.35265	170.863	0.84355	172.228	1.884	170.682	93.0073	174.108	92.0279	172.692	91.9964	170.682	0.32089	174.108	0.88263	172.692	1.51437
171.538	91.676	171.414	93.9939	172.626	93.6633	171.538	0.72732	171.414	1.40214	172.626	2.67326	170.953	95.6675	171.863	92.0396	173.228	92.2259	170.953	0.34537	171.863	0.84967	173.228	1.86174	171.682	92.9451	175.108	91.9392	173.692	91.9268	171.682	0.31609	175.108	0.88472	173.692	1.55924
172.538	91.531	172.414	93.8608	173.626	93.5419	172.538	0.71802	172.414	1.39269	173.626	2.70115	171.953	95.5999	172.863	91.9567	174.228	92.1442	171.953	0.33993	172.863	0.85483	174.228	1.84275	172.682	92.8839	176.108	91.8508	174.692	91.8555	172.682	0.31189	176.108	0.88127	174.692	1.60217
173.538	91.3875	173.414	93.7286	174.626	93.4189	173.538	0.71462	173.414	1.3879	174.626	2.71855	172.953	95.5332	173.863	91.8738	175.228	92.0633	172.953	0.33765	173.863	0.85935	175.228	1.82887	173.682	92.8215	177.108	91.7634	175.692	91.7824	173.682	0.30782	177.108	0.87263	175.692	1.64398
174.538	91.2426	174.414	93.5967	175.626	93.2947	174.538	0.71793	174.414	1.39103	175.626	2.73022	173.953	95.4659	174.863	91.7906	176.228	91.9828	173.953	0.33841	174.863	0.86277	176.228	1.82032	174.682	92.7611	178.108	91.6772	176.692	91.7075	174.682	0.3018	178.108	0.8594	176.692	1.68541
175.538	91.0967	175.414	93.4635	176.626	93.1708	175.538	0.72762	175.414	1.40308	176.626	2.74208	174.953	95.3983	175.863	91.7075	177.228	91.9022	174.953	0.3427	175.863	0.86397	177.228	1.8163	175.682	92.7026	179.108	91.5929	177.692	91.6301	175.682	0.29484	179.108	0.8425	177.692	1.72723
176.538	90.9489	176.414	93.328	177.626	93.0464	176.538	0.74396	176.414	1.42319	177.626	2.75842	175.953	95.3289	176.863	91.6242	178.228	91.8213	175.953	0.35013	176.863	0.86195	178.228	1.81585	176.682	92.6445	180.108	91.511	178.692	91.5506	176.682	0.29156	180.108	0.8231	178.692	1.76925
177.538	90.797	177.414	93.1902	178.626	92.9224	177.538	0.76676	177.414	1.44888	178.626	2.77967	176.953	95.2584	177.863	91.5412	179.228	91.74	176.953	0.35803	177.863	0.8562	179.228	1.81841	177.682	92.5866	181.108	91.432	179.692	91.4694	177.682	0.29632	181.108	0.80243	179.692	1.81064
178.538	90.6416	178.414	93.0515	179.626	92.7976	178.538	0.79534	178.414	1.47678	179.626	2.8033	177.953	95.1869	178.863	91.459	180.228	91.6585	177.953	0.36516	178.863	0.8467	180.228	1.82393	178.682	92.5266	182.108	91.3554	180.692	91.3859	178.682	0.30895	182.108	0.78162	180.692	1.85094
179.538	90.4797	179.414	92.9111	180.626	92.6704	179.538	0.83122	179.414	1.50403	180.626	2.82544	178.953	95.1135	179.863	91.3782	181.228	91.5764	178.953	0.37528	179.863	0.83361	181.228	1.83262	179.682	92.4637	183.108	91.2811	181.692	91.3002	179.682	0.32485	183.108	0.76163	181.692	1.8891
180.538	90.3088	180.414	92.7671	181.626	92.5407	180.538	0.87567	180.414	1.5289	181.626	2.84274	179.953	95.0373	180.863	91.2995	182.228	91.494	179.953	0.39201	180.863	0.81719	182.228	1.84454	180.682	92.3979	184.108	91.2086	182.692	91.2126	180.682	0.33782	184.108	0.74331	182.692	1.92386
181.538	90.1277	181.414	92.6201	182.626	92.4104	181.538	0.92582	181.414	1.55091	182.626	2.8544	180.953	94.9578	181.863	91.2224	183.228	91.4114	180.953	0.40989	181.863	0.79788	183.228	1.85936	181.682	92.3298	185.108	91.1381	183.692	91.1234	181.682	0.34317	185.108	0.72759	183.692	1.95415
182.538	89.9349	182.414	92.4711	183.626	92.2803	182.538	0.97763	182.414	1.57166	183.626	2.8632	181.953	94.8758	182.863	91.1465	184.228	91.3279	181.953	0.41791	182.863	0.77699	184.228	1.87636	182.682	92.2613	186.108	91.0692	184.692	91.0328	182.682	0.34052	186.108	0.71507	184.692	1.97883
183.538	89.7302	183.414	92.3208	184.626	92.1495	183.538	1.03208	183.414	1.59433	184.626	2.87406	182.953	94.7928	183.863	91.0724	185.228	91.2432	182.953	0.41384	183.863	0.75734	185.228	1.89391	183.682	92.1944	187.108	91.0016	185.692	90.9409	183.682	0.33522	187.108	0.70607	185.692	1.99676
184.538	89.5171	184.414	92.1676	185.626	92.0191	184.538	1.09403	184.414	1.6223	185.626	2.89186	183.953	94.7109	184.863	91.0004	186.228	91.1576	183.953	0.4089	184.863	0.74236	186.228	1.90907	184.682	92.1278	188.108	90.9346	186.692	90.8486	184.682	0.33435	188.108	0.70062	186.692	2.0067
185.538	89.2896	185.414	92.0104	186.626	91.8878	185.538	1.16774	185.414	1.65737	186.626	2.92017	184.953	94.6294	185.863	90.9295	187.228	91.0712	184.953	0.41593	185.863	0.73461	187.228	1.91756	185.682	92.0607	189.108	90.8679	187.692	90.7554	185.682	0.34129	189.108	0.6984	187.692	2.00764
186.538	89.0426	186.414	91.8489	187.626	91.7542	186.538	1.25135	186.414	1.69902	187.626	2.96082	185.953	94.5446	186.863	90.8586	188.228	90.9844	185.953	0.43764	186.863	0.73521	188.228	1.91439	186.682	91.9923	190.108	90.801	188.692	90.6616	186.682	0.35277	190.108	0.69874	188.692	1.99841
187.538	88.7806	187.414	91.6841	188.626	91.6179	187.538	1.3376	187.414	1.74514	188.626	3.01367	186.953	94.4543	187.863	90.7867	189.228	90.8979	186.953	0.46646	187.863	0.74345	189.228	1.89528	187.682	91.9212	191.108	90.7331	189.692	90.5673	187.682	0.36189	191.108	0.70087	189.692	1.97812
188.538	88.5028	188.414	91.5164	189.626	91.4782	188.538	1.42264	188.414	1.79462	189.626	3.07796	187.953	94.3589	188.863	90.7144	190.228	90.8131	187.953	0.49147	188.863	0.75689	190.228	1.85892	188.682	91.8493	192.108	90.6642	190.692	90.4743	188.682	0.36346	192.108	0.70395	190.692	1.94679
189.538	88.209	189.414	91.3434	190.626	91.3344	189.538	1.50468	189.414	1.84956	190.626	3.15335	188.953	94.2592	189.863	90.6408	191.228	90.7305	188.953	0.50709	189.863	0.77299	191.228	1.80763	189.682	91.7777	193.108	90.5949	191.692	90.3827	189.682	0.358	193.108	0.70715	191.692	1.90491
190.538	87.895	190.414	91.1631	191.626	91.1868	190.538	1.58433	190.414	1.91448	191.626	3.24043	189.953	94.1565	190.863	90.5651	192.228	90.6504	189.953	0.51525	190.863	0.79006	192.228	1.74767	190.682	91.7073	194.108	90.525	192.692	90.2936	190.682	0.34957	194.108	0.7099	192.692	1.85442
191.538	87.566	191.414	90.9768	192.626	91.0353	191.538	1.66065	191.414	1.99366	192.626	3.34139	190.953	94.0532	191.863	90.4874	193.228	90.5726	190.953	0.52077	191.863	0.80722	193.228	1.68771	191.682	91.6381	195.108	90.4543	193.692	90.208	191.682	0.342	195.108	0.71184	193.692	1.79817
192.538	87.2238	192.414	90.7819	193.626	90.8795	192.538	1.73295	192.414	2.09198	193.626	3.45928	191.953	93.9488	192.863	90.4081	194.228	90.4984	191.953	0.5258	192.863	0.82428	194.228	1.63809	192.682	91.5701	196.108	90.3834	194.692	90.1261	192.682	0.33788	196.108	0.71286	194.692	1.73955
193.538	86.8651	193.414	90.5753	194.626	90.7196	193.538	1.79958	193.414	2.21259	194.626	3.59478	192.953	93.8434	193.863	90.3272	195.228	90.426	192.953	0.53086	193.863	0.84138	195.228	1.60437	193.682	91.5024	197.108	90.3126	195.692	90.0477	193.682	0.33897	197.108	0.71313	195.692	1.6821
194.538	86.4984	194.414	90.3556	195.626	90.5521	194.538	1.85573	194.414	2.35483	195.626	3.74877	193.953	93.7368	194.863	90.2448	196.228	90.3539	193.953	0.53806	194.863	0.85844	196.228	1.58866	194.682	91.4333	198.108	90.242	196.692	89.9731	194.682	0.34633	198.108	0.71308	196.692	1.62954
195.538	86.1183	195.414	90.1214	196.626	90.3751	195.538	1.90042	195.414	2.51471	196.626	3.9159	194.953	93.6289	195.863	90.1604	197.228	90.2815	194.953	0.55012	195.863	0.87543	197.228	1.5892	195.682	91.3631	199.108	90.1716	197.692	89.9016	195.682	0.35995	199.108	0.71326	197.692	1.58477
196.538	85.7294	196.414	89.8703	197.626	90.191	196.538	1.9323	196.414	2.68593	197.626	4.08316	195.953	93.5174	196.863	90.0743	198.228	90.2085	195.953	0.56746	196.863	0.89221	198.228	1.60115	196.682	91.2891	200.108	90.1013	198.692	89.8324	196.682	0.3792	200.108	0.71427	198.692	1.54952
197.538	85.3361	197.414	89.6012	198.626	89.9992	197.538	1.94894	197.414	2.86004	198.626	4.24014	196.953	93.4009	197.863	89.9864	199.228	90.1349	196.953	0.58653	197.863	0.90918	199.228	1.61982	197.682	91.2099	201.108	90.0311	199.692	89.7649	197.682	0.4003	201.108	0.71662	199.692	1.52434
198.538	84.9403	198.414	89.3166	199.626	89.8004	198.538	1.94561	198.414	3.02763	199.626	4.3803	197.953	93.2815	198.863	89.8968	200.228	90.0604	197.953	0.60123	198.863	0.9275	200.228	1.64342	198.682	91.1274	202.108	89.9605	200.692	89.6976	198.682	0.41532	202.108	0.7206	200.692	1.50855
199.538	84.5497	199.414	89.0157	200.626	89.5965	199.538	1.91871	199.414	3.18463	200.626	4.50431	198.953	93.1608	199.863	89.805	201.228	89.9849	198.953	0.60826	199.863	0.94879	201.228	1.67353	199.682	91.0442	203.108	89.8889	201.692	89.6295	199.682	0.41827	203.108	0.72623	201.692	1.50088
200.538	84.1642	200.414	88.699	201.626	89.3868	200.538	1.86972	200.414	3.3296	201.626	4.62188	199.953	93.0387	200.863	89.71	202.228	89.9077	199.953	0.60912	200.863	0.97449	202.228	1.71336	200.682	90.9623	204.108	89.8168	202.692	89.5604	200.682	0.40983	204.108	0.73315	202.692	1.49981
201.538	83.7927	201.414	88.3681	202.626	89.1709	201.538	1.8066	201.414	3.46233	202.626	4.74664	200.953	92.9166	201.863	89.6121	203.228	89.8283	200.953	0.60827	201.863	1.0044	203.228	1.76482	201.682	90.8818	205.108	89.7442	203.692	89.4908	201.682	0.39625	205.108	0.74085	203.692	1.50356
202.538	83.4326	202.414	88.0233	203.626	88.9481	202.538	1.73693	202.414	3.58308	203.626	4.89214	201.953	92.7935	202.863	89.5115	204.228	89.7471	201.953	0.61082	202.863	1.0364	204.228	1.82599	202.682	90.8033	206.108	89.6701	204.692	89.4205	202.682	0.38577	206.108	0.74886	204.692	1.51048
203.538	83.0837	203.414	87.6684	204.626	88.7174	203.538	1.66564	203.414	3.68958	204.626	5.06801	202.953	92.6695	203.863	89.4076	205.228	89.6635	202.953	0.61978	203.863	1.06742	205.228	1.89298	203.682	90.7257	207.108	89.5944	205.692	89.35	203.682	0.3841	207.108	0.75674	205.692	1.5192
204.538	82.7547	204.414	87.3052	205.626	88.4773	204.538	1.59592	204.414	3.7795	205.626	5.27853	203.953	92.5448	204.863	89.3022	206.228	89.5758	203.953	0.63356	204.863	1.09375	206.228	1.96177	204.682	90.6477	208.108	89.5178	206.692	89.2793	204.682	0.39174	208.108	0.7642	206.692	1.52882
205.538	82.4378	205.414	86.9316	206.626	88.2276	205.538	1.52551	205.414	3.85097	206.626	5.52126	204.953	92.417	205.863	89.1944	207.228	89.4844	204.953	0.64766	205.863	1.11401	207.228	2.02716	205.682	90.5675	209.108	89.4406	207.692	89.2079	205.682	0.40435	209.108	0.77135	207.692	1.53892
206.538	82.1349	206.414	86.5503	207.626	87.9654	206.538	1.45511	206.414	3.90073	207.626	5.79304	205.953	92.2854	206.863	89.0835	208.228	89.3901	205.953	0.65793	206.863	1.1285	208.228	2.08516	206.682	90.4844	210.108	89.3637	208.692	89.1355	206.682	0.4159	210.108	0.77865	208.692	1.54954
207.538	81.8435	207.414	86.1665	208.626	87.6903	207.538	1.38568	207.414	3.92589	208.626	6.08729	206.953	92.1519	207.863	88.9714	209.228	89.2933	206.953	0.66368	207.863	1.1389	209.228	2.13397	207.682	90.3996	211.108	89.2865	209.692	89.0631	207.682	0.42307	211.108	0.78698	209.692	1.56081
208.538	81.5674	208.414	85.7788	209.626	87.4004	208.538	1.31949	208.414	3.9244	209.626	6.39836	207.953	92.0176	208.863	88.8583	210.228	89.1943	207.953	0.66805	208.863	1.14798	210.228	2.1735	208.682	90.3137	212.108	89.2082	210.692	88.9909	208.682	0.428	212.108	0.79742	210.692	1.57314
209.538	81.3075	209.414	85.3881	210.626	87.0966	209.538	1.25823	209.414	3.89412	210.626	6.71654	208.953	91.8816	209.863	88.744	211.228	89.0931	208.953	0.67417	209.863	1.15844	211.228	2.20533	209.682	90.2266	213.108	89.1295	211.692	88.9179	209.682	0.43541	213.108	0.81079	211.692	1.58722
210.538	81.0587	210.414	85.0058	211.626	86.7787	210.538	1.20336	210.414	3.83568	211.626	7.0312	209.953	91.7454	210.863	88.6282	212.228	88.9901	209.953	0.68202	210.863	1.17238	212.228	2.23191	210.682	90.1376	214.108	89.0496	212.692	88.8442	210.682	0.4475	214.108	0.82776	212.692	1.60338
211.538	80.8197	211.414	84.6336	212.626	86.4457	211.538	1.15684	211.414	3.75162	212.626	7.33037	210.953	91.6077	211.863	88.5111	213.228	88.8858	210.953	0.69068	211.863	1.19086	213.228	2.25627	211.682	90.0459	215.108	88.9672	213.692	88.7696	211.682	0.46291	215.108	0.84868	213.692	1.62161
212.538	80.5881	212.414	84.2725	213.626	86.0976	212.538	1.11714	212.414	3.64568	213.626	7.60004	211.953	91.467	212.863	88.392	214.228	88.78	211.953	0.70084	212.863	1.21369	214.228	2.281	212.682	89.9509	216.108	88.8825	214.692	88.6929	212.682	0.47956	216.108	0.87307	214.692	1.64183
213.538	80.3647	213.414	83.921	214.626	85.7383	213.538	1.07991	213.414	3.522	214.626	7.82567	212.953	91.3241	213.863	88.2704	215.228	88.6731	212.953	0.71171	213.863	1.2392	215.228	2.30768	213.682	89.8523	217.108	88.7947	215.692	88.6155	213.682	0.49579	217.108	0.90024	215.692	1.66289
214.538	80.1499	214.414	83.5787	215.626	85.3687	214.538	1.04143	214.414	3.38585	215.626	8.00013	213.953	91.1793	214.863	88.1463	216.228	88.5654	213.953	0.71853	214.863	1.26495	216.228	2.33697	214.682	89.7505	218.108	88.7034	216.692	88.5376	214.682	0.50991	218.108	0.92929	216.692	1.68382
215.538	79.9417	215.414	83.2488	216.626	84.9913	215.538	1.00226	215.414	3.24543	216.626	8.12059	214.953	91.0341	215.863	88.0194	217.228	88.4562	214.953	0.71708	215.863	1.2888	217.228	2.36927	215.682	89.6466	219.108	88.6089	217.692	88.4574	215.682	0.52096	219.108	0.95913	217.692	1.70434
216.538	79.7412	216.414	82.9351	217.626	84.6094	216.538	0.96763	216.414	3.11001	217.626	8.18861	215.953	90.8908	216.863	87.8898	218.228	88.3463	215.953	0.7101	216.863	1.30954	218.228	2.40415	216.682	89.5411	220.108	88.5108	218.692	88.3765	216.682	0.52975	220.108	0.98915	218.692	1.72363
217.538	79.547	217.414	82.6377	218.626	84.2257	217.538	0.94165	217.414	2.98571	218.626	8.20831	216.953	90.7489	217.863	87.7582	219.228	88.2348	216.953	0.70571	217.863	1.32691	219.228	2.44082	217.682	89.4338	221.108	88.4096	219.692	88.2953	217.682	0.53837	221.108	1.01897	219.692	1.7418
218.538	79.3575	218.414	82.352	219.626	83.8419	218.538	0.92426	218.414	2.87299	219.626	8.18407	217.953	90.6067	218.863	87.6257	220.228	88.121	217.953	0.71017	218.863	1.34072	220.228	2.47791	218.682	89.3243	222.108	88.3054	220.692	88.213	218.682	0.54887	222.108	1.04883	220.692	1.75972
219.538	79.1716	219.414	82.0741	220.626	83.4602	219.538	0.91222	219.414	2.76878	220.626	8.11943	218.953	90.4633	219.863	87.492	221.228	88.0049	218.953	0.72285	219.863	1.35057	221.228	2.51374	219.682	89.212	223.108	88.1986	221.692	88.1299	219.682	0.56259	223.108	1.07932	221.692	1.77857
220.538	78.9871	220.414	81.8043	221.626	83.0808	220.538	0.9023	220.414	2.66923	221.626	8.01639	219.953	90.3167	220.863	87.3569	222.228	87.8869	219.953	0.73779	220.863	1.35625	222.228	2.54782	220.682	89.0964	224.108	88.0897	222.692	88.0461	220.682	0.58057	224.108	1.11116	222.692	1.79992
221.538	78.8059	221.414	81.5434	222.626	82.7071	221.538	0.89335	221.414	2.57166	222.626	7.87702	220.953	90.1663	221.863	87.2208	223.228	87.7662	220.953	0.74914	221.863	1.35883	223.228	2.58191	221.682	88.9765	225.108	87.9788	223.692	87.9618	221.682	0.60371	225.108	1.14502	223.692	1.82548
222.538	78.625	222.414	81.2929	223.626	82.3422	222.538	0.88499	222.414	2.47721	223.626	7.70451	221.953	90.0145	222.863	87.0853	224.228	87.6439	221.953	0.75528	222.863	1.36095	224.228	2.61859	222.682	88.8518	226.108	87.8642	224.692	87.8765	222.682	0.63127	226.108	1.18161	224.692	1.85709
223.538	78.4453	223.414	81.0524	224.626	81.9859	223.538	0.87641	223.414	2.3889	224.626	7.50232	222.953	89.8618	223.863	86.9507	225.228	87.5206	222.953	0.75889	223.863	1.36559	225.228	2.66004	223.682	88.7218	227.108	87.7451	225.692	87.7893	223.682	0.66016	227.108	1.2211	225.692	1.89651
224.538	78.2696	224.414	80.8202	225.626	81.6379	224.538	0.86647	224.414	2.30941	225.626	7.27617	223.953	89.7075	224.863	86.8144	226.228	87.3954	223.953	0.76404	224.863	1.37453	226.228	2.70664	224.682	88.5841	228.108	87.6215	226.692	87.7002	224.682	0.68746	228.108	1.26281	226.692	1.94458
225.538	78.095	225.414	80.5953	226.626	81.3004	225.538	0.85551	225.414	2.2393	226.626	7.03565	224.953	89.5507	225.863	86.6769	227.228	87.2675	224.953	0.77436	225.863	1.38747	227.228	2.75597	225.682	88.4401	229.108	87.493	227.692	87.609	225.682	0.71189	229.108	1.3062	227.692	2.00133
226.538	77.9214	226.414	80.3766	227.626	80.974	226.538	0.8462	226.414	2.17677	227.626	6.79034	225.953	89.3917	226.863	86.5375	228.228	87.1368	225.953	0.79182	226.863	1.40292	228.228	2.80386	226.682	88.2945	230.108	87.3592	228.692	87.5146	226.682	0.73425	230.108	1.35076	228.692	2.06642
227.538	77.7521	227.414	80.1627	228.626	80.6592	227.538	0.84106	227.414	2.11909	228.626	6.54829	226.953	89.2309	227.863	86.3965	229.228	87.0056	226.953	0.81545	227.863	1.41953	229.228	2.84652	227.682	88.1452	231.108	87.2211	229.692	87.4162	227.682	0.7564	231.108	1.39593	229.692	2.1388
228.538	77.5828	228.414	79.9538	229.626	80.3572	228.538	0.83978	228.414	2.06484	229.626	6.31483	227.953	89.0649	228.863	86.254	230.228	86.8726	227.953	0.84226	228.863	1.43694	230.228	2.88417	228.682	87.9904	232.108	87.078	230.692	87.3134	228.682	0.77888	232.108	1.4422	230.692	2.21652
229.538	77.4116	229.414	79.7503	230.626	80.0713	229.538	0.8403	229.414	2.01359	230.626	6.09389	228.953	88.8914	229.863	86.1101	231.228	86.7368	228.953	0.86903	229.863	1.45547	231.228	2.91995	229.682	87.8314	233.108	86.9309	231.692	87.206	229.682	0.80217	233.108	1.48985	231.692	2.29767
230.538	77.2405	230.414	79.5532	231.626	79.7951	230.538	0.84053	230.414	1.96564	231.626	5.88029	229.953	88.7122	230.863	85.9635	232.228	86.5986	229.953	0.89244	230.863	1.47556	232.228	2.95806	230.682	87.6667	234.108	86.7804	232.692	87.0934	230.682	0.82832	234.108	1.53937	232.692	2.38057
231.538	77.0704	231.414	79.3601	232.626	79.5208	231.538	0.84002	231.414	1.92047	232.626	5.66852	230.953	88.5298	231.863	85.814	233.228	86.4587	230.953	0.90883	231.863	1.4971	233.228	3.00238	231.682	87.4964	235.108	86.6248	233.692	86.9757	231.682	0.85815	235.108	1.59162	233.692	2.46326
232.538	76.9005	232.414	79.1701	233.626	79.2565	232.538	0.83936	232.414	1.87812	233.626	5.46696	231.953	88.3433	232.863	85.6632	234.228	86.3166	231.953	0.91703	232.863	1.51939	234.228	3.05556	232.682	87.3197	236.108	86.463	234.692	86.8543	232.682	0.88965	236.108	1.64673	234.692	2.5436
233.538	76.7297	233.414	78.9841	234.626	78.9994	233.538	0.838	233.414	1.83951	234.626	5.2774	232.953	88.156	233.863	85.5116	235.228	86.1714	232.953	0.92183	233.863	1.54187	235.228	3.11926	233.682	87.1377	237.108	86.296	235.692	86.73	233.682	0.91943	237.108	1.7036	235.692	2.62037
234.538	76.5593	234.414	78.8032	235.626	78.7502	234.538	0.8341	234.414	1.80599	235.626	5.10398	233.953	87.9696	234.863	85.3582	236.228	86.0234	233.953	0.93123	234.863	1.56434	236.228	3.19413	234.682	86.9505	238.108	86.1226	236.692	86.602	234.682	0.94713	238.108	1.7614	236.692	2.69419
235.538	76.3901	235.414	78.6247	236.626	78.5097	235.538	0.82811	235.414	1.77816	236.626	4.94798	234.953	87.7809	235.863	85.2008	237.228	85.8721	234.953	0.9491	235.863	1.58677	237.228	3.28049	235.682	86.7535	239.108	85.942	237.692	86.4721	235.682	0.97584	239.108	1.8194	237.692	2.76503
236.538	76.2216	236.414	78.4479	237.626	78.2781	236.538	0.82495	236.414	1.75629	237.626	4.80615	235.953	87.5871	236.863	85.0391	238.228	85.7161	235.953	0.97349	236.863	1.60916	238.228	3.37713	236.682	86.5527	240.108	85.7553	238.692	86.3396	236.682	1.00594	240.108	1.87653	238.692	2.83501
237.538	76.0537	237.414	78.2731	238.626	78.0527	237.538	0.82999	237.414	1.73969	238.626	4.66955	236.953	87.3871	237.863	84.8765	239.228	85.5544	236.953	0.99961	237.863	1.6316	239.228	3.47731	237.682	86.3461	241.108	85.5628	239.692	86.2025	237.682	1.03594	241.108	1.93257	239.692	2.90779
238.538	75.8842	238.414	78.0979	239.626	77.8324	238.538	0.84305	238.414	1.72664	239.626	4.52837	237.953	87.182	238.863	84.7135	240.228	85.3886	237.953	1.02293	238.863	1.65553	240.228	3.56647	238.682	86.1306	242.108	85.3657	240.692	86.0619	238.682	1.06448	242.108	1.98735	240.692	2.9862
239.538	75.7116	239.414	77.9237	240.626	77.6196	239.538	0.85807	239.414	1.71568	240.626	4.37623	238.953	86.974	239.863	84.5485	241.228	85.2187	238.953	1.04107	239.863	1.68316	241.228	3.6275	239.682	85.9135	243.108	85.1633	241.692	85.9183	239.682	1.09194	243.108	2.04152	241.692	3.07365
240.538	75.5366	240.414	77.7527	241.626	77.4138	240.538	0.86857	240.414	1.7058	241.626	4.21025	239.953	86.7625	240.863	84.3795	242.228	85.0472	239.953	1.05489	240.863	1.71639	242.228	3.64684	240.682	85.6896	244.108	84.9554	242.692	85.7725	240.682	1.12224	244.108	2.09535	242.692	3.17292
241.538	75.3596	241.414	77.5834	242.626	77.2156	241.538	0.87282	241.414	1.69632	242.626	4.0358	240.953	86.5487	241.863	84.2053	243.228	84.8761	240.953	1.06793	241.863	1.75492	243.228	3.62486	241.682	85.4588	245.108	84.7425	243.692	85.6219	241.682	1.15646	245.108	2.14878	243.692	3.28783
242.538	75.1815	242.414	77.4167	243.626	77.0259	242.538	0.87371	242.414	1.68713	243.626	3.86631	241.953	86.3321	242.863	84.0278	244.228	84.7066	241.953	1.08421	242.863	1.79494	244.228	3.5789	242.682	85.2231	246.108	84.5238	244.692	85.4654	242.682	1.19118	246.108	2.20184	244.692	3.41972
243.538	75.0016	243.414	77.2503	244.626	76.8438	243.538	0.87583	243.414	1.67842	244.626	3.7187	242.953	86.1124	243.863	83.846	245.228	84.5383	242.953	1.10553	243.863	1.83143	245.228	3.53828	243.682	84.9796	247.108	84.2995	245.692	85.3027	243.682	1.22201	247.108	2.25413	245.692	3.56654
244.538	74.8223	244.414	77.0816	245.626	76.667	244.538	0.88274	244.414	1.67112	245.626	3.60885	243.953	85.8881	244.863	83.6597	246.228	84.3714	243.953	1.13082	244.863	1.85968	246.228	3.53258	244.682	84.7314	248.108	84.07	246.692	85.1335	244.682	1.24576	248.108	2.30531	246.692	3.72379
245.538	74.6429	245.414	76.9139	246.626	76.4944	245.538	0.89557	245.414	1.66693	246.626	3.54819	244.953	85.6557	245.863	83.4725	247.228	84.2031	244.953	1.15689	245.863	1.87749	247.228	3.57671	245.682	84.4785	249.108	83.8348	247.692	84.9537	245.682	1.26386	249.108	2.35544	247.692	3.8889
246.538	74.4604	246.414	76.7478	247.626	76.3236	246.538	0.9132	246.414	1.66686	247.626	3.53635	245.953	85.4184	246.863	83.2846	248.228	84.032	245.953	1.17957	246.863	1.88669	248.228	3.66365	246.682	84.2204	250.108	83.5928	248.692	84.7623	246.682	1.28224	250.108	2.40484	248.692	4.05575
247.538	74.2756	247.414	76.5818	248.626	76.1524	247.538	0.93324	247.414	1.67044	248.626	3.56046	246.953	85.1781	247.863	83.0962	249.228	83.8564	246.953	1.19782	247.863	1.8913	249.228	3.76871	247.682	83.9578	251.108	83.3458	249.692	84.5618	247.682	1.30778	251.108	2.45339	249.692	4.2166
248.538	74.0839	248.414	76.4167	249.626	75.9796	248.538	0.9547	248.414	1.67589	249.626	3.59714	247.953	84.9341	248.863	82.9061	250.228	83.6756	247.953	1.21424	248.863	1.89599	250.228	3.86264	248.682	83.6895	252.108	83.0966	250.692	84.3497	248.682	1.34249	252.108	2.50084	250.692	4.36966
249.538	73.8876	249.414	76.2505	250.626	75.8055	249.538	0.97668	249.414	1.6816	250.626	3.61894	248.953	84.6866	249.863	82.7144	251.228	83.4909	248.953	1.23312	249.863	1.90483	251.228	3.92488	249.682	83.4121	253.108	82.8442	251.692	84.13	249.682	1.38163	253.108	2.5476	251.692	4.51113
250.538	73.6876	250.414	76.0826	251.626	75.631	250.538	0.99873	250.414	1.68755	251.626	3.60445	249.953	84.4339	250.863	82.5241	252.228	83.3031	249.953	1.25907	250.863	1.92035	252.228	3.95305	250.682	83.1265	254.108	82.5845	252.692	83.9071	250.682	1.41727	254.108	2.59434	252.692	4.63971
251.538	73.4839	251.414	75.9142	252.626	75.4578	251.538	1.02183	251.414	1.69572	252.626	3.54694	250.953	84.1743	251.863	82.3324	253.228	83.1146	250.953	1.29376	251.863	1.9437	253.228	3.96092	251.682	82.8388	255.108	82.32	253.692	83.6803	251.682	1.44375	255.108	2.64038	253.692	4.75856
252.538	73.2745	252.414	75.7438	253.626	75.2887	252.538	1.04846	252.414	1.70915	253.626	3.45873	251.953	83.909	252.863	82.1366	254.228	82.9264	251.953	1.33288	252.863	1.97475	254.228	3.96883	252.682	82.5477	256.108	82.0534	254.692	83.4512	252.682	1.45995	256.108	2.68492	254.692	4.86936
253.538	73.0571	253.414	75.572	254.626	75.1235	253.538	1.0785	253.414	1.72979	254.626	3.36497	252.953	83.6358	253.863	81.9373	255.228	82.7377	252.953	1.37043	253.863	2.01189	255.228	3.99115	253.682	82.2509	257.108	81.7823	255.692	83.2175	253.682	1.46669	257.108	2.72797	255.692	4.97479
254.538	72.838	254.414	75.3975	255.626	74.9615	254.538	1.10667	254.414	1.7577	255.626	3.29335	253.953	83.3545	254.863	81.7334	256.228	82.5466	253.953	1.40472	254.863	2.05345	256.228	4.03017	254.682	81.9536	258.108	81.5058	256.692	82.9754	254.682	1.46756	258.108	2.76927	256.692	5.07689
255.538	72.6122	255.414	75.219	256.626	74.8028	255.538	1.13051	255.414	1.79158	256.626	3.26182	254.953	83.0662	255.863	81.524	257.228	82.3528	254.953	1.44098	255.863	2.09838	257.228	4.07765	255.682	81.6568	259.108	81.2244	257.692	82.726	255.682	1.46957	259.108	2.80834	257.692	5.17493
256.538	72.3797	256.414	75.0381	257.626	74.6449	256.538	1.15312	256.414	1.8294	257.626	3.27027	255.953	82.771	256.863	81.3115	258.228	82.157	255.953	1.48526	256.863	2.14606	258.228	4.12276	256.682	81.3564	260.108	80.9391	258.692	82.4711	256.682	1.47959	260.108	2.84476	258.692	5.26789
257.538	72.1455	257.414	74.8533	258.626	74.4856	257.538	1.18119	257.414	1.87057	258.626	3.30543	256.953	82.4669	257.863	81.0938	259.228	81.9599	256.953	1.53586	257.863	2.19759	259.228	4.16051	257.682	81.0534	261.108	80.6506	259.692	82.2124	257.682	1.49994	261.108	2.87828	259.692	5.35538
258.538	71.905	258.414	74.6638	259.626	74.3245	258.538	1.21874	258.414	1.91511	259.626	3.3497	257.953	82.1508	258.863	80.8699	260.228	81.7617	257.953	1.58608	258.863	2.25375	260.228	4.19447	258.682	80.7497	262.108	80.3581	260.692	81.9511	258.682	1.52665	262.108	2.90898	260.692	5.43801
259.538	71.6559	259.414	74.4704	260.626	74.1608	259.538	1.26219	259.414	1.96287	260.626	3.39107	258.953	81.8241	259.863	80.6414	261.228	81.5613	258.953	1.63523	259.863	2.31377	261.228	4.23341	259.682	80.4413	263.108	80.0605	261.692	81.6865	259.682	1.55221	263.108	2.93713	261.692	5.51738
260.538	71.3984	260.414	74.2716	261.626	73.9948	260.538	1.30411	260.414	2.01398	261.626	3.42739	259.953	81.4874	260.863	80.4056	262.228	81.3583	259.953	1.69201	260.863	2.37752	262.228	4.28529	260.682	80.1264	264.108	79.7596	262.692	81.4185	260.682	1.56879	264.108	2.96302	262.692	5.59492
261.538	71.1312	261.414	74.0675	262.626	73.8278	261.538	1.34088	261.414	2.06854	262.626	3.4656	260.953	81.1378	261.863	80.1631	263.228	81.1518	260.953	1.76259	261.863	2.44458	263.228	4.35348	261.682	79.8071	265.108	79.4574	263.692	81.1471	261.682	1.57379	265.108	2.9873	263.692	5.6716
262.538	70.8547	262.414	73.8583	263.626	73.659	262.538	1.37566	262.414	2.12786	263.626	3.51785	261.953	80.7726	262.863	79.9133	264.228	80.9415	261.953	1.8415	262.863	2.51685	264.228	4.43591	262.682	79.4876	266.108	79.1556	264.692	80.8725	262.682	1.57319	266.108	3.01094	264.692	5.74751
263.538	70.5719	263.414	73.6422	264.626	73.4862	263.538	1.41651	263.414	2.19514	264.626	3.59686	262.953	80.3923	263.863	79.6552	265.228	80.7273	262.953	1.91944	263.863	2.59826	265.228	4.52759	263.682	79.1694	267.108	78.853	265.692	80.5946	263.682	1.57557	267.108	3.03531	265.692	5.82218
264.538	70.2813	264.414	73.4183	265.626	73.3087	264.538	1.46989	264.414	2.2737	265.626	3.71086	263.953	80.0011	264.863	79.3889	266.228	80.5069	263.953	1.9968	264.863	2.69257	266.228	4.625	264.682	78.8523	268.108	78.548	266.692	80.3122	264.682	1.58297	268.108	3.06157	266.692	5.89493
265.538	69.9775	265.414	73.1876	266.626	73.1253	265.538	1.53471	265.414	2.36386	266.626	3.86007	264.953	79.5922	265.863	79.1124	267.228	80.2819	264.953	2.08325	265.863	2.80136	267.228	4.72504	265.682	78.5324	269.108	78.2398	267.692	80.0248	265.682	1.59163	269.108	3.09026	267.692	5.96483
266.538	69.6586	266.414	72.9476	267.626	72.9331	266.538	1.6026	266.414	2.46342	267.626	4.0366	265.953	79.1601	266.863	78.8247	268.228	80.0542	265.953	2.1797	266.863	2.92164	268.228	4.82679	266.682	78.2106	270.108	77.9279	268.692	79.7335	266.682	1.59943	270.108	3.12083	268.692	6.03083
267.538	69.3269	267.414	72.6953	268.626	72.7319	267.538	1.66464	267.414	2.56683	268.626	4.22171	266.953	78.7144	267.863	78.5249	269.228	79.8208	266.953	2.27183	267.863	3.04733	269.228	4.93302	267.682	77.8908	271.108	77.613	269.692	79.4384	267.682	1.60803	271.108	3.15134	269.692	6.09259
268.538	68.9847	268.414	72.4328	269.626	72.5225	268.538	1.71558	268.414	2.66573	269.626	4.39262	267.953	78.2531	268.863	78.2119	270.228	79.5829	267.953	2.35242	268.863	3.17342	270.228	5.04493	268.682	77.567	272.108	77.2917	270.692	79.1403	268.682	1.61845	272.108	3.17914	270.692	6.1498
269.538	68.6331	269.414	72.1616	270.626	72.3055	269.538	1.75335	269.414	2.75567	270.626	4.5324	268.953	77.771	269.863	77.8849	271.228	79.3386	268.953	2.42864	269.863	3.29972	271.228	5.165	269.682	77.2388	273.108	76.9648	271.692	78.8403	269.682	1.6283	273.108	3.20077	271.692	6.20217
270.538	68.2751	270.414	71.8824	271.626	72.0828	270.538	1.77923	270.414	2.83783	271.626	4.63538	269.953	77.2721	270.863	77.5451	272.228	79.0874	269.953	2.51198	270.863	3.43016	272.228	5.29435	270.682	76.9092	274.108	76.6322	272.692	78.5372	270.682	1.63438	274.108	3.21344	272.692	6.24949
271.538	67.9132	271.414	71.5944	272.626	71.8552	271.538	1.79975	271.414	2.91744	272.626	4.70938	270.953	76.7548	271.863	77.1936	273.228	78.8297	270.953	2.61012	271.863	3.56914	273.228	5.43279	271.682	76.5777	275.108	76.298	273.692	78.2297	271.682	1.63558	275.108	3.21563	273.692	6.29101
272.538	67.5486	272.414	71.2981	273.626	71.6245	272.538	1.82415	272.414	2.99896	273.626	4.76953	271.953	76.2183	272.863	76.8287	274.228	78.5649	271.953	2.7251	272.863	3.71741	274.228	5.58015	272.682	76.2449	276.108	75.9695	274.692	77.9212	272.682	1.63348	276.108	3.2082	274.692	6.3251
273.538	67.1754	273.414	70.9921	274.626	71.391	273.538	1.85877	273.414	3.084	274.626	4.83193	272.953	75.6554	273.863	76.4485	275.228	78.2925	272.953	2.85714	273.863	3.87028	275.228	5.73578	273.682	75.9122	277.108	75.6443	275.692	77.6113	273.682	1.63196	277.108	3.19375	275.692	6.35076
274.538	66.7903	274.414	70.6758	275.626	71.1535	274.538	1.90189	274.414	3.17051	275.626	4.90794	273.953	75.0583	274.863	76.0523	276.228	78.0133	273.953	3.00394	274.863	4.02073	276.228	5.89805	274.682	75.5799	278.108	75.3228	276.692	77.3002	274.682	1.63444	278.108	3.17589	276.692	6.36743
275.538	66.4024	275.414	70.3552	276.626	70.9134	275.538	1.94436	275.414	3.25303	276.626	5.00125	274.953	74.4357	275.863	75.6435	277.228	77.7259	274.953	3.15833	275.863	4.16425	277.228	6.06695	275.682	75.2477	279.108	75.007	277.692	76.9889	275.682	1.64125	279.108	3.15844	277.692	6.3753
276.538	66.0037	276.414	70.0284	277.626	70.6688	276.538	1.9813	276.414	3.32904	277.626	5.11088	275.953	73.7846	276.863	75.2173	278.228	77.4294	275.953	3.31787	276.863	4.30585	278.228	6.24337	276.682	74.9143	280.108	74.6939	278.692	76.6779	276.682	1.65013	280.108	3.14401	278.692	6.37552
277.538	65.5965	277.414	69.6913	278.626	70.4167	277.538	2.01376	277.414	3.39865	278.626	5.23302	276.953	73.1007	277.863	74.7707	279.228	77.1255	276.953	3.47962	277.863	4.45493	279.228	6.42826	277.682	74.5794	281.108	74.38	279.692	76.3678	277.682	1.65823	281.108	3.13372	279.692	6.36989
278.538	65.1867	278.414	69.3465	279.626	70.1586	278.538	2.04489	278.414	3.46316	279.626	5.36059	277.953	72.3841	278.863	74.3123	280.228	76.8118	277.953	3.63624	278.863	4.61789	280.228	6.62629	278.682	74.2438	282.108	74.0645	280.692	76.0575	278.682	1.66351	282.108	3.12744	280.692	6.36039
279.538	64.7681	279.414	68.9965	280.626	69.8941	279.538	2.0747	279.414	3.52577	280.626	5.48844	278.953	71.6323	279.863	73.8419	281.228	76.4853	278.953	3.78402	279.863	4.80021	281.228	6.8429	279.682	73.9083	283.108	73.7484	281.692	75.7479	279.682	1.66595	283.108	3.12402	281.692	6.34872
280.538	64.3449	280.414	68.6403	281.626	69.6232	280.538	2.09966	280.414	3.58967	281.626	5.61371	279.953	70.8518	280.863	73.3563	282.228	76.1482	279.953	3.92783	280.863	5.0036	282.228	7.07931	280.682	73.5712	284.108	73.432	282.692	75.4386	280.682	1.668	284.108	3.12209	282.692	6.33585
281.538	63.916	281.414	68.2774	282.626	69.347	281.538	2.11948	281.414	3.65548	282.626	5.73591	280.953	70.0444	281.863	72.8505	283.228	75.8025	280.953	4.07627	281.863	5.22715	283.228	7.33553	281.682	73.2325	285.108	73.1141	283.692	75.1295	281.682	1.67308	285.108	3.12069	283.692	6.32192
282.538	63.4858	282.414	67.906	283.626	69.0655	282.538	2.13717	282.414	3.72153	283.626	5.85663	281.953	69.2036	282.863	72.3132	284.228	75.4445	281.953	4.22888	282.863	5.4717	284.228	7.61481	282.682	72.8917	286.108	72.7968	284.692	74.8212	282.682	1.68245	286.108	3.11968	284.692	6.30644
283.538	63.0548	283.414	67.5254	284.626	68.7772	283.538	2.15527	283.414	3.78504	284.626	5.9791	282.953	68.3332	283.863	71.7472	285.228	75.0704	282.953	4.37311	283.863	5.73255	285.228	7.92045	283.682	72.551	287.108	72.481	285.692	74.514	283.682	1.69409	287.108	3.11986	285.692	6.28867
284.538	62.6168	284.414	67.1378	285.626	68.4827	284.538	2.17259	284.414	3.84353	285.626	6.10561	283.953	67.4364	284.863	71.1555	286.228	74.6813	283.953	4.4963	284.863	6.00584	286.228	8.25109	284.682	72.2086	288.108	72.166	286.692	74.2067	284.682	1.70684	288.108	3.12277	286.692	6.26796
285.538	62.176	285.414	66.7482	286.626	68.1818	285.538	2.18446	285.414	3.89589	286.626	6.23807	284.953	66.521	285.863	70.5369	287.228	74.275	284.953	4.58936	285.863	6.29068	287.228	8.60798	285.682	71.8594	289.108	71.8514	287.692	73.9005	285.682	1.72384	289.108	3.13034	287.692	6.24433
286.538	61.7341	286.414	66.3548	287.626	67.8734	286.538	2.18715	286.414	3.94322	287.626	6.37704	285.953	65.5922	286.863	69.8976	288.228	73.8516	285.953	4.64691	286.863	6.58276	288.228	8.99106	286.682	71.5052	290.108	71.5367	288.692	73.5943	286.682	1.74998	290.108	3.14452	288.692	6.21825
287.538	61.2909	287.414	65.953	288.626	67.558	287.538	2.18144	287.414	3.98718	288.626	6.52009	286.953	64.6523	287.863	69.2315	289.228	73.4161	286.953	4.66731	287.863	6.88298	289.228	9.39622	287.682	71.1468	291.108	71.2201	289.692	73.2878	287.682	1.78872	291.108	3.16699	289.692	6.19077
288.538	60.8477	288.414	65.5475	289.626	67.2358	288.538	2.173	288.414	4.02829	289.626	6.66351	287.953	63.7051	288.863	68.5302	290.228	72.9627	287.953	4.65041	288.863	7.19264	290.228	9.83012	288.682	70.7795	292.108	70.9013	290.692	72.9834	288.682	1.84027	292.108	3.19858	290.692	6.16352
289.538	60.4061	289.414	65.1394	290.626	66.9067	289.538	2.16826	289.414	4.06714	290.626	6.80392	288.953	62.7659	289.863	67.7945	291.228	72.4781	288.953	4.59515	289.863	7.50806	291.228	10.3069	289.682	70.4013	293.108	70.5794	291.692	72.68	289.682	1.89734	293.108	3.23922	291.692	6.13768
290.538	59.9648	290.414	64.7317	291.626	66.5703	290.538	2.1675	290.414	4.1037	291.626	6.93879	289.953	61.8435	290.863	67.0269	292.228	71.9695	289.953	4.50351	290.863	7.82312	292.228	10.8196	290.682	70.0131	294.108	70.2492	292.692	72.3795	290.682	1.94566	294.108	3.28848	292.692	6.11437
291.538	59.5234	291.414	64.3195	292.626	66.2278	291.538	2.16279	291.414	4.13795	292.626	7.06621	290.953	60.9444	291.863	66.2263	293.228	71.4292	290.953	4.3855	291.863	8.13047	293.228	11.3738	291.682	69.6123	295.108	69.9127	293.692	72.0831	291.682	1.9746	295.108	3.34406	293.692	6.09407
292.538	59.0877	292.414	63.902	293.626	65.8795	292.538	2.14516	292.414	4.16855	293.626	7.18543	291.953	60.0798	292.863	65.3967	294.228	70.8619	291.953	4.25622	292.863	8.41767	294.228	11.9598	292.682	69.21	296.108	69.5734	294.692	71.7868	292.682	1.98464	296.108	3.40246	294.692	6.07663
293.538	58.6578	293.414	63.4828	294.626	65.5259	293.538	2.11374	293.414	4.19295	294.626	7.29647	292.953	59.237	293.863	64.5385	295.228	70.2681	292.953	4.12281	293.863	8.67201	295.228	12.5705	293.682	68.8113	297.108	69.2285	295.692	71.4929	293.682	1.98429	297.108	3.46101	295.692	6.0622
294.538	58.2337	294.414	63.0603	295.626	65.1671	294.538	2.07512	294.414	4.20856	295.626	7.39994	293.953	58.4173	294.863	63.6546	296.228	69.6424	293.953	3.98687	294.863	8.87991	296.228	13.204	294.682	68.4122	298.108	68.8742	296.692	71.199	294.682	1.9772	298.108	3.51711	296.692	6.05093
295.538	57.8187	295.414	62.6341	296.626	64.8026	295.538	2.03537	295.414	4.21304	296.626	7.49622	294.953	57.6302	295.863	62.7565	297.228	68.9912	294.953	3.84817	295.863	9.02831	297.228	13.848	295.682	68.017	299.108	68.5111	297.692	70.9026	295.682	1.961	299.108	3.56745	297.692	6.04353
296.538	57.4127	296.414	62.2092	297.626	64.433	296.538	1.99618	296.414	4.2054	297.626	7.58442	295.953	56.8679	296.863	61.8493	298.228	68.3114	295.953	3.70553	296.863	9.1086	298.228	14.5011	296.682	67.6229	300.108	68.1403	298.692	70.6049	296.682	1.93629	300.108	3.60881	298.692	6.04147
297.538	57.0119	297.414	61.7889	298.626	64.0576	297.538	1.95852	297.414	4.18653	298.626	7.6631	296.953	56.1488	297.863	60.9355	299.228	67.6083	296.953	3.56748	297.863	9.11382	299.228	15.1563	297.682	67.2342	301.108	67.7648	299.692	70.3069	297.682	1.9111	301.108	3.63836	299.692	6.04665
298.538	56.6168	298.414	61.3716	299.626	63.6795	298.538	1.92375	298.414	4.158	299.626	7.73081	297.953	55.4585	298.863	60.0192	300.228	66.873	297.953	3.44015	298.863	9.03776	300.228	15.819	298.682	66.8515	302.108	67.3886	300.692	70.0101	298.682	1.89172	302.108	3.654	300.692	6.06104
299.538	56.2306	299.414	60.9555	300.626	63.2997	299.538	1.88997	299.414	4.121	300.626	7.78862	298.953	54.7749	299.863	59.1174	301.228	66.0937	298.953	3.32547	299.863	8.87931	301.228	16.4929	299.682	66.4726	303.108	67.0126	301.692	69.7132	299.682	1.87491	303.108	3.65475	301.692	6.08646
300.538	55.8454	300.414	60.5414	301.626	62.9173	300.538	1.8531	300.414	4.0763	301.626	7.83916	299.953	54.1122	300.863	58.2366	302.228	65.2817	299.953	3.22029	300.863	8.64306	302.228	17.1571	300.682	66.0947	304.108	66.6362	302.692	69.4158	300.682	1.85361	304.108	3.64024	302.692	6.12417
301.538	55.4709	301.414	60.1328	302.626	62.5327	301.538	1.8151	301.414	4.02471	302.626	7.88379	300.953	53.4744	301.863	57.3773	303.228	64.4304	300.953	3.11217	301.863	8.33787	303.228	17.8022	301.682	65.7177	305.108	66.2634	303.692	69.1165	301.682	1.8265	305.108	3.61115	303.692	6.17476
302.538	55.1085	302.414	59.7272	303.626	62.1436	302.538	1.78101	302.414	3.96645	303.626	7.92115	301.953	52.8611	302.863	56.5491	304.228	63.5488	301.953	2.9959	302.863	7.98107	304.228	18.4051	302.682	65.353	306.108	65.8956	304.692	68.8172	302.682	1.79757	306.108	3.5692	304.692	6.23734
303.538	54.7512	303.414	59.3281	304.626	61.7533	303.538	1.75269	303.414	3.90247	304.626	7.94683	302.953	52.2701	303.863	55.7561	305.228	62.6511	302.953	2.87769	303.863	7.5926	305.228	18.9419	303.682	64.9947	307.108	65.5327	305.692	68.5147	303.682	1.7657	307.108	3.51674	305.692	6.31105
304.538	54.399	304.414	58.938	305.626	61.3625	304.538	1.72731	304.414	3.83302	305.626	7.95708	303.953	51.7001	304.863	55.0018	306.228	61.7281	303.953	2.76492	304.863	7.19254	306.228	19.4023	304.682	64.6403	308.108	65.1796	306.692	68.2051	304.682	1.72707	308.108	3.45758	306.692	6.3948
305.538	54.0513	305.414	58.5521	306.626	60.971	305.538	1.70021	305.414	3.75594	306.626	7.95091	304.953	51.1529	305.863	54.2876	307.228	60.7946	304.953	2.65898	305.863	6.79806	307.228	19.7598	305.682	64.2937	309.108	64.8333	307.692	67.8902	305.682	1.68384	309.108	3.39455	307.692	6.48499
306.538	53.7052	306.414	58.1732	307.626	60.5806	306.538	1.66984	306.414	3.67007	307.626	7.92987	305.953	50.6262	306.863	53.6153	308.228	59.8556	305.953	2.55909	306.863	6.42264	308.228	19.9905	306.682	63.9555	310.108	64.4919	308.692	67.5651	306.682	1.64439	310.108	3.33035	308.692	6.57902
307.538	53.3655	307.414	57.8076	308.626	60.1917	307.538	1.63792	307.414	3.57662	308.626	7.89535	306.953	50.1171	307.863	52.9833	309.228	58.8942	306.953	2.46894	307.863	6.07339	309.228	20.0703	307.682	63.6235	311.108	64.1567	309.692	67.2358	307.682	1.61449	311.108	3.26743	309.692	6.6702
308.538	53.0354	308.414	57.4515	309.626	59.8055	308.538	1.60578	308.414	3.47688	309.626	7.84609	307.953	49.6228	308.863	52.3838	310.228	57.9281	307.953	2.39223	308.863	5.74988	310.228	19.9682	308.682	63.2967	312.108	63.8281	310.692	66.9051	308.682	1.59179	312.108	3.20689	310.692	6.75276
309.538	52.7139	309.414	57.1041	310.626	59.4193	309.538	1.57533	309.414	3.37513	310.626	7.77754	308.953	49.1435	309.863	51.8152	311.228	56.9708	308.953	2.32601	309.863	5.45217	311.228	19.6689	309.682	62.976	313.108	63.5041	311.692	66.5671	309.682	1.57059	313.108	3.14818	311.692	6.82323
310.538	52.3983	310.414	56.7669	311.626	59.0361	310.538	1.54964	310.414	3.27768	311.626	7.68665	309.953	48.6784	310.863	51.2776	312.228	56.0308	309.953	2.26361	310.863	5.17937	312.228	19.1725	310.682	62.6601	314.108	63.184	312.692	66.2275	310.682	1.54895	314.108	3.09025	312.692	6.87614
311.538	52.087	311.414	56.4396	312.626	58.6563	311.538	1.52885	311.414	3.18969	312.626	7.5741	310.953	48.2253	311.863	50.7666	313.228	55.1146	310.953	2.20219	311.863	4.92787	313.228	18.4925	311.682	62.3481	315.108	62.8714	313.692	65.8873	311.682	1.52785	315.108	3.03283	313.692	6.90824
312.538	51.779	312.414	56.1206	313.626	58.2807	312.538	1.50879	312.414	3.11326	313.626	7.44537	311.953	47.7816	312.863	50.2786	314.228	54.2333	311.953	2.14164	312.863	4.69503	314.228	17.6575	312.682	62.0402	316.108	62.5667	314.692	65.54	312.682	1.5066	316.108	2.97557	314.692	6.91743
313.538	51.4735	313.414	55.8063	314.626	57.9146	313.538	1.48607	313.414	3.04614	314.626	7.30883	312.953	47.3488	313.863	49.8125	315.228	53.3953	312.953	2.08082	313.863	4.48044	315.228	16.705	313.682	61.7371	317.108	62.2654	315.692	65.1923	313.682	1.48393	317.108	2.9179	315.692	6.90171
314.538	51.1728	314.414	55.4996	315.626	57.5575	314.538	1.46197	314.414	2.98409	315.626	7.1677	313.953	46.9306	314.863	49.3687	316.228	52.6062	313.953	2.02128	314.863	4.28432	316.228	15.6775	314.682	61.4384	318.108	61.9695	316.692	64.8479	314.682	1.46179	318.108	2.86115	316.692	6.86135
315.538	50.876	315.414	55.1992	316.626	57.207	315.538	1.43912	315.414	2.92118	316.626	7.02005	314.953	46.5289	315.863	48.9441	317.228	51.8651	314.953	1.96974	315.863	4.1048	317.228	14.6143	315.682	61.1423	319.108	61.6804	317.692	64.5054	315.682	1.44424	319.108	2.80692	317.692	6.79726
316.538	50.585	316.414	54.9024	317.626	56.8648	316.538	1.41805	316.414	2.85351	317.626	6.86417	315.953	46.1352	316.863	48.533	318.228	51.1714	315.953	1.92677	316.863	3.93828	318.228	13.5571	316.682	60.8478	320.108	61.3972	318.692	64.164	316.682	1.43363	320.108	2.75637	318.692	6.71081
317.538	50.2976	317.414	54.6139	318.626	56.5288	317.538	1.39669	317.414	2.78359	318.626	6.69969	316.953	45.7449	317.863	48.1386	319.228	50.5282	316.953	1.88234	317.863	3.78493	319.228	12.552	317.682	60.5569	321.108	61.1189	319.692	63.8273	317.682	1.42887	321.108	2.71023	319.692	6.60523
318.538	50.0159	318.414	54.3333	319.626	56.2011	318.538	1.37491	318.414	2.71694	319.626	6.53286	317.953	45.3669	318.863	47.7644	320.228	49.9274	317.953	1.83103	318.863	3.64584	320.228	11.6205	318.682	60.2688	322.108	60.8462	320.692	63.4995	318.682	1.42561	322.108	2.66905	320.692	6.48512
319.538	49.7377	319.414	54.0566	320.626	55.8829	319.538	1.35626	319.414	2.65935	320.626	6.37232	318.953	45.0001	319.863	47.4045	321.228	49.3695	318.953	1.78166	319.863	3.52074	321.228	10.7848	319.682	59.98	323.108	60.5789	321.692	63.1815	319.682	1.41828	323.108	2.63255	321.692	6.35476
320.538	49.4628	320.414	53.7863	321.626	55.5715	320.538	1.34496	320.414	2.61559	321.626	6.22266	319.953	44.6396	320.863	47.052	322.228	48.8561	319.953	1.74387	320.863	3.4105	322.228	10.0558	320.682	59.6941	324.108	60.3142	322.692	62.871	320.682	1.40327	324.108	2.59981	322.692	6.21678
321.538	49.1892	321.414	53.5242	322.626	55.2654	321.538	1.33975	321.414	2.58521	322.626	6.08444	320.953	44.2867	321.863	46.7073	323.228	48.374	320.953	1.71344	321.863	3.31775	323.228	9.41548	321.682	59.4125	325.108	60.0512	323.692	62.5663	321.682	1.3821	325.108	2.57006	323.692	6.07361
322.538	48.9135	322.414	53.2672	323.626	54.9658	322.538	1.33385	322.414	2.56344	323.626	5.95516	321.953	43.9405	322.863	46.3732	324.228	47.9274	321.953	1.67852	322.863	3.24202	324.228	8.86508	322.682	59.1336	326.108	59.79	324.692	62.267	322.682	1.3612	326.108	2.54274	324.692	5.9279
323.538	48.6452	323.414	53.0072	324.626	54.6725	323.538	1.3202	323.414	2.54442	324.626	5.83052	322.953	43.6027	323.863	46.0487	325.228	47.508	322.953	1.63459	323.863	3.17858	325.228	8.38951	323.682	58.8599	327.108	59.5311	325.692	61.975	323.682	1.34696	327.108	2.51747	325.692	5.78292
324.538	48.3792	324.414	52.7447	325.626	54.3858	324.538	1.29453	324.414	2.52362	325.626	5.70867	323.953	43.2732	324.863	45.7325	326.228	47.1042	323.953	1.58478	324.863	3.12217	326.228	7.97147	324.682	58.586	328.108	59.2745	326.692	61.6926	324.682	1.33788	328.108	2.49405	326.692	5.6417
325.538	48.1168	325.414	52.4867	326.626	54.105	325.538	1.25827	325.414	2.49881	326.626	5.59024	324.953	42.953	325.863	45.4204	327.228	46.7147	324.953	1.53307	325.863	3.06905	327.228	7.60562	325.682	58.3131	329.108	59.0212	327.692	61.4181	325.682	1.32715	329.108	2.47243	327.692	5.50463
326.538	47.8671	326.414	52.2345	327.626	53.8274	326.538	1.22167	326.414	2.46963	327.626	5.47611	325.953	42.6459	326.863	45.1099	328.228	46.3449	325.953	1.48407	326.863	3.01817	328.228	7.28988	326.682	58.047	330.108	58.7708	328.692	61.1483	326.682	1.31356	330.108	2.45241	328.692	5.37047
327.538	47.6234	327.414	51.9861	328.626	53.5566	327.538	1.19524	327.414	2.43704	328.626	5.36892	326.953	42.3501	327.863	44.8019	329.228	45.9913	326.953	1.4458	327.863	2.97	329.228	7.01308	327.682	57.7841	331.108	58.5213	329.692	60.8849	327.682	1.30429	331.108	2.43354	329.692	5.24001
328.538	47.3811	328.414	51.7384	329.626	53.2923	328.538	1.18368	328.414	2.40291	329.626	5.26832	327.953	42.0601	328.863	44.4987	330.228	45.6499	327.953	1.42663	328.863	2.92459	330.228	6.76493	328.682	57.5225	332.108	58.2721	330.692	60.6274	328.682	1.30538	332.108	2.41538	330.692	5.11239
329.538	47.1411	329.414	51.4927	330.626	53.0323	329.538	1.18344	329.414	2.36988	330.626	5.17224	328.953	41.7702	329.863	44.2016	331.228	45.3214	328.953	1.42627	329.863	2.88072	331.228	6.54107	329.682	57.2575	333.108	58.0244	331.692	60.3775	329.682	1.3147	333.108	2.3976	331.692	4.98763
330.538	46.8997	330.414	51.2503	331.626	52.7759	330.538	1.18819	330.414	2.33924	331.626	5.07888	329.953	41.4784	330.863	43.9102	332.228	45.0022	329.953	1.43387	330.863	2.8365	332.228	6.33607	330.682	56.9887	334.108	57.7792	332.692	60.1329	330.682	1.32674	334.108	2.37999	332.692	4.86404
331.538	46.658	331.414	51.0115	332.626	52.5233	331.538	1.19172	331.414	2.30975	332.626	4.98634	330.953	41.1843	331.863	43.623	333.228	44.6967	330.953	1.43497	331.863	2.79	333.228	6.15071	331.682	56.7174	335.108	57.5363	333.692	59.892	331.682	1.33874	335.108	2.36255	333.692	4.74068
332.538	46.4157	332.414	50.776	333.626	52.2759	332.538	1.18625	332.414	2.27813	333.626	4.89331	331.953	40.8917	332.863	43.3394	334.228	44.4005	331.953	1.41784	332.863	2.73984	334.228	5.98069	332.682	56.4421	336.108	57.2959	334.692	59.6571	332.682	1.34974	336.108	2.34556	334.692	4.61928
333.538	46.1759	333.414	50.5442	334.626	52.0324	333.538	1.16611	333.414	2.24129	334.626	4.79861	332.953	40.6071	333.863	43.0606	335.228	44.1083	332.953	1.37856	333.863	2.68568	335.228	5.82146	333.682	56.1664	337.108	57.0574	335.692	59.428	333.682	1.35544	337.108	2.32942	335.692	4.50119
334.538	45.944	334.414	50.3174	335.626	51.7934	334.538	1.13529	334.414	2.19851	335.626	4.70354	333.953	40.3324	334.863	42.7896	336.228	43.8233	333.953	1.32396	334.863	2.62886	336.228	5.67289	334.682	55.8933	338.108	56.8202	336.692	59.2054	334.682	1.34799	338.108	2.31449	336.692	4.38936
335.538	45.7161	335.414	50.0931	336.626	51.5601	335.538	1.10523	335.414	2.15134	336.626	4.61085	334.953	40.0688	335.863	42.5253	337.228	43.5423	334.953	1.26821	335.863	2.57092	337.228	5.53109	335.682	55.6271	339.108	56.585	337.692	58.9896	335.682	1.32468	339.108	2.30106	337.692	4.28726
336.538	45.4916	336.414	49.8735	337.626	51.3311	336.538	1.08764	336.414	2.10425	337.626	4.52119	335.953	39.8155	336.863	42.2642	338.228	43.2685	335.953	1.22406	336.863	2.51322	338.228	5.3954	336.682	55.3704	340.108	56.3505	338.692	58.7801	336.682	1.29777	340.108	2.28911	338.692	4.19829
337.538	45.27	337.414	49.6601	338.626	51.106	337.538	1.08543	337.414	2.06161	338.626	4.43318	336.953	39.5699	337.863	42.0098	339.228	43.0031	336.953	1.19746	337.863	2.45814	339.228	5.26479	337.682	55.1139	341.108	56.1174	339.692	58.576	337.682	1.28806	341.108	2.27858	339.692	4.12554
338.538	45.0475	338.414	49.4493	339.626	50.8854	338.538	1.0924	338.414	2.02499	339.626	4.3437	337.953	39.3275	338.863	41.7617	340.228	42.7446	337.953	1.18738	338.863	2.40621	340.228	5.13739	338.682	54.849	342.108	55.8856	340.692	58.3745	338.682	1.30764	342.108	2.26943	340.692	4.07023
339.538	44.8274	339.414	49.2417	340.626	50.6689	339.538	1.10042	339.414	1.99464	340.626	4.24913	338.953	39.0872	339.863	41.5172	341.228	42.4928	338.953	1.18647	339.863	2.35656	341.228	5.01228	339.682	54.5764	343.108	55.6538	341.692	58.1739	339.682	1.34352	343.108	2.26176	341.692	4.03225
340.538	44.6046	340.414	49.0398	341.626	50.4578	340.538	1.10498	340.414	1.96932	341.626	4.14911	339.953	38.8476	340.863	41.2771	342.228	42.2465	339.953	1.18416	340.863	2.30869	342.228	4.88812	340.682	54.2969	344.108	55.4225	342.692	57.9745	340.682	1.37022	344.108	2.25599	342.692	4.00939
341.538	44.3794	341.414	48.8399	342.626	50.2515	341.538	1.10411	341.414	1.94653	342.626	4.04612	340.953	38.6081	341.863	41.0432	343.228	42.0062	340.953	1.17379	341.863	2.26263	343.228	4.76467	341.682	54.0149	345.108	55.1925	343.692	57.7752	341.682	1.37399	345.108	2.25269	343.692	3.99738
342.538	44.1558	342.414	48.6411	343.626	50.0491	342.538	1.09738	342.414	1.92468	343.626	3.94568	341.953	38.3707	342.863	40.8149	344.228	41.7724	341.953	1.15731	342.863	2.21851	344.228	4.64244	342.682	53.7376	346.108	54.9636	344.692	57.5767	342.682	1.3595	346.108	2.25241	344.692	3.99144
343.538	43.9323	343.414	48.445	344.626	49.8514	343.538	1.08641	343.414	1.90341	344.626	3.85492	342.953	38.1367	343.863	40.5898	345.228	41.5465	342.953	1.14152	343.863	2.17659	345.228	4.52317	343.682	53.465	347.108	54.7341	345.692	57.3765	343.682	1.34105	347.108	2.25555	345.692	3.98729
344.538	43.7126	344.414	48.2507	345.626	49.6581	344.538	1.07503	344.414	1.88301	345.626	3.77826	343.953	37.9064	344.863	40.3679	346.228	41.3263	343.953	1.12949	344.863	2.13767	346.228	4.40705	344.682	53.1963	348.108	54.5042	346.692	57.1748	344.682	1.332	348.108	2.26219	346.692	3.98194
345.538	43.4961	345.414	48.0591	346.626	49.469	345.538	1.06684	345.414	1.86425	346.626	3.7162	344.953	37.6783	345.863	40.1504	347.228	41.1091	344.953	1.11793	345.863	2.10202	347.228	4.2935	345.682	52.9251	349.108	54.2736	347.692	56.9727	345.682	1.3369	349.108	2.27205	347.692	3.97386
346.538	43.2826	346.414	47.869	347.626	49.2827	346.538	1.06402	346.414	1.84728	347.626	3.66542	345.953	37.4529	346.863	39.9357	348.228	40.8954	345.953	1.10338	346.863	2.06885	348.228	4.18229	346.682	52.6495	350.108	54.0415	348.692	56.7712	346.682	1.34959	350.108	2.28458	348.692	3.96293
347.538	43.0668	347.414	47.6796	348.626	49.0984	347.538	1.06708	347.414	1.83161	348.626	3.62126	346.953	37.2309	347.863	39.724	349.228	40.6869	346.953	1.0885	347.863	2.03739	349.228	4.072	347.682	52.3775	351.108	53.8078	349.692	56.5711	347.682	1.35951	351.108	2.29898	349.692	3.94994
348.538	42.8492	348.414	47.4922	349.626	48.9161	348.538	1.07343	348.414	1.81683	349.626	3.57925	347.953	37.0099	348.863	39.5166	350.228	40.4852	347.953	1.07999	348.863	2.00743	350.228	3.96028	348.682	52.106	352.108	53.5716	350.692	56.3711	348.682	1.36249	352.108	2.31446	350.692	3.93592
349.538	42.6329	349.414	47.3066	350.626	48.7356	349.538	1.0772	349.414	1.80309	350.626	3.53528	348.953	36.7905	349.863	39.3117	351.228	40.2891	348.953	1.08098	349.863	1.97902	351.228	3.84435	349.682	51.8306	353.108	53.3314	351.692	56.1724	349.682	1.36116	353.108	2.33025	351.692	3.92196
350.538	42.4157	350.414	47.1223	351.626	48.5574	350.538	1.07366	350.414	1.79156	351.626	3.48578	349.953	36.5708	350.863	39.1093	352.228	40.0993	349.953	1.08624	350.863	1.95288	352.228	3.72655	350.682	51.5556	354.108	53.0903	352.692	55.9745	350.682	1.36014	354.108	2.34542	352.692	3.90868
351.538	42.1991	351.414	46.9398	352.626	48.3824	351.538	1.06359	351.414	1.78381	352.626	3.42881	350.953	36.3495	351.863	38.9091	353.228	39.9156	350.953	1.08716	351.863	1.92962	353.228	3.61401	351.682	51.2798	355.108	52.85	353.692	55.7791	351.682	1.36176	355.108	2.35935	353.692	3.8965
352.538	41.9832	352.414	46.7583	353.626	48.2102	352.538	1.0533	352.414	1.78053	353.626	3.36509	351.953	36.1313	352.863	38.7108	354.228	39.7363	351.953	1.07981	352.863	1.90901	354.228	3.5164	352.682	51.0038	356.108	52.6086	354.692	55.5853	352.682	1.36544	356.108	2.37188	354.692	3.88545
353.538	41.7664	353.414	46.5765	354.626	48.0408	353.538	1.04962	353.414	1.7808	354.626	3.2995	352.953	35.9144	353.863	38.5148	355.228	39.5611	352.953	1.06712	353.863	1.88983	355.228	3.44203	353.682	50.7283	357.108	52.3657	355.692	55.3899	353.682	1.36962	357.108	2.38301	355.692	3.87537
354.538	41.5529	354.414	46.3953	355.626	47.8747	354.538	1.05414	354.414	1.7823	355.626	3.23972	353.953	35.7002	354.863	38.3209	356.228	39.3922	353.953	1.05419	354.863	1.87019	356.228	3.39277	354.682	50.45	358.108	52.1208	356.692	55.1929	354.682	1.37308	358.108	2.39296	356.692	3.8664
355.538	41.3405	355.414	46.2133	356.626	47.7117	355.538	1.06107	355.414	1.78235	356.626	3.19224	354.953	35.4883	355.863	38.129	357.228	39.2271	354.953	1.04343	355.863	1.84876	357.228	3.36179	355.682	50.1722	359.108	51.8755	357.692	54.9967	355.682	1.37406	359.108	2.40202	357.692	3.85897
356.538	41.1242	356.414	46.0311	357.626	47.5506	356.538	1.06175	356.414	1.77931	357.626	3.15974	355.953	35.2764	356.863	37.9397	358.228	39.0621	355.953	1.03384	356.863	1.8262	358.228	3.34114	356.682	49.8952	360.108	51.629	358.692	54.8018	356.682	1.3702	360.108	2.41077	358.692	3.85381
357.538	40.9099	357.414	45.8501	358.626	47.3907	357.538	1.05308	357.414	1.77345	358.626	3.14155	356.953	35.0686	357.863	37.7533	359.228	38.8976	356.953	1.02174	357.863	1.80527	359.228	3.32603	357.682	49.6174	361.108	51.3818	359.692	54.6075	357.682	1.36141	361.108	2.41985	359.692	3.85216
358.538	40.6994	358.414	45.6696	359.626	47.2319	358.538	1.04373	358.414	1.76659	359.626	3.13496	357.953	34.8659	358.863	37.5672	360.228	38.7316	357.953	1.00329	358.863	1.78922	360.228	3.31454	358.682	49.3437	362.108	51.1341	360.692	54.4128	358.682	1.35354	362.108	2.42994	360.692	3.85591
359.538	40.4905	359.414	45.4897	360.626	47.0732	359.538	1.04607	359.414	1.76115	360.626	3.13617	358.953	34.6663	359.863	37.3819	361.228	38.5661	358.953	0.98114	359.863	1.78043	361.228	3.30585	359.682	49.0712	363.108	50.8855	361.692	54.2186	359.682	1.35549	363.108	2.44175	361.692	3.8673
360.538	40.281	360.414	45.3108	361.626	46.9144	360.538	1.06293	360.414	1.75896	361.626	3.14045	359.953	34.4696	360.863	37.2002	362.228	38.4029	359.953	0.96625	360.863	1.77812	362.228	3.29753	360.682	48.7961	364.108	50.6368	362.692	54.0264	360.682	1.37122	364.108	2.45571	362.692	3.88793
361.538	40.0647	361.414	45.1318	362.626	46.7556	361.538	1.08617	361.414	1.76074	362.626	3.14242	360.953	34.2735	361.863	37.0168	363.228	38.2402	360.953	0.9676	361.863	1.77879	363.228	3.28607	361.682	48.5166	365.108	50.3868	363.692	53.8342	361.682	1.39509	365.108	2.47201	363.692	3.91816
362.538	39.8433	362.414	44.9517	363.626	46.5964	362.538	1.10595	362.414	1.7664	363.626	3.13797	361.953	34.0761	362.863	36.8315	364.228	38.0778	361.953	0.98257	362.863	1.77864	364.228	3.26968	362.682	48.2336	366.108	50.1343	364.692	53.6393	362.682	1.41727	366.108	2.49037	364.692	3.95642
363.538	39.6191	363.414	44.7719	364.626	46.437	363.538	1.11943	363.414	1.77559	364.626	3.12641	362.953	33.8769	363.863	36.6464	365.228	37.9157	362.953	1.00059	363.863	1.77608	365.228	3.24992	363.682	47.9471	367.108	49.879	365.692	53.4388	363.682	1.43276	367.108	2.50998	365.692	3.99881
364.538	39.392	364.414	44.5922	365.626	46.2783	364.538	1.12837	364.414	1.78819	365.626	3.11105	363.953	33.6737	364.863	36.4644	366.228	37.754	363.953	1.01334	364.863	1.77319	366.228	3.23067	364.682	47.6549	368.108	49.6215	366.692	53.2325	364.682	1.443	368.108	2.52957	366.692	4.03901
365.538	39.1628	365.414	44.4097	366.626	46.1208	365.538	1.13401	365.414	1.80425	366.626	3.09656	364.953	33.4672	365.863	36.2848	367.228	37.5928	364.953	1.01826	365.863	1.77379	367.228	3.21507	365.682	47.3631	369.108	49.3617	367.692	53.0222	365.682	1.45146	369.108	2.54791	367.692	4.07076
366.538	38.9323	366.414	44.225	367.626	45.9636	366.538	1.13843	366.414	1.82258	367.626	3.08528	365.953	33.2613	366.863	36.1019	368.228	37.433	365.953	1.0178	366.863	1.78037	368.228	3.20325	366.682	47.0688	370.108	49.0994	368.692	52.8085	366.682	1.46066	370.108	2.56399	368.692	4.09091
367.538	38.7018	367.414	44.0385	368.626	45.8071	367.538	1.14693	367.414	1.84041	368.626	3.07605	366.953	33.0567	367.863	35.9178	369.228	37.2734	366.953	1.01671	367.863	1.79119	369.228	3.19227	367.682	46.772	371.108	48.836	369.692	52.5982	367.682	1.47176	371.108	2.57723	369.692	4.1001
368.538	38.4687	368.414	43.8505	369.626	45.651	368.538	1.16478	368.414	1.8539	369.626	3.06588	367.953	32.8512	368.863	35.7335	370.228	37.1128	367.953	1.01781	368.863	1.80037	370.228	3.17837	368.682	46.4739	372.108	48.5709	370.692	52.3918	368.682	1.48569	372.108	2.58767	370.692	4.10362
369.538	38.2304	369.414	43.6622	370.626	45.4956	369.538	1.19025	369.414	1.86018	370.626	3.05296	368.953	32.6455	369.863	35.5494	371.228	36.9525	368.953	1.01945	369.863	1.8017	371.228	3.15928	369.682	46.1741	373.108	48.3041	371.692	52.1865	369.682	1.50117	373.108	2.59583	371.692	4.10873
370.538	37.9883	370.414	43.4729	371.626	45.3414	370.538	1.21181	370.414	1.85913	371.626	3.03808	369.953	32.4391	370.863	35.3668	372.228	36.7934	369.953	1.01782	370.863	1.79265	372.228	3.13524	370.682	45.869	374.108	48.0375	372.692	51.9831	370.682	1.5132	374.108	2.60251	372.692	4.12215
371.538	37.7445	371.414	43.2834	372.626	45.1875	371.538	1.21669	371.414	1.85355	372.626	3.02354	370.953	32.2345	371.863	35.1848	373.228	36.6353	370.953	1.01139	371.863	1.77563	373.228	3.10874	371.682	45.5614	375.108	47.771	373.692	51.7791	371.682	1.51546	375.108	2.6086	373.692	4.14729
372.538	37.5015	372.414	43.0951	373.626	45.0341	372.538	1.20343	372.414	1.84776	373.626	3.01194	371.953	32.0312	372.863	35.0038	374.228	36.4784	371.953	1.00246	372.863	1.75655	374.228	3.08345	372.682	45.2598	376.108	47.5056	374.692	51.5701	372.682	1.50679	376.108	2.61484	374.692	4.18309
373.538	37.2613	373.414	42.9071	374.626	44.8813	373.538	1.18483	373.414	1.84511	374.626	3.0054	372.953	31.8295	373.863	34.8244	375.228	36.3219	372.953	0.99581	373.863	1.74141	375.228	3.06229	373.682	44.9582	377.108	47.241	375.692	51.3551	373.682	1.49326	377.108	2.6217	375.692	4.22433
374.538	37.0216	374.414	42.7186	375.626	44.7286	374.538	1.17677	374.414	1.8469	375.626	3.00548	373.953	31.6285	374.863	34.6464	376.228	36.1659	373.953	0.99598	374.863	1.73323	376.228	3.04625	374.682	44.6593	378.108	46.9747	376.692	51.1362	374.682	1.48525	378.108	2.62945	376.692	4.26417
375.538	36.7823	375.414	42.5302	376.626	44.5756	375.538	1.18484	375.414	1.85249	376.626	3.01285	374.953	31.4273	375.863	34.4689	377.228	36.0104	374.953	1.00416	375.863	1.73161	377.228	3.03433	375.682	44.361	379.108	46.7066	377.692	50.917	375.682	1.49029	379.108	2.63811	377.692	4.29774
376.538	36.544	376.414	42.3418	377.626	44.422	376.538	1.20164	376.414	1.86052	377.626	3.02652	375.953	31.2253	376.863	34.291	378.228	35.8556	375.953	1.01724	376.863	1.73425	378.228	3.02559	376.682	44.0555	380.108	46.4378	378.692	50.6971	376.682	1.50987	380.108	2.6476	378.692	4.32424
377.538	36.3004	377.414	42.1521	378.626	44.2679	377.538	1.21715	377.414	1.86991	378.626	3.04378	376.953	31.0185	377.863	34.1131	379.228	35.7009	376.953	1.0305	377.863	1.73883	379.228	3.02102	377.682	43.745	381.108	46.1679	379.692	50.4759	377.682	1.53963	381.108	2.65794	379.692	4.3459
378.538	36.0543	378.414	41.9616	379.626	44.1127	378.538	1.2274	378.414	1.88021	379.626	3.06117	377.953	30.8092	378.863	33.9325	380.228	35.546	377.953	1.03989	378.863	1.74402	380.228	3.02287	378.682	43.4308	382.108	45.8946	380.692	50.2543	378.682	1.5714	382.108	2.66936	380.692	4.36644
379.538	35.8064	379.414	41.7694	380.626	43.9574	379.538	1.23758	379.414	1.89154	380.626	3.07494	378.953	30.6009	379.863	33.751	381.228	35.3908	378.953	1.04489	379.863	1.74918	381.228	3.03149	379.682	43.1134	383.108	45.6213	381.692	50.0333	379.682	1.59635	383.108	2.68198	381.692	4.38922
380.538	35.5562	380.414	41.5757	381.626	43.8018	380.538	1.25435	380.414	1.904	381.626	3.08164	379.953	30.391	380.863	33.5725	382.228	35.2358	379.953	1.04805	380.863	1.75392	382.228	3.04311	380.682	42.7925	384.108	45.3509	382.692	49.8127	380.682	1.60984	384.108	2.6959	382.692	4.41543
381.538	35.3027	381.414	41.3821	382.626	43.6451	381.538	1.27626	381.414	1.91728	382.626	3.07834	380.953	30.1789	381.863	33.3953	383.228	35.0809	380.953	1.05107	381.863	1.75802	383.228	3.05164	381.682	42.4667	385.108	45.0793	383.692	49.5896	381.682	1.61431	385.108	2.7115	383.692	4.44421
382.538	35.0424	382.414	41.1872	383.626	43.4888	382.538	1.29403	382.414	1.93089	383.626	3.06426	381.953	29.9667	382.863	33.2165	384.228	34.9244	381.953	1.05302	382.863	1.76139	384.228	3.05257	382.682	42.1406	386.108	44.8032	384.692	49.3637	382.682	1.61529	386.108	2.72908	384.692	4.47311
383.538	34.7797	383.414	40.9906	384.626	43.3336	383.538	1.29899	383.414	1.94419	384.626	3.04246	382.953	29.7547	383.863	33.0349	385.228	34.7677	382.953	1.05242	383.863	1.76422	385.228	3.04539	383.682	41.8182	387.108	44.5247	385.692	49.1352	383.682	1.61398	387.108	2.74847	385.692	4.49959
384.538	34.5169	384.414	40.793	385.626	43.1792	384.538	1.29166	384.414	1.95667	385.626	3.01914	383.953	29.5434	384.863	32.8534	386.228	34.612	383.953	1.04936	384.863	1.76697	386.228	3.03344	384.682	41.4949	388.108	44.2446	386.692	48.907	384.682	1.60754	388.108	2.76935	386.692	4.52179
385.538	34.2574	385.414	40.5931	386.626	43.0257	385.538	1.28107	385.414	1.96826	386.626	3.0011	384.953	29.3327	385.863	32.6737	387.228	34.4574	384.953	1.0461	385.863	1.7703	387.228	3.02074	385.682	41.1715	389.108	43.9616	387.692	48.6799	385.682	1.5975	389.108	2.79139	387.692	4.53947
386.538	34.0026	386.414	40.392	387.626	42.8732	386.538	1.27784	386.414	1.97894	387.626	2.99241	385.953	29.1221	386.863	32.496	388.228	34.3029	385.953	1.0463	386.863	1.7746	388.228	3.0099	386.682	40.8516	390.108	43.6764	388.692	48.4497	386.682	1.59277	390.108	2.81393	388.692	4.55359
387.538	33.7464	387.414	40.1903	388.626	42.7208	387.538	1.28679	387.414	1.98878	388.626	2.99326	386.953	28.9109	387.863	32.3168	389.228	34.1486	386.953	1.05303	387.863	1.78013	389.228	3.00218	387.682	40.5289	391.108	43.3885	389.692	48.2185	387.682	1.60133	391.108	2.83627	389.692	4.56518
388.538	33.4858	388.414	39.9873	389.626	42.5679	388.538	1.30511	388.414	1.9981	389.626	3.00128	387.953	28.6985	388.863	32.135	390.228	33.9953	387.953	1.06704	388.863	1.78715	390.228	2.99852	388.682	40.2038	392.108	43.0981	390.692	47.9845	388.682	1.62247	392.108	2.85759	390.692	4.57582
389.538	33.2225	389.414	39.782	390.626	42.4152	389.538	1.32509	389.414	2.00786	390.626	3.01365	388.953	28.4821	389.863	31.952	391.228	33.8418	388.953	1.08601	389.863	1.79618	391.228	3.00011	389.682	39.877	393.108	42.8051	391.692	47.7489	389.682	1.648	393.108	2.87711	391.692	4.58714
390.538	32.9532	390.414	39.5804	391.626	42.2621	390.538	1.34048	390.414	2.01924	391.626	3.02898	389.953	28.2613	390.863	31.767	392.228	33.6873	389.953	1.104	390.863	1.80804	392.228	3.00814	390.682	39.5442	394.108	42.5093	392.692	47.5156	390.682	1.67053	394.108	2.89427	392.692	4.60088
391.538	32.6805	391.414	39.3803	392.626	42.1073	391.538	1.34984	391.414	2.03351	392.626	3.04777	390.953	28.038	391.863	31.581	393.228	33.5327	390.953	1.11526	391.863	1.82284	393.228	3.02261	391.682	39.2049	395.108	42.2123	393.692	47.2834	391.682	1.68705	395.108	2.90871	393.692	4.61894
392.538	32.4143	392.414	39.1764	393.626	41.9519	392.538	1.35658	392.414	2.05115	393.626	3.07101	391.953	27.8125	392.863	31.3938	394.228	33.3776	391.953	1.12018	392.863	1.83935	394.228	3.04183	392.682	38.8633	396.108	41.9148	394.692	47.0514	392.682	1.6982	396.108	2.92056	394.692	4.64268
393.538	32.1433	393.414	38.9681	394.626	41.7952	393.538	1.36459	393.414	2.07063	394.626	3.09901	392.953	27.5864	393.863	31.206	395.228	33.2217	392.953	1.12351	393.863	1.85473	395.228	3.06276	393.682	38.5206	397.108	41.6165	395.692	46.8175	393.682	1.70566	397.108	2.93029	395.692	4.67252
394.538	31.8654	394.414	38.758	395.626	41.6365	394.538	1.37291	394.414	2.08892	395.626	3.13012	393.953	27.36	394.863	31.0172	396.228	33.0644	393.953	1.128	394.863	1.86567	396.228	3.08188	394.682	38.1773	398.108	41.3181	396.692	46.5813	394.682	1.71044	398.108	2.93854	396.692	4.70717
395.538	31.5927	395.414	38.5445	396.626	41.4763	395.538	1.3768	395.414	2.10365	396.626	3.16086	394.953	27.1322	395.863	30.8274	397.228	32.9061	394.953	1.13431	395.863	1.86979	397.228	3.09641	395.682	37.8341	399.108	41.02	397.692	46.3412	395.682	1.71423	399.108	2.94606	397.692	4.74412
396.538	31.318	396.414	38.3279	397.626	41.315	396.538	1.37374	396.414	2.11386	397.626	3.18775	395.953	26.9032	396.863	30.6382	398.228	32.7469	395.953	1.14401	396.863	1.867	398.228	3.10519	396.682	37.489	400.108	40.7214	398.692	46.0979	396.682	1.7209	400.108	2.95363	398.692	4.77986
397.538	31.041	397.414	38.112	398.626	41.1524	397.538	1.36388	397.414	2.1203	398.626	3.2086	396.953	26.6707	397.863	30.4506	399.228	32.5879	396.953	1.15694	397.863	1.85977	399.228	3.10847	397.682	37.1413	401.108	40.421	399.692	45.8519	397.682	1.73435	401.108	2.96201	399.692	4.81113
398.538	30.7695	398.414	37.8957	399.626	40.9887	398.538	1.34882	398.414	2.12491	399.626	3.22245	397.953	26.4355	398.863	30.2608	400.228	32.4296	397.953	1.16833	398.863	1.85202	400.228	3.10692	398.682	36.7888	402.108	40.1188	400.692	45.6043	398.682	1.75518	402.108	2.97188	400.692	4.83566
399.538	30.4997	399.414	37.6785	400.626	40.8242	399.538	1.33283	399.414	2.12953	400.626	3.22889	398.953	26.2019	399.863	30.0701	401.228	32.2717	398.953	1.17493	399.863	1.84818	401.228	3.10096	399.682	36.4313	403.108	39.8165	401.692	45.3562	399.682	1.7805	403.108	2.98372	401.692	4.85264
400.538	30.2294	400.414	37.4609	401.626	40.6603	400.538	1.32669	400.414	2.13549	401.626	3.2283	399.953	25.9677	400.863	29.8822	402.228	32.1143	399.953	1.18087	400.863	1.85122	402.228	3.09139	400.682	36.0722	404.108	39.5144	402.692	45.1073	400.682	1.80595	404.108	2.99778	402.692	4.86287
401.538	29.9619	401.414	37.2424	402.626	40.4978	401.538	1.33966	401.414	2.14359	402.626	3.22298	400.953	25.7282	401.863	29.6952	403.228	31.9562	400.953	1.19321	401.863	1.86142	403.228	3.08028	401.682	35.7089	405.108	39.2104	403.692	44.859	401.682	1.82744	405.108	3.01401	403.692	4.86814
402.538	29.6888	402.414	37.0234	403.626	40.335	402.538	1.36626	402.414	2.15385	403.626	3.2174	401.953	25.4822	402.863	29.5058	404.228	31.798	401.953	1.21468	402.863	1.87708	404.228	3.07145	402.682	35.34	406.108	38.9036	404.692	44.6116	402.682	1.84101	406.108	3.03189	404.692	4.87092
403.538	29.411	403.414	36.8044	404.626	40.1712	403.538	1.38819	403.414	2.16544	404.626	3.21684	402.953	25.2352	403.863	29.3109	405.228	31.6409	402.953	1.24151	403.863	1.89542	405.228	3.0688	403.682	34.9717	407.108	38.5951	405.692	44.3638	403.682	1.84532	407.108	3.05037	405.692	4.87376
404.538	29.1327	404.414	36.584	405.626	40.0074	404.538	1.39156	404.414	2.17695	405.626	3.2245	403.953	24.9865	404.863	29.1145	406.228	31.4842	403.953	1.2686	404.863	1.91297	406.228	3.07438	404.682	34.602	408.108	38.2845	406.692	44.1157	404.682	1.84446	408.108	3.06832	406.692	4.87887
405.538	28.8547	405.414	36.3607	406.626	39.8433	405.538	1.37764	405.414	2.18681	406.626	3.2395	404.953	24.7295	405.863	28.9201	407.228	31.3273	404.953	1.29187	405.863	1.92751	407.228	3.08821	405.682	34.2267	409.108	37.9712	407.692	43.8689	405.682	1.84498	409.108	3.0848	407.692	4.88772
406.538	28.5777	406.414	36.1387	407.626	39.6784	406.538	1.35639	406.414	2.1939	407.626	3.25809	405.953	24.4676	406.863	28.7263	408.228	31.1699	405.953	1.30618	406.863	1.9387	408.228	3.10942	406.682	33.8521	410.108	37.6569	408.692	43.6217	406.682	1.85032	410.108	3.09913	408.692	4.90103
407.538	28.3044	407.414	35.9175	408.626	39.5117	407.538	1.33438	407.414	2.19847	408.626	3.27667	406.953	24.2069	407.863	28.5308	409.228	31.0126	406.953	1.30904	407.863	1.94714	409.228	3.13747	407.682	33.4798	411.108	37.3409	409.692	43.3713	407.682	1.85816	411.108	3.11133	409.692	4.91886
408.538	28.038	408.414	35.6937	409.626	39.3445	408.538	1.30916	408.414	2.20176	409.626	3.29405	407.953	23.9458	408.863	28.3325	410.228	30.8536	407.953	1.30352	408.863	1.95386	410.228	3.17251	408.682	33.1085	412.108	37.0232	410.692	43.1193	408.682	1.86316	412.108	3.12193	410.692	4.94015
409.538	27.7747	409.414	35.4691	410.626	39.1769	409.538	1.27606	409.414	2.20514	410.626	3.31233	408.953	23.6835	409.863	28.1333	411.228	30.6913	408.953	1.29423	409.863	1.96014	411.228	3.21328	409.682	32.7363	413.108	36.705	411.692	42.8674	409.682	1.86115	413.108	3.13184	411.692	4.96316
410.538	27.5206	410.414	35.2442	411.626	39.0084	410.538	1.23926	410.414	2.20939	411.626	3.33534	409.953	23.4221	410.863	27.9339	412.228	30.5268	409.953	1.28073	410.863	1.96737	412.228	3.25435	410.682	32.3648	414.108	36.3876	412.692	42.614	410.682	1.85422	414.108	3.14211	412.692	4.98616
411.538	27.2771	411.414	35.0193	412.626	38.8386	411.538	1.20885	411.414	2.21424	412.626	3.36672	410.953	23.1665	411.863	27.7342	413.228	30.3593	410.953	1.25971	411.863	1.97656	413.228	3.28711	411.682	31.9839	415.108	36.071	413.692	42.3591	411.682	1.85251	415.108	3.15377	413.692	5.0074
412.538	27.0366	412.414	34.7949	413.626	38.6663	412.538	1.1912	412.414	2.21874	413.626	3.4082	411.953	22.9171	412.863	27.534	414.228	30.19	411.953	1.23694	412.863	1.98815	414.228	3.30168	412.682	31.6024	416.108	35.7515	414.692	42.103	412.682	1.86631	416.108	3.16772	414.692	5.0254
413.538	26.7977	413.414	34.5699	414.626	38.4917	413.538	1.18573	413.414	2.22195	414.626	3.45733	412.953	22.6708	413.863	27.3321	415.228	30.0216	412.953	1.23	413.863	2.00196	415.228	3.2924	413.682	31.2294	417.108	35.4297	415.692	41.8463	413.682	1.89231	417.108	3.18433	415.692	5.03934
414.538	26.5583	414.414	34.3433	415.626	38.3151	414.538	1.18488	414.414	2.22329	415.626	3.50627	413.953	22.4229	414.863	27.1287	416.228	29.8545	413.953	1.25181	414.863	2.01731	416.228	3.26185	414.682	30.8462	418.108	35.1058	416.692	41.5887	414.682	1.91947	418.108	3.20353	416.692	5.04923
415.538	26.3194	415.414	34.1165	416.626	38.1361	415.538	1.17995	415.414	2.22256	416.626	3.5433	414.953	22.1679	415.863	26.9229	417.228	29.69	414.953	1.29461	415.863	2.03343	417.228	3.22153	415.682	30.4573	419.108	34.7821	417.692	41.3309	415.682	1.93879	419.108	3.22467	417.692	5.05592
416.538	26.0826	416.414	33.8909	417.626	37.9551	416.538	1.16722	416.414	2.21969	417.626	3.55661	415.953	21.9028	416.863	26.7151	418.228	29.5275	415.953	1.33967	416.863	2.0496	418.228	3.18875	416.682	30.0694	420.108	34.4559	418.692	41.0732	416.682	1.9523	420.108	3.24701	418.692	5.06107
417.538	25.8488	417.414	33.6635	418.626	37.7746	417.538	1.14904	417.414	2.21454	418.626	3.54114	416.953	21.627	417.863	26.5061	419.228	29.3674	416.953	1.37807	417.863	2.06523	419.228	3.18129	417.682	29.678	421.108	34.125	419.692	40.8153	417.682	1.96761	421.108	3.26967	419.692	5.06696
418.538	25.6194	418.414	33.4365	419.626	37.5956	418.538	1.12973	418.414	2.20715	419.626	3.50376	417.953	21.3479	418.863	26.2965	420.228	29.2078	417.953	1.41245	418.863	2.07996	420.228	3.20979	418.682	29.2821	422.108	33.7915	420.692	40.5576	418.682	1.98678	422.108	3.2915	420.692	5.07593
419.538	25.3934	419.414	33.2127	420.626	37.4186	419.538	1.11038	419.414	2.19789	420.626	3.46201	418.953	21.0618	419.863	26.0859	421.228	29.0487	418.953	1.44938	419.863	2.09375	421.228	3.27204	419.682	28.8833	423.108	33.4556	421.692	40.3006	419.682	2.00379	423.108	3.31179	421.692	5.08976
420.538	25.1699	420.414	32.992	421.626	37.2441	420.538	1.08773	420.414	2.18721	421.626	3.4377	419.953	20.7645	420.863	25.8712	422.228	28.8854	419.953	1.49993	420.863	2.10712	422.228	3.35427	420.682	28.4814	424.108	33.1177	422.692	40.043	420.682	2.01164	424.108	3.33029	422.692	5.10926
421.538	24.951	421.414	32.7722	422.626	37.07	421.538	1.05876	421.414	2.17545	422.626	3.44633	420.953	20.4586	421.863	25.6542	423.228	28.7124	420.953	1.57593	421.863	2.1208	423.228	3.43328	421.682	28.0756	425.108	32.7797	423.692	39.7848	421.682	2.00792	425.108	3.34714	423.692	5.13389
422.538	24.7404	422.414	32.551	423.626	36.8935	422.538	1.02698	422.414	2.16277	423.626	3.48997	421.953	20.1404	422.863	25.4373	424.228	28.535	421.953	1.66504	422.863	2.13579	424.228	3.4771	422.682	27.6713	426.108	32.4391	424.692	39.5257	422.682	1.99502	426.108	3.36294	424.692	5.16211
423.538	24.5359	423.414	32.3313	424.626	36.7148	423.538	1.00074	423.414	2.14934	424.626	3.55325	422.953	19.8121	423.863	25.2203	425.228	28.3571	422.953	1.72193	423.863	2.15278	425.228	3.46829	423.682	27.2738	427.108	32.0961	425.692	39.2606	423.682	1.97881	427.108	3.37822	425.692	5.19243
424.538	24.3356	424.414	32.1129	425.626	36.5331	424.538	0.98584	424.414	2.13459	425.626	3.60983	423.953	19.475	424.863	25.0026	426.228	28.1818	423.953	1.71001	424.863	2.17158	426.228	3.4151	424.682	26.8794	428.108	31.7518	426.692	38.9922	424.682	1.96587	428.108	3.39326	426.692	5.22258
425.538	24.1375	425.414	31.8953	426.626	36.3484	425.538	0.97916	425.414	2.11728	426.626	3.63423	424.953	19.1323	425.863	24.7803	427.228	28.0103	424.953	1.63772	425.863	2.19129	427.228	3.34833	425.682	26.4872	429.108	31.4073	427.692	38.7249	425.682	1.95962	429.108	3.40806	427.692	5.25047
426.538	23.9414	426.414	31.6798	427.626	36.1639	426.538	0.9697	426.414	2.09608	427.626	3.61466	425.953	18.8048	426.863	24.5555	428.228	27.8407	425.953	1.55867	426.863	2.21002	428.228	3.30622	426.682	26.0942	430.108	31.0611	428.692	38.4566	426.682	1.95723	430.108	3.42246	428.692	5.2754
427.538	23.7495	427.414	31.4668	428.626	35.9821	427.538	0.94613	427.414	2.07007	428.626	3.56051	426.953	18.4923	427.863	24.3313	429.228	27.6711	426.953	1.50888	427.863	2.22606	429.228	3.31624	427.682	25.7001	431.108	30.7121	429.692	38.1859	427.682	1.95277	431.108	3.43614	429.692	5.29695
428.538	23.5616	428.414	31.2566	429.626	35.8032	428.538	0.90536	428.414	2.0394	429.626	3.49655	427.953	18.1858	428.863	24.1082	430.228	27.5001	427.953	1.48624	428.863	2.23893	430.228	3.3785	428.682	25.3093	432.108	30.3647	430.692	37.9157	428.682	1.94373	432.108	3.44865	430.692	5.31474
429.538	23.383	429.414	31.0505	430.626	35.6263	429.538	0.85789	429.414	2.00547	430.626	3.45103	428.953	17.885	429.863	23.883	431.228	27.3283	428.953	1.47885	429.863	2.24958	431.228	3.46451	429.682	24.9206	433.108	30.0163	431.692	37.6471	429.682	1.93151	433.108	3.46002	431.692	5.32887
430.538	23.2153	430.414	30.847	431.626	35.4504	430.538	0.81792	430.414	1.9698	431.626	3.44273	429.953	17.5855	430.863	23.6546	432.228	27.1526	429.953	1.48081	430.863	2.25993	432.228	3.53813	430.682	24.5306	434.108	29.6647	432.692	37.3773	430.682	1.91521	434.108	3.47047	432.692	5.3399
431.538	23.0534	431.414	30.6457	432.626	35.274	431.538	0.79072	431.414	1.93368	432.626	3.4723	430.953	17.2865	431.863	23.4254	433.228	26.9722	430.953	1.48835	431.863	2.2721	433.228	3.5716	431.682	24.1471	435.108	29.3126	433.692	37.1059	431.682	1.89087	435.108	3.48032	433.692	5.34854
432.538	22.8949	432.414	30.4484	433.626	35.0962	432.538	0.77382	432.414	1.89774	433.626	3.5227	431.953	16.9885	432.863	23.1942	434.228	26.7895	431.953	1.49595	432.863	2.28758	434.228	3.55872	432.682	23.7696	436.108	28.9595	434.692	36.8312	432.682	1.85825	436.108	3.49013	434.692	5.35586
433.538	22.7417	433.414	30.2551	434.626	34.9158	433.538	0.76263	433.414	1.86097	434.626	3.56776	432.953	16.688	433.863	22.9619	435.228	26.6077	432.953	1.50051	433.863	2.30613	435.228	3.5195	433.682	23.3925	437.108	28.6074	435.692	36.5549	433.682	1.82384	437.108	3.5004	435.692	5.36318
434.538	22.591	434.414	30.0655	435.626	34.7332	434.538	0.75396	434.414	1.82117	435.626	3.58269	433.953	16.3856	434.863	22.7281	436.228	26.4289	433.953	1.50361	434.863	2.32607	436.228	3.48614	434.682	23.0257	438.108	28.2538	436.692	36.281	434.682	1.79453	438.108	3.51164	436.692	5.37175
435.538	22.4413	435.414	29.881	436.626	34.5512	435.538	0.74641	435.414	1.77623	436.626	3.5545	434.953	16.0821	435.863	22.4915	437.228	26.2521	434.953	1.50701	435.863	2.34531	437.228	3.48037	435.682	22.6666	439.108	27.8981	437.692	36.0077	435.682	1.76753	439.108	3.52405	437.692	5.38263
436.538	22.2922	436.414	29.7021	437.626	34.3704	436.538	0.73834	436.414	1.72427	437.626	3.48788	435.953	15.7775	436.863	22.2543	438.228	26.0746	435.953	1.50673	436.863	2.36195	438.228	3.50281	436.682	22.312	440.108	27.5418	438.692	35.7345	436.682	1.73431	440.108	3.53741	438.692	5.39632
437.538	22.1431	437.414	29.5281	438.626	34.193	437.538	0.72724	437.414	1.66442	438.626	3.40398	436.953	15.4742	437.863	22.0157	439.228	25.8941	436.953	1.49479	437.863	2.37549	439.228	3.53802	437.682	21.9633	441.108	27.1826	439.692	35.4585	437.682	1.68685	441.108	3.55127	439.692	5.4129
438.538	21.9985	438.414	29.3605	439.626	34.022	438.538	0.71287	438.414	1.59853	439.626	3.33127	437.953	15.176	438.863	21.774	440.228	25.7129	437.953	1.46783	438.863	2.38663	440.228	3.56812	438.682	21.6267	442.108	26.8194	440.692	35.184	438.682	1.62487	442.108	3.56488	440.692	5.43162
439.538	21.8572	439.414	29.1981	440.626	33.8542	439.538	0.70009	439.414	1.52999	440.626	3.28803	438.953	14.8846	439.863	21.5314	441.228	25.5312	438.953	1.43192	439.863	2.39685	441.228	3.58707	439.682	21.3041	443.108	26.4546	441.692	34.9101	439.682	1.56008	443.108	3.57718	441.692	5.4519
440.538	21.7186	440.414	29.0423	441.626	33.6871	440.538	0.69722	440.414	1.46472	441.626	3.27811	439.953	14.6008	440.863	21.2877	442.228	25.35	439.953	1.39907	440.863	2.40815	442.228	3.60081	440.682	20.9919	444.108	26.0931	442.692	34.632	440.682	1.5095	444.108	3.58718	442.692	5.47358
441.538	21.5794	441.414	28.894	442.626	33.5199	441.538	0.70769	441.414	1.40777	442.626	3.29057	440.953	14.3221	441.863	21.0422	443.228	25.1691	440.953	1.37776	441.863	2.4222	443.228	3.61778	441.682	20.6902	445.108	25.7307	443.692	34.3521	441.682	1.47909	445.108	3.59437	443.692	5.49617
442.538	21.4358	442.414	28.7513	443.626	33.3514	442.538	0.72691	442.414	1.36011	443.626	3.30746	441.953	14.0452	442.863	20.7966	444.228	24.9847	441.953	1.36616	442.863	2.43938	444.228	3.64002	442.682	20.3946	446.108	25.3648	444.692	34.0714	442.682	1.4556	446.108	3.59835	444.692	5.51934
443.538	21.29	443.414	28.6141	444.626	33.1816	443.538	0.74798	443.414	1.31993	444.626	3.31374	442.953	13.7703	443.863	20.5487	445.228	24.7985	442.953	1.35472	443.863	2.45898	445.228	3.66127	443.682	20.1041	447.108	24.9966	445.692	33.7898	443.682	1.42303	447.108	3.59878	445.692	5.54272
444.538	21.1398	444.414	28.4813	445.626	33.0118	444.538	0.76983	444.414	1.28305	445.626	3.30316	443.953	13.4998	444.863	20.2979	446.228	24.611	443.953	1.33629	444.863	2.47923	446.228	3.67502	444.682	19.8216	448.108	24.6286	446.692	33.507	444.682	1.3785	448.108	3.5955	446.692	5.5657
445.538	20.9841	445.414	28.3513	446.626	32.8433	445.538	0.79462	445.414	1.24564	446.626	3.27755	444.953	13.2334	445.863	20.0456	447.228	24.4228	444.953	1.31047	445.863	2.4979	447.228	3.68242	445.682	19.547	449.108	24.2619	447.692	33.2234	445.682	1.33035	449.108	3.58851	447.692	5.5874
446.538	20.8238	446.414	28.2252	447.626	32.6761	446.538	0.82202	446.414	1.20692	447.626	3.2416	445.953	12.9712	446.863	19.7917	448.228	24.2359	445.953	1.27826	446.863	2.51344	448.228	3.69172	446.682	19.2804	450.108	23.8956	448.692	32.9383	446.682	1.28785	450.108	3.57782	448.692	5.6071
447.538	20.6583	447.414	28.1031	448.626	32.5109	447.538	0.84901	447.414	1.1686	448.626	3.19853	446.953	12.7136	447.863	19.5368	449.228	24.049	446.953	1.23736	447.863	2.52514	449.228	3.70975	447.682	19.0236	451.108	23.5315	449.692	32.6512	447.682	1.25364	451.108	3.56368	449.692	5.62446
448.538	20.4877	448.414	27.9839	449.626	32.3479	448.538	0.8727	448.414	1.13357	449.626	3.14947	447.953	12.4658	448.863	19.2813	450.228	23.8619	447.953	1.18629	448.863	2.53316	450.228	3.7352	448.682	18.7747	452.108	23.1676	450.692	32.3639	448.682	1.22194	452.108	3.54637	450.692	5.63965
449.538	20.3119	449.414	27.8685	450.626	32.1872	449.538	0.8923	449.414	1.10543	450.626	3.09561	448.953	12.2318	449.863	19.0247	451.228	23.6728	448.953	1.128	449.863	2.53819	451.228	3.76168	449.682	18.5322	453.108	22.8041	451.692	32.0763	449.682	1.18467	453.108	3.52642	451.692	5.65356
450.538	20.1314	450.414	27.7565	451.626	32.0291	450.538	0.90938	450.414	1.08616	451.626	3.03993	449.953	12.0106	450.863	18.7671	452.228	23.4808	449.953	1.06677	450.863	2.54102	452.228	3.78622	450.682	18.2981	454.108	22.445	452.692	31.7884	450.682	1.14066	454.108	3.50467	452.692	5.66733
451.538	19.9493	451.414	27.6461	452.626	31.8745	451.538	0.92783	451.414	1.07618	452.626	2.98661	450.953	11.8011	451.863	18.5093	453.228	23.2866	450.953	1.00709	451.863	2.54239	453.228	3.81464	451.682	18.0719	455.108	22.0897	453.692	31.5005	451.682	1.09932	455.108	3.48163	453.692	5.68188
452.538	19.764	452.414	27.537	453.626	31.7228	452.538	0.95239	452.414	1.07537	453.626	2.93717	451.953	11.602	452.863	18.2494	454.228	23.09	451.953	0.95468	452.863	2.54288	454.228	3.85706	452.682	17.8592	456.108	21.7376	454.692	31.2117	452.682	1.07358	456.108	3.45755	454.692	5.6976
453.538	19.5719	453.414	27.4283	454.626	31.5731	453.538	0.98453	453.414	1.08316	454.626	2.88852	452.953	11.4117	453.863	17.9905	455.228	22.8918	452.953	0.91391	453.863	2.54266	455.228	3.91575	453.682	17.649	457.108	21.3867	455.692	30.9212	453.682	1.06408	457.108	3.43228	455.692	5.7143
454.538	19.3711	454.414	27.3182	455.626	31.4263	454.538	1.01993	454.414	1.09903	455.626	2.83464	453.953	11.2293	454.863	17.7336	456.228	22.6911	453.953	0.88346	454.863	2.54127	456.228	3.98027	454.682	17.4335	458.108	21.0369	456.692	30.6284	454.682	1.06254	458.108	3.4056	456.692	5.73151
455.538	19.1638	455.414	27.2059	456.626	31.2826	455.538	1.05146	455.414	1.12227	456.626	2.76961	454.953	11.0533	455.863	17.4759	457.228	22.4894	454.953	0.85816	455.863	2.53771	457.228	4.03341	455.682	17.2177	459.108	20.6912	457.692	30.3344	455.682	1.05828	459.108	3.37744	457.692	5.74891
456.538	18.9527	456.414	27.0914	457.626	31.1416	456.538	1.07458	456.414	1.1521	457.626	2.6913	455.953	10.8825	456.863	17.2178	458.228	22.2864	455.953	0.83453	456.863	2.53088	458.228	4.06518	456.682	17.0037	460.108	20.348	458.692	30.0404	456.682	1.04455	460.108	3.34747	458.692	5.76671
457.538	18.737	457.414	26.9736	458.626	31.0043	457.538	1.08794	457.414	1.18869	458.626	2.60395	456.953	10.7167	457.863	16.962	459.228	22.081	456.953	0.81168	457.863	2.52023	459.228	4.0783	457.682	16.7942	461.108	20.0066	459.692	29.7455	457.682	1.018	461.108	3.31545	459.692	5.78578
458.538	18.5197	458.414	26.8519	459.626	30.8712	458.538	1.09166	458.414	1.23321	459.626	2.51646	457.953	10.5556	458.863	16.7072	460.228	21.872	457.953	0.78876	458.863	2.50551	460.228	4.08553	458.682	16.5915	462.108	19.6694	460.692	29.4512	458.682	0.97792	462.108	3.28149	460.692	5.80685
459.538	18.3022	459.414	26.7259	460.626	30.7426	459.538	1.08971	459.414	1.28725	460.626	2.4393	458.953	10.4001	459.863	16.4554	461.228	21.6613	458.953	0.76533	459.863	2.4865	461.228	4.10117	459.682	16.3997	463.108	19.3361	461.692	29.1559	459.682	0.93125	463.108	3.24532	461.692	5.83023
460.538	18.0848	460.414	26.5935	461.626	30.6184	460.538	1.09097	460.414	1.35211	461.626	2.38113	459.953	10.2494	460.863	16.2057	462.228	21.4511	459.953	0.74443	460.863	2.46217	462.228	4.1315	460.682	16.218	464.108	19.0042	462.692	28.8586	460.682	0.89195	464.108	3.20629	462.692	5.85504
461.538	17.8651	461.414	26.4544	462.626	30.4974	461.538	1.10471	461.414	1.42616	462.626	2.34612	460.953	10.1013	461.863	15.9543	463.228	21.2416	460.953	0.73178	461.863	2.43057	463.228	4.17231	461.682	16.0394	465.108	18.6768	463.692	28.5592	461.682	0.87207	465.108	3.16429	463.692	5.87911
462.538	17.6399	462.414	26.3084	463.626	30.3769	462.538	1.13254	462.414	1.50478	463.626	2.33293	461.953	9.95378	462.863	15.7061	464.228	21.0302	461.953	0.72927	462.863	2.39088	464.228	4.21378	462.682	15.8627	466.108	18.3538	464.692	28.2573	462.682	0.87332	466.108	3.11905	464.692	5.89956
463.538	17.4122	463.414	26.1555	464.626	30.2561	463.538	1.16529	463.414	1.58196	464.626	2.3347	462.953	9.80701	463.863	15.4656	465.228	20.8148	462.953	0.73108	463.863	2.3436	465.228	4.24562	463.682	15.688	467.108	18.0354	465.692	27.9554	463.682	0.88453	467.108	3.0706	465.692	5.91338
464.538	17.1779	464.414	25.995	465.626	30.135	464.538	1.19309	464.414	1.65281	465.626	2.34032	463.953	9.66102	464.863	15.2313	466.228	20.6006	463.953	0.73029	464.863	2.28926	466.228	4.26075	464.682	15.5123	468.108	17.7237	466.692	27.6527	464.682	0.89292	468.108	3.01959	466.692	5.91873
465.538	16.9375	465.414	25.8285	466.626	30.0138	465.538	1.21263	465.414	1.71398	466.626	2.33948	464.953	9.51498	465.863	14.9996	467.228	20.3866	464.953	0.72643	465.863	2.22809	467.228	4.25921	465.682	15.3345	469.108	17.4171	467.692	27.3488	465.682	0.8907	469.108	2.96626	467.692	5.91504
466.538	16.6962	466.414	25.6573	467.626	29.8934	466.538	1.22838	466.414	1.76528	467.626	2.32791	465.953	9.36942	466.863	14.7731	468.228	20.1706	465.953	0.72427	466.863	2.16235	468.228	4.24522	466.682	15.156	470.108	17.1158	468.692	27.0453	466.682	0.87629	470.108	2.91105	468.692	5.90319
467.538	16.4513	467.414	25.4809	468.626	29.7737	467.538	1.24732	467.414	1.80927	468.626	2.30879	466.953	9.22469	467.863	14.5555	469.228	19.9548	466.953	0.72748	467.863	2.0952	469.228	4.225	467.682	14.9818	471.108	16.821	469.692	26.7433	467.682	0.85401	471.108	2.85446	469.692	5.88524
468.538	16.2008	468.414	25.2994	469.626	29.6544	468.538	1.27233	468.414	1.84859	469.626	2.29011	467.953	9.0795	468.863	14.3462	470.228	19.7393	467.953	0.73486	468.863	2.02904	470.228	4.20381	468.682	14.8131	472.108	16.5332	470.692	26.4433	468.682	0.82946	472.108	2.79671	470.692	5.86363
469.538	15.944	469.414	25.1133	470.626	29.5362	469.538	1.30229	469.414	1.88515	470.626	2.28063	468.953	8.9324	469.863	14.1439	471.228	19.5251	468.953	0.74137	469.863	1.96575	471.228	4.18469	469.682	14.6478	473.108	16.2508	471.692	26.1444	469.682	0.80492	473.108	2.73741	471.692	5.84028
470.538	15.6813	470.414	24.9235	471.626	29.4189	470.538	1.3379	470.414	1.91971	471.626	2.28604	469.953	8.78353	470.863	13.9465	472.228	19.3129	469.953	0.74189	470.863	1.90622	472.228	4.16876	470.682	14.4878	474.108	15.9736	472.692	25.8467	470.682	0.78001	474.108	2.67629	472.692	5.81629
471.538	15.411	471.414	24.7311	472.626	29.301	471.538	1.38614	471.414	1.9523	472.626	2.30874	470.953	8.63448	471.863	13.7547	473.228	19.1032	470.953	0.73531	471.863	1.85039	473.228	4.15632	471.682	14.3339	475.108	15.7021	473.692	25.5499	471.682	0.75465	475.108	2.61327	473.692	5.79168
472.538	15.1311	472.414	24.5357	473.626	29.1818	472.538	1.45583	472.414	1.98301	473.626	2.34873	471.953	8.4882	472.863	13.5684	474.228	18.8951	471.953	0.7247	472.863	1.79595	474.228	4.14739	472.682	14.1867	476.108	15.4374	474.692	25.2541	472.682	0.73094	476.108	2.54837	474.692	5.76571
473.538	14.8361	473.414	24.337	474.626	29.0607	473.538	1.55101	473.414	2.01165	474.626	2.40422	472.953	8.34574	473.863	13.3879	475.228	18.6857	472.953	0.71278	473.863	1.73969	475.228	4.1417	473.682	14.0425	477.108	15.1781	475.692	24.9592	473.682	0.71013	477.108	2.48119	475.692	5.73729
474.538	14.5188	474.414	24.1349	475.626	28.9372	474.538	1.66934	474.414	2.03767	475.626	2.47243	473.953	8.20611	474.863	13.2126	476.228	18.4725	473.953	0.70003	474.863	1.67915	476.228	4.13828	474.682	13.9002	478.108	14.9258	476.692	24.6655	474.682	0.69262	478.108	2.41224	476.692	5.70568
475.538	14.1751	475.414	23.9301	476.626	28.8092	475.538	1.80565	475.414	2.06006	476.626	2.55104	474.953	8.06838	475.863	13.0441	477.228	18.259	474.953	0.68828	475.863	1.61545	477.228	4.13481	475.682	13.7598	479.108	14.6826	477.692	24.3744	475.682	0.67923	479.108	2.34268	477.692	5.67095
476.538	13.8085	476.414	23.723	477.626	28.6771	476.538	1.95408	476.414	2.07805	477.626	2.63715	475.953	7.93125	476.863	12.8818	478.228	18.0482	475.953	0.68245	476.863	1.55237	478.228	4.12785	476.682	13.6241	480.108	14.4474	478.692	24.0856	476.682	0.67052	480.108	2.27305	478.692	5.63393
477.538	13.4154	477.414	23.5147	478.626	28.541	477.538	2.1104	477.414	2.09156	478.626	2.7293	476.953	7.79371	477.863	12.7257	479.228	17.8383	476.953	0.68573	477.863	1.49538	479.228	4.11397	477.682	13.4931	481.108	14.2196	479.692	23.7994	477.682	0.66378	481.108	2.20454	479.692	5.59636
478.538	12.9959	478.414	23.3052	479.626	28.4002	478.538	2.26207	478.414	2.10164	479.626	2.82843	477.953	7.65532	478.863	12.5757	480.228	17.63	477.953	0.69383	478.863	1.44859	480.228	4.09166	478.682	13.362	482.108	14.0001	480.692	23.5156	478.682	0.65491	482.108	2.13887	480.692	5.56039
479.538	12.553	479.414	23.0934	480.626	28.255	479.538	2.39008	479.414	2.11011	480.626	2.93629	478.953	7.51525	479.863	12.4297	481.228	17.4238	478.953	0.69791	479.863	1.41259	481.228	4.06234	479.682	13.2331	483.108	13.7866	481.692	23.2325	479.682	0.64242	483.108	2.07693	481.692	5.52787
480.538	12.0854	480.414	22.8811	481.626	28.1045	480.538	2.47846	480.414	2.11891	481.626	3.05516	479.953	7.37587	480.863	12.2872	482.228	17.2213	479.953	0.69169	480.863	1.3852	482.228	4.03013	480.682	13.1063	484.108	13.5788	482.692	22.9516	480.682	0.6278	484.108	2.01995	482.692	5.50025
481.538	11.6035	481.414	22.6689	482.626	27.9486	481.538	2.51699	481.414	2.12966	482.626	3.18435	480.953	7.23876	481.863	12.1464	483.228	17.0199	480.953	0.67463	481.863	1.36239	483.228	3.99886	481.682	12.9822	485.108	13.3783	483.692	22.6727	481.682	0.61394	485.108	1.96892	483.692	5.47734
482.538	11.1124	482.414	22.4549	483.626	27.7866	482.538	2.50938	482.414	2.14354	483.626	3.31892	481.953	7.10504	482.863	12.0078	484.228	16.817	481.953	0.651	482.863	1.34079	484.228	3.97034	482.682	12.8607	486.108	13.183	484.692	22.3938	482.682	0.60459	486.108	1.92308	484.692	5.45733
483.538	10.6149	483.414	22.239	484.626	27.6174	483.538	2.47078	483.414	2.16121	484.626	3.44894	482.953	6.97797	483.863	11.8724	485.228	16.6149	482.953	0.62913	483.863	1.31904	485.228	3.94355	483.682	12.7405	487.108	12.9908	485.692	22.1132	483.682	0.6034	487.108	1.88101	485.692	5.43735
484.538	10.1182	484.414	22.02	485.626	27.4413	484.538	2.41996	484.414	2.18323	485.626	3.55937	483.953	6.85405	484.863	11.7404	486.228	16.414	483.953	0.61593	484.863	1.29802	486.228	3.91431	484.682	12.6196	488.108	12.8012	486.692	21.833	484.682	0.60993	488.108	1.8414	486.692	5.4143
485.538	9.62959	485.414	21.7983	486.626	27.2608	485.538	2.36475	485.414	2.21005	486.626	3.63487	484.953	6.73132	485.863	11.6106	487.228	16.2152	484.953	0.61288	485.863	1.27997	487.228	3.87826	485.682	12.4961	489.108	12.6142	487.692	21.5552	485.682	0.61613	489.108	1.80305	487.692	5.38562
486.538	9.15044	486.414	21.5751	487.626	27.0782	486.538	2.29615	486.414	2.24241	487.626	3.66732	485.953	6.60897	486.863	11.4817	488.228	16.018	485.953	0.6142	486.863	1.26716	488.228	3.83342	486.682	12.372	490.108	12.4312	488.692	21.2786	486.682	0.60993	490.108	1.76553	488.692	5.34963
487.538	8.68357	487.414	21.3483	488.626	26.8943	487.538	2.19907	487.414	2.28245	488.626	3.65867	486.953	6.48539	487.863	11.3541	489.228	15.8229	486.953	0.61237	487.863	1.26069	489.228	3.78154	487.682	12.2519	491.108	12.2543	489.692	21.0048	487.682	0.58491	491.108	1.72912	489.692	5.30638
488.538	8.23933	488.414	21.1175	489.626	26.7107	488.538	2.06629	488.414	2.33316	489.626	3.6207	487.953	6.36378	488.863	11.2282	490.228	15.6301	487.953	0.60419	488.863	1.25958	490.228	3.72698	488.682	12.1383	492.108	12.0823	490.692	20.7332	488.682	0.5447	492.108	1.69406	490.692	5.25707
489.538	7.82746	489.414	20.8808	490.626	26.5299	489.538	1.90446	489.414	2.39822	490.626	3.57347	488.953	6.24499	489.863	11.1026	491.228	15.4405	488.953	0.59272	489.863	1.26156	491.228	3.67463	489.682	12.0338	493.108	11.9136	491.692	20.4653	489.682	0.50144	493.108	1.66083	491.692	5.20426
490.538	7.45068	490.414	20.6369	491.626	26.3514	490.538	1.73167	490.414	2.47972	491.626	3.53895	489.953	6.12705	490.863	10.9763	492.228	15.2543	489.953	0.58547	490.863	1.26419	492.228	3.62734	490.682	11.9376	494.108	11.7484	492.692	20.2016	490.682	0.46927	494.108	1.63032	492.692	5.15094
491.538	7.10523	491.414	20.3842	492.626	26.1738	491.538	1.56789	491.414	2.57645	492.626	3.53443	490.953	6.00856	491.863	10.8485	493.228	15.0702	490.953	0.59027	491.863	1.26555	493.228	3.58462	491.682	11.8454	495.108	11.5863	493.692	19.9411	491.682	0.45555	495.108	1.60298	493.692	5.09971
492.538	6.78932	492.414	20.1218	493.626	25.9952	492.538	1.42296	492.414	2.68316	493.626	3.56586	491.953	5.88788	492.863	10.7195	494.228	14.8879	491.953	0.60828	492.863	1.26441	494.228	3.54376	492.682	11.754	496.108	11.4264	494.692	19.6847	492.682	0.45561	496.108	1.57874	494.692	5.05318
493.538	6.50181	493.414	19.8473	494.626	25.8148	493.538	1.28786	493.414	2.79374	494.626	3.6233	492.953	5.76391	493.863	10.5908	495.228	14.7086	492.953	0.63205	493.863	1.26045	495.228	3.50133	493.682	11.663	497.108	11.2684	495.692	19.4298	493.682	0.45522	497.108	1.55712	495.692	5.01266
494.538	6.24496	494.414	19.5635	495.626	25.6317	494.538	1.14953	494.414	2.90127	495.626	3.68374	493.953	5.63598	494.863	10.4641	496.228	14.5326	493.953	0.65161	494.863	1.25435	496.228	3.45511	494.682	11.5727	498.108	11.1122	496.692	19.1758	494.682	0.44108	498.108	1.53731	496.692	4.97903
495.538	6.01657	495.414	19.2722	496.626	25.4452	495.538	1.00432	495.414	3.00175	496.626	3.72221	494.953	5.50537	495.863	10.3398	497.228	14.359	494.953	0.66059	495.863	1.24766	497.228	3.40579	495.682	11.4864	499.108	10.9577	497.692	18.9242	495.682	0.40799	499.108	1.51821	497.692	4.95247
496.538	5.81961	496.414	18.9713	497.626	25.2578	496.538	0.86469	496.414	3.09371	497.626	3.72573	495.953	5.37358	496.863	10.2162	498.228	14.1868	495.953	0.65838	496.863	1.24241	498.228	3.35791	496.682	11.409	500.108	10.8051	498.692	18.6743	496.682	0.36286	500.108	1.49858	498.692	4.9318
497.538	5.6544	497.414	18.6628	498.626	25.0708	497.538	0.74536	497.414	3.17341	498.626	3.70507	496.953	5.24236	497.863	10.0906	499.228	14.0167	496.953	0.64871	497.863	1.24082	499.228	3.31912	497.682	11.3408	501.108	10.6532	499.692	18.424	497.682	0.32028	501.108	1.47693	499.692	4.91487
498.538	5.51096	498.414	18.3491	499.626	24.8851	498.538	0.64674	498.414	3.23656	499.626	3.6919	497.953	5.11364	498.863	9.96449	500.228	13.8476	497.953	0.63656	498.863	1.24444	500.228	3.29529	498.682	11.2796	502.108	10.5033	500.692	18.1724	498.682	0.29196	502.108	1.4522	500.692	4.89907
499.538	5.38569	499.414	18.0306	500.626	24.6987	499.538	0.56366	499.414	3.28064	500.626	3.7216	498.953	4.98733	499.863	9.83874	501.228	13.679	498.953	0.62327	499.863	1.25276	501.228	3.28693	499.682	11.2229	503.108	10.3578	501.692	17.921	499.682	0.2757	503.108	1.42392	501.692	4.8818
500.538	5.27791	500.414	17.7074	501.626	24.5093	500.538	0.48795	500.414	3.30594	501.626	3.81113	499.953	4.86367	500.863	9.71229	502.228	13.5105	499.953	0.60526	500.863	1.26334	502.228	3.28725	500.682	11.1693	504.108	10.217	502.692	17.6701	500.682	0.25674	504.108	1.39188	502.692	4.8609
501.538	5.18544	501.414	17.3795	502.626	24.3147	501.538	0.41344	501.414	3.31558	502.626	3.94609	500.953	4.74494	501.863	9.58601	503.228	13.3427	500.953	0.5789	501.863	1.27262	503.228	3.28488	501.682	11.1207	505.108	10.0792	503.692	17.4197	501.682	0.22303	505.108	1.3559	503.692	4.83525
502.538	5.10873	502.414	17.0484	503.626	24.1124	502.538	0.33953	502.414	3.31403	503.626	4.08926	501.953	4.63214	502.863	9.4589	504.228	13.1752	501.953	0.54475	502.863	1.27755	504.228	3.26958	502.682	11.0806	506.108	9.94501	504.692	17.1715	502.682	0.17587	506.108	1.31677	504.692	4.80527
503.538	5.04775	503.414	16.7169	504.626	23.9034	503.538	0.26719	503.414	3.30532	504.626	4.20058	502.953	4.52618	503.863	9.32903	505.228	13.0083	502.953	0.50685	503.863	1.27641	505.228	3.23703	503.682	11.0503	507.108	9.8157	505.692	16.9259	503.682	0.12698	507.108	1.27598	505.692	4.77254
504.538	5.00044	504.414	16.3865	505.626	23.6909	504.538	0.19962	504.414	3.29178	505.626	4.26115	503.953	4.42795	504.863	9.1986	506.228	12.8436	503.953	0.47056	504.863	1.26951	506.228	3.19044	504.682	11.0289	508.108	9.69061	506.692	16.6827	504.682	0.09057	508.108	1.23467	506.692	4.73933
505.538	4.96559	505.414	16.0561	506.626	23.4767	505.538	0.14812	505.414	3.27402	506.626	4.28227	504.953	4.33644	505.863	9.07194	507.228	12.6816	504.953	0.44183	505.863	1.25973	507.228	3.13727	505.682	11.0127	509.108	9.56922	507.692	16.4422	505.682	0.07513	509.108	1.1938	507.692	4.70811
506.538	4.93965	506.414	15.7258	507.626	23.2616	506.538	0.11942	506.414	3.25208	507.626	4.29382	505.953	4.24965	506.863	8.94703	508.228	12.5228	505.953	0.42477	506.863	1.25049	508.228	3.08451	506.682	10.9976	510.108	9.4511	508.692	16.2043	506.682	0.07712	510.108	1.15386	508.692	4.68077
507.538	4.91751	507.414	15.3969	508.626	23.045	507.538	0.10629	507.414	3.22656	508.626	4.32454	506.953	4.1658	507.863	8.82123	509.228	12.3659	506.953	0.41537	507.863	1.24463	509.228	3.03497	507.682	10.9816	511.108	9.33596	509.692	15.9678	507.682	0.08113	511.108	1.11475	509.692	4.65815
508.538	4.89712	508.414	15.072	509.626	22.8256	508.538	0.09617	508.414	3.19906	509.626	4.38607	507.953	4.08386	508.863	8.69575	510.228	12.2118	507.953	0.4014	508.863	1.24363	510.228	2.98825	508.682	10.9659	512.108	9.22411	510.692	15.7307	508.682	0.07191	512.108	1.07605	510.692	4.64015
509.538	4.87925	509.414	14.7503	510.626	22.6035	509.538	0.08113	509.414	3.17142	510.626	4.4688	508.953	4.00584	509.863	8.57119	511.228	12.0603	508.953	0.37361	509.863	1.24667	511.228	2.94245	509.682	10.9537	513.108	9.11562	511.692	15.4937	509.682	0.04773	513.108	1.03706	511.692	4.62617
510.538	4.8649	510.414	14.4302	511.626	22.3778	510.538	0.06281	510.414	3.14499	511.626	4.55193	509.953	3.93458	510.863	8.44512	512.228	11.9112	509.953	0.33495	510.863	1.25141	512.228	2.89747	510.682	10.947	514.108	9.01021	512.692	15.2576	510.682	0.01926	514.108	0.99706	512.692	4.615
511.538	4.85404	511.414	14.1126	512.626	22.1472	511.538	0.04727	511.414	3.12037	512.626	4.61565	510.953	3.87128	511.863	8.3171	513.228	11.7647	510.953	0.29464	511.863	1.25503	513.228	2.85634	511.682	10.9456	515.108	8.90849	513.692	15.0228	511.682	-0.00348	515.108	0.95602	513.692	4.60499
512.538	4.84556	512.414	13.799	513.626	21.9123	512.538	0.04005	512.414	3.09706	513.626	4.6484	511.953	3.81592	512.863	8.18953	514.228	11.6197	511.953	0.25757	512.863	1.25524	514.228	2.82323	512.682	10.9478	516.108	8.81142	514.692	14.7881	512.682	-0.01719	516.108	0.91445	514.692	4.59409
513.538	4.83741	513.414	13.4869	514.626	21.6765	513.538	0.04454	513.414	3.07366	514.626	4.64961	512.953	3.76763	513.863	8.06267	515.228	11.4758	512.953	0.22433	513.863	1.25118	515.228	2.8007	513.682	10.9518	517.108	8.7191	515.692	14.5522	513.682	-0.0205	517.108	0.87284	515.692	4.57987
514.538	4.82725	514.414	13.1758	515.626	21.441	514.538	0.0594	514.414	3.04899	515.626	4.62816	513.953	3.72555	514.863	7.93812	516.228	11.3332	513.953	0.19816	514.863	1.24339	516.228	2.7872	514.682	10.9553	518.108	8.63175	516.692	14.316	514.682	-0.01322	518.108	0.83179	516.692	4.55988
515.538	4.81367	515.414	12.8661	516.626	21.2068	515.538	0.07603	515.414	3.02221	516.626	4.59681	514.953	3.68779	515.863	7.81521	517.228	11.191	514.953	0.18263	515.863	1.2333	517.228	2.77735	515.682	10.9567	519.108	8.54917	517.692	14.0798	515.682	-0.00062978	519.108	0.79161	517.692	4.53197
516.538	4.79758	516.414	12.5577	517.626	20.9752	516.538	0.08243	516.414	2.99234	517.626	4.5675	515.953	3.65209	516.863	7.69073	518.228	11.0491	515.953	0.1737	516.863	1.22257	518.228	2.76518	516.682	10.9559	520.108	8.47099	518.692	13.8451	516.682	0.00689	520.108	0.75232	518.692	4.49528
517.538	4.7819	517.414	12.2527	518.626	20.7453	517.538	0.07288	517.414	2.95771	518.626	4.54734	516.953	3.61827	517.863	7.56625	519.228	10.9083	516.953	0.16085	517.863	1.21324	519.228	2.74737	517.682	10.9548	521.108	8.39704	519.692	13.6138	517.682	0.00142	521.108	0.71388	519.692	4.45075
518.538	4.76946	518.414	11.9541	519.626	20.5154	518.538	0.05152	518.414	2.916	519.626	4.53791	517.953	3.58805	518.863	7.44474	520.228	10.7688	517.953	0.13821	518.863	1.20632	520.228	2.72438	518.682	10.9562	522.108	8.32689	520.692	13.3862	518.682	-0.01634	522.108	0.67599	520.692	4.40087
519.538	4.76169	519.414	11.6599	520.626	20.2862	519.538	0.02719	519.414	2.86469	520.626	4.53625	518.953	3.56291	519.863	7.32409	521.228	10.6304	518.953	0.11051	519.863	1.20061	521.228	2.69937	519.682	10.9617	523.108	8.26081	521.692	13.1634	519.682	-0.03838	523.108	0.63872	521.692	4.34978
520.538	4.75841	520.414	11.37	521.626	20.058	520.538	0.007	520.414	2.80349	521.626	4.53693	519.953	3.54335	520.863	7.20309	522.228	10.4933	519.953	0.086	520.863	1.1931	522.228	2.67624	520.682	10.9714	524.108	8.19884	522.692	12.946	520.682	-0.0581	524.108	0.60216	522.692	4.30198
521.538	4.75845	521.414	11.0873	522.626	19.829	521.538	-0.00589	521.414	2.7362	522.626	4.53451	520.953	3.52831	521.863	7.08341	523.228	10.3573	520.953	0.06509	521.863	1.17979	523.228	2.65803	521.682	10.9847	525.108	8.14068	523.692	12.733	521.682	-0.07362	525.108	0.56633	523.692	4.26091
522.538	4.76027	522.414	10.8113	523.626	19.5993	522.538	-0.01082	522.414	2.66833	523.626	4.52532	521.953	3.51742	522.863	6.96551	524.228	10.2219	521.953	0.04312	522.863	1.15719	524.228	2.64644	522.682	11.0004	526.108	8.0862	524.692	12.5209	522.682	-0.08275	526.108	0.53161	524.692	4.22797
523.538	4.76239	523.414	10.541	524.626	19.3694	523.538	-0.00932	523.414	2.60485	524.626	4.50883	522.953	3.51116	523.863	6.85118	525.228	10.0872	522.953	0.01982	523.863	1.1245	525.228	2.64226	523.682	11.0172	527.108	8.03547	525.692	12.3059	523.682	-0.08367	527.108	0.4987	525.692	4.20281
524.538	4.76389	524.414	10.2767	525.626	19.1397	524.538	-0.00587	524.414	2.54765	525.626	4.48854	523.953	3.5093	524.863	6.74098	526.228	9.95234	523.953	-0.00021542	524.863	1.08427	526.228	2.64561	524.682	11.0337	528.108	7.98827	526.692	12.0899	524.682	-0.0816	528.108	0.46826	526.692	4.18394
525.538	4.76492	525.414	10.0197	526.626	18.9108	525.538	-0.00532	525.414	2.49377	526.626	4.47129	524.953	3.51085	525.863	6.63329	527.228	9.8172	524.953	-0.01436	525.863	1.04123	527.228	2.6559	525.682	11.0502	529.108	7.94414	527.692	11.875	525.682	-0.08624	529.108	0.4407	527.692	4.16868
526.538	4.76621	526.414	9.76882	527.626	18.6818	526.538	-0.00788	526.414	2.43603	527.626	4.46421	525.953	3.51476	526.863	6.52912	528.228	9.68165	525.953	-0.02462	526.863	1.00243	528.228	2.67114	526.682	11.0686	530.108	7.9024	528.692	11.6614	526.682	-0.09888	530.108	0.41587	528.692	4.15421
527.538	4.76789	527.414	9.52311	528.626	18.4523	527.538	-0.0078	527.414	2.36601	528.626	4.47073	526.953	3.52043	527.863	6.42891	529.228	9.54514	526.953	-0.03108	527.863	0.97287	529.228	2.68749	527.682	11.0895	531.108	7.86238	529.692	11.4491	527.682	-0.10784	531.108	0.39312	529.692	4.13808
528.538	4.76879	528.414	9.28361	529.626	18.2229	528.538	0.00057311	528.414	2.27644	529.626	4.48707	527.953	3.52664	528.863	6.33134	530.228	9.4078	527.953	-0.02882	528.863	0.95244	530.228	2.69958	528.682	11.1106	532.108	7.82411	530.692	11.2377	528.682	-0.10116	532.108	0.37178	530.692	4.11788
529.538	4.7673	529.414	9.05446	530.626	17.9925	529.538	0.01454	529.414	2.16295	530.626	4.50298	528.953	3.53121	529.863	6.23668	531.228	9.26985	528.953	-0.01469	529.863	0.937	531.228	2.70255	529.682	11.1289	533.108	7.78748	531.692	11.0284	529.682	-0.07912	533.108	0.35086	531.692	4.09101
530.538	4.76319	530.414	8.83747	531.626	17.7622	530.538	0.02535	530.414	2.0221	531.626	4.50657	529.953	3.53211	530.863	6.14369	532.228	9.13208	529.953	0.00599	530.863	0.92039	532.228	2.6945	530.682	11.1419	534.108	7.75258	532.692	10.8195	530.682	-0.05217	534.108	0.32957	532.692	4.05408
531.538	4.75773	531.414	8.63497	532.626	17.5326	531.538	0.02788	531.414	1.8524	532.626	4.49101	530.953	3.52907	531.863	6.05142	533.228	8.99526	530.953	0.02282	531.863	0.8976	533.228	2.67778	531.682	11.1499	535.108	7.71991	533.692	10.6085	531.682	-0.02951	535.108	0.30761	533.692	4.00347
532.538	4.75254	532.414	8.45132	533.626	17.3033	532.538	0.02317	532.414	1.65791	533.626	4.45816	531.953	3.52371	532.863	5.96197	534.228	8.85982	531.953	0.02829	532.863	0.86718	534.228	2.65758	532.682	11.1544	536.108	7.6897	534.692	10.3997	532.682	-0.01739	536.108	0.28489	534.692	3.93814
533.538	4.74885	533.414	8.287	534.626	17.0768	533.538	0.01293	533.414	1.44421	534.626	4.41762	532.953	3.51855	533.863	5.87668	535.228	8.72555	532.953	0.02141	533.863	0.8306	535.228	2.63908	533.682	11.1579	537.108	7.66204	535.692	10.1959	533.682	-0.02196	537.108	0.26156	535.692	3.85969
534.538	4.74774	534.414	8.14427	535.626	16.8536	534.538	-0.00266	534.414	1.22422	535.626	4.38044	533.953	3.51579	534.863	5.79521	536.228	8.59162	533.953	0.00467	534.863	0.79004	536.228	2.62515	534.682	11.1644	538.108	7.63697	536.692	9.99912	534.682	-0.04637	538.108	0.23802	536.692	3.77244
535.538	4.75003	535.414	8.02458	536.626	16.6323	535.538	-0.01973	535.414	1.01434	536.626	4.35279	534.953	3.51715	535.863	5.71785	537.228	8.45832	534.953	-0.01942	535.863	0.74778	537.228	2.61616	535.682	11.1771	539.108	7.61457	537.692	9.80898	535.682	-0.08249	539.108	0.21492	537.692	3.68214
536.538	4.75516	536.414	7.92528	537.626	16.4114	536.538	-0.0292	536.414	0.82408	537.626	4.33444	535.953	3.52374	536.863	5.64465	538.228	8.3257	535.953	-0.04641	536.863	0.70518	538.228	2.61083	536.682	11.1967	540.108	7.59467	538.692	9.62492	536.682	-0.11242	540.108	0.19278	538.692	3.59505
537.538	4.76074	537.414	7.84506	538.626	16.1903	537.538	-0.02431	537.414	0.66179	538.626	4.32026	536.953	3.53515	537.863	5.57508	539.228	8.19287	536.953	-0.06556	537.863	0.66231	539.228	2.60779	537.682	11.2204	541.108	7.57706	539.692	9.44541	537.682	-0.1178	541.108	0.17206	539.692	3.51567
538.538	4.76404	538.414	7.7813	539.626	15.969	538.538	-0.00759	538.414	0.52847	539.626	4.30326	537.953	3.54849	538.863	5.51014	540.228	8.05967	537.953	-0.06436	538.863	0.61924	540.228	2.6063	538.682	11.2421	542.108	7.56159	540.692	9.26871	538.682	-0.09433	542.108	0.15321	540.692	3.44557
539.538	4.76361	539.414	7.73087	540.626	15.7493	539.538	0.01113	539.414	0.41974	540.626	4.27743	538.953	3.5593	539.863	5.44942	541.228	7.92688	538.953	-0.04062	539.863	0.57441	541.228	2.60589	539.682	11.2573	543.108	7.548	541.692	9.09414	539.682	-0.05749	543.108	0.13644	541.692	3.38367
540.538	4.76014	540.414	7.69151	541.626	15.5315	540.538	0.02126	540.414	0.33084	541.626	4.23919	539.953	3.56413	540.863	5.39305	542.228	7.79378	539.953	-0.00768	540.863	0.52639	542.228	2.60563	540.682	11.2658	544.108	7.536	542.692	8.92155	540.682	-0.03106	544.108	0.12182	542.692	3.32695
541.538	4.75592	541.414	7.66105	542.626	15.316	541.538	0.01892	541.414	0.25717	542.626	4.18883	540.953	3.563	541.863	5.34202	543.228	7.66047	540.953	0.01611	541.863	0.47545	543.228	2.604	541.682	11.2713	545.108	7.52527	543.692	8.75042	541.682	-0.02969	545.108	0.10927	543.692	3.27148
542.538	4.75316	542.414	7.63778	543.626	15.104	542.538	0.00761	542.414	0.19629	543.626	4.13205	541.953	3.5588	542.863	5.29631	544.228	7.52644	541.953	0.02293	542.863	0.42294	544.228	2.59938	542.682	11.2791	546.108	7.51549	544.692	8.58195	542.682	-0.05071	546.108	0.09855	544.692	3.21404
543.538	4.75308	543.414	7.62033	544.626	14.8942	543.538	-0.00703	543.414	0.14765	544.626	4.07865	542.953	3.55478	543.863	5.25571	545.228	7.39351	542.953	0.01503	543.863	0.37194	545.228	2.59125	543.682	11.2923	547.108	7.50643	545.692	8.41712	543.682	-0.08169	547.108	0.08941	545.692	3.15192
544.538	4.75594	544.414	7.60736	545.626	14.6861	544.538	-0.02155	544.414	0.11078	545.626	4.03974	543.953	3.55358	544.863	5.22031	546.228	7.26198	543.953	-0.00524	544.863	0.32705	546.228	2.58029	544.682	11.3118	548.108	7.49815	546.692	8.25496	544.682	-0.11136	548.108	0.08175	546.692	3.08204
545.538	4.76155	545.414	7.59761	546.626	14.4791	545.538	-0.03471	545.414	0.08443	546.626	4.02167	544.953	3.55755	545.863	5.18927	547.228	7.13282	544.953	-0.03564	545.863	0.29072	547.228	2.56704	545.682	11.3362	549.108	7.49071	547.692	8.09581	545.682	-0.13082	549.108	0.07553	547.692	3.00187
546.538	4.7694	546.414	7.59005	547.626	14.2731	546.538	-0.04311	546.414	0.06654	547.626	4.02235	545.953	3.56778	546.863	5.16136	548.228	7.00463	545.953	-0.0651	546.863	0.26275	548.228	2.54974	546.682	11.3626	550.108	7.48407	548.692	7.93993	546.682	-0.13191	550.108	0.07072	548.692	2.90893
547.538	4.77802	547.414	7.58398	548.626	14.0677	547.538	-0.04191	547.414	0.05501	548.626	4.03368	546.953	3.5823	547.863	5.13598	549.228	6.8759	546.953	-0.07547	547.863	0.24128	549.228	2.52349	547.682	11.3872	551.108	7.47802	549.692	7.78884	547.682	-0.11148	551.108	0.06726	549.692	2.80203
548.538	4.78542	548.414	7.57885	549.626	13.8617	548.538	-0.03077	548.414	0.04794	549.626	4.04823	547.953	3.59608	548.863	5.11262	550.228	6.74861	547.953	-0.05791	548.863	0.22337	550.228	2.48287	548.682	11.4063	552.108	7.47217	550.692	7.64533	548.682	-0.07931	552.108	0.06487	550.692	2.68258
549.538	4.79015	549.414	7.57428	550.626	13.6553	549.538	-0.0167	549.414	0.04384	550.626	4.06233	548.953	3.60435	549.863	5.09079	551.228	6.62256	548.953	-0.02378	549.863	0.20649	551.228	2.42501	549.682	11.4194	553.108	7.46614	551.692	7.5086	549.682	-0.0533	553.108	0.06303	551.692	2.55094
550.538	4.79249	550.414	7.57003	551.626	13.4493	550.538	-0.0083	550.414	0.04158	551.626	4.07355	549.953	3.60593	550.863	5.07066	552.228	6.49926	549.953	0.00519	550.863	0.18996	552.228	2.35474	550.682	11.4289	554.108	7.45964	552.692	7.37915	550.682	-0.04495	554.108	0.06094	552.692	2.41009
551.538	4.79403	551.414	7.56596	552.626	13.2428	551.538	-0.00867	551.414	0.0402	552.626	4.07619	550.953	3.60347	551.863	5.05246	553.228	6.38054	550.953	0.01565	551.863	0.17434	553.228	2.28469	551.682	11.4383	555.108	7.45277	553.692	7.25889	551.682	-0.0522	555.108	0.05775	553.692	2.26673
552.538	4.7964	552.414	7.56202	553.626	13.0342	552.538	-0.01609	552.414	0.03906	553.626	4.0607	551.953	3.6009	552.863	5.03594	554.228	6.26555	551.953	0.0069	552.863	0.16008	554.228	2.22838	552.682	11.4503	556.108	7.44592	554.692	7.14668	552.682	-0.06811	556.108	0.05282	554.692	2.12576
553.538	4.80068	553.414	7.5582	554.626	12.8265	553.538	-0.02614	553.414	0.03785	554.626	4.01954	552.953	3.60149	553.863	5.02066	555.228	6.1527	552.953	-0.01413	553.863	0.14683	555.228	2.19491	553.682	11.4657	557.108	7.43963	555.692	7.04216	553.682	-0.08636	557.108	0.04585	555.692	1.99325
554.538	4.80661	554.414	7.55452	555.626	12.6223	554.538	-0.03098	554.414	0.03628	555.626	3.95458	553.953	3.6066	554.863	5.00648	556.228	6.04079	553.953	-0.0358	554.863	0.13345	556.228	2.18533	554.682	11.4844	558.108	7.43448	556.692	6.94519	554.682	-0.09954	558.108	0.03707	556.692	1.87405
555.538	4.81226	555.414	7.55101	556.626	12.4217	555.538	-0.02341	555.414	0.03384	556.626	3.87813	554.953	3.61499	555.863	4.99373	557.228	5.92919	554.953	-0.0445	555.863	0.11831	557.228	2.19233	555.682	11.5048	559.108	7.43084	557.692	6.85387	555.682	-0.10041	559.108	0.02713	557.692	1.76789
556.538	4.81515	556.414	7.54782	557.626	12.2248	556.538	-0.00422	556.414	0.03001	557.626	3.80963	555.953	3.62307	556.863	4.98273	558.228	5.81703	555.953	-0.03218	556.863	0.10004	558.228	2.20425	556.682	11.524	560.108	7.42885	558.692	6.76756	556.682	-0.08803	560.108	0.01699	558.692	1.67306
557.538	4.81387	557.414	7.54508	558.626	12.0312	557.538	0.01562	557.414	0.02476	558.626	3.7691	556.953	3.62694	557.863	4.97383	559.228	5.70577	556.953	-0.00511	557.863	0.07888	559.228	2.20996	557.682	11.5398	561.108	7.42841	559.692	6.68464	557.682	-0.07023	561.108	0.00784	559.692	1.58499
558.538	4.80982	558.414	7.54292	559.626	11.839	558.538	0.02193	558.414	0.01883	559.626	3.76943	557.953	3.62535	558.863	4.96712	560.228	5.59491	557.953	0.01862	558.863	0.05674	560.228	2.20251	558.682	11.5524	562.108	7.42921	560.692	6.60447	558.682	-0.05754	562.108	0.00075887	560.692	1.49949
559.538	4.80634	559.414	7.54132	560.626	11.6453	559.538	0.01032	559.414	0.01338	560.626	3.81128	558.953	3.6208	559.863	4.9625	561.228	5.48332	558.953	0.0225	559.863	0.03676	561.228	2.17859	559.682	11.5633	563.108	7.43087	561.692	6.52852	559.682	-0.05551	563.108	-0.00348	561.692	1.41499
560.538	4.8064	560.414	7.5402	561.626	11.4491	560.538	-0.01157	560.414	0.00936	561.626	3.8802	559.953	3.61787	560.863	4.95963	562.228	5.37275	559.953	0.00332	560.863	0.0217	562.228	2.13847	560.682	11.5751	564.108	7.43294	562.692	6.4571	560.682	-0.06325	564.108	-0.00444	562.692	1.32966
561.538	4.81072	561.414	7.5394	562.626	11.2495	561.538	-0.02972	561.414	0.00718	562.626	3.95011	560.953	3.62012	561.863	4.95797	563.228	5.26422	560.953	-0.02581	561.863	0.01215	563.228	2.08454	561.682	11.5889	565.108	7.43492	563.692	6.39042	561.682	-0.07548	565.108	-0.00214	563.692	1.24281
562.538	4.81752	562.414	7.53872	563.626	11.046	562.538	-0.03563	562.414	0.00685	563.626	3.99298	561.953	3.62763	562.863	4.95707	564.228	5.15851	561.953	-0.04668	562.863	0.00627	564.228	2.01972	562.682	11.605	566.108	7.43622	564.692	6.32796	562.682	-0.08638	566.108	0.00294	564.692	1.15362
563.538	4.82436	563.414	7.53797	564.626	10.8407	563.538	-0.03171	563.414	0.00846	564.626	3.99033	562.953	3.63775	563.863	4.95668	565.228	5.05681	562.953	-0.05243	563.863	0.00161	565.228	1.94676	563.682	11.6229	567.108	7.43632	565.692	6.26993	563.682	-0.09367	567.108	0.00985	565.692	1.06274
564.538	4.83018	564.414	7.53697	565.626	10.637	564.538	-0.02763	564.414	0.01206	565.626	3.94375	563.953	3.64806	564.863	4.95674	566.228	4.95945	563.953	-0.0504	564.863	-0.00271	566.228	1.86699	564.682	11.6423	568.108	7.43491	566.692	6.21669	564.682	-0.1003	568.108	0.01735	566.692	0.97145
565.538	4.83592	565.414	7.53553	566.626	10.4369	565.538	-0.03139	565.414	0.01727	566.626	3.87424	564.953	3.65814	565.863	4.95717	567.228	4.86656	564.953	-0.05201	565.863	-0.00542	567.228	1.78076	565.682	11.6633	569.108	7.432	567.692	6.16863	565.682	-0.11082	569.108	0.02415	567.692	0.88168
566.538	4.84331	566.414	7.53351	567.626	10.2409	566.538	-0.04319	566.414	0.02301	567.626	3.80977	565.953	3.6694	566.863	4.95772	568.228	4.7777	565.953	-0.0619	566.863	-0.00444	568.228	1.68755	566.682	11.687	570.108	7.42795	568.692	6.12607	566.682	-0.12563	570.108	0.02909	568.692	0.79584
567.538	4.85329	567.414	7.53096	568.626	10.048	567.538	-0.05601	567.414	0.0274	568.626	3.76993	566.953	3.68315	567.863	4.95793	569.228	4.69368	566.953	-0.07546	567.863	0.00113	569.228	1.58854	567.682	11.7136	571.108	7.42329	569.692	6.08842	567.682	-0.13884	571.108	0.0314	569.692	0.71486
568.538	4.86512	568.414	7.5281	569.626	9.85638	568.538	-0.0616	568.414	0.02877	569.626	3.75722	567.953	3.69913	568.863	4.9574	570.228	4.61499	567.953	-0.08349	568.863	0.00994	570.228	1.48539	568.682	11.7419	572.108	7.41865	570.692	6.055	568.682	-0.14169	572.108	0.03075	570.692	0.63934
569.538	4.87694	569.414	7.5253	570.626	9.66556	569.538	-0.0551	569.414	0.0265	570.626	3.75967	568.953	3.71551	569.863	4.95594	571.228	4.54217	568.953	-0.07824	569.863	0.0191	571.228	1.38017	569.682	11.7692	573.108	7.41452	571.692	6.02531	569.682	-0.12914	573.108	0.02728	571.692	0.5699
570.538	4.88637	570.414	7.52289	571.626	9.47486	570.538	-0.03722	570.414	0.02144	571.626	3.7612	569.953	3.72939	570.863	4.95366	572.228	4.47484	569.953	-0.05774	570.863	0.02548	572.228	1.27291	570.682	11.7927	574.108	7.41128	572.692	5.99904	570.682	-0.10559	574.108	0.02148	572.692	0.50743
571.538	4.89162	571.414	7.52108	572.626	9.2837	571.538	-0.01532	571.414	0.01527	572.626	3.75158	570.953	3.73816	571.863	4.95097	573.228	4.41222	570.953	-0.02947	571.863	0.02722	573.228	1.16184	571.682	11.8114	575.108	7.40909	573.692	5.97605	571.682	-0.0825	575.108	0.01402	573.692	0.4532
572.538	4.89286	572.414	7.51987	573.626	9.09263	572.538	0.00121	572.414	0.00941	573.626	3.72974	571.953	3.74152	572.863	4.94834	574.228	4.3553	571.953	-0.00611	572.863	0.02451	574.228	1.04878	572.682	11.8265	576.108	7.40803	574.692	5.95588	572.682	-0.06943	576.108	0.00578	574.692	0.40772
573.538	4.89181	573.414	7.51918	574.626	8.90247	573.538	0.00733	573.414	0.00464	574.626	3.70125	572.953	3.74141	573.863	4.94615	575.228	4.30409	572.953	0.00475	573.863	0.01917	575.228	0.93665	573.682	11.8399	577.108	7.40805	575.692	5.9379	573.682	-0.06629	577.108	-0.00246	575.692	0.37088
574.538	4.89053	574.414	7.51891	575.626	8.7139	574.538	0.00407	574.414	0.00095907	575.626	3.67345	573.953	3.74027	574.863	4.94453	576.228	4.2585	573.953	0.00554	574.863	0.01339	576.228	0.83138	574.682	11.8531	578.108	7.40912	576.692	5.92132	574.682	-0.0654	578.108	-0.00996	576.692	0.34159
575.538	4.89046	575.414	7.51898	576.626	8.52683	575.538	-0.00372	575.414	-0.0024	576.626	3.65184	574.953	3.73933	575.863	4.94343	577.228	4.21804	574.953	0.00387	575.863	0.00875	577.228	0.73889	575.682	11.8659	579.108	7.41115	577.692	5.90545	575.682	-0.06177	579.108	-0.01605	577.692	0.31803
576.538	4.89206	576.414	7.5194	577.626	8.34127	576.538	-0.01222	576.414	-0.00632	577.626	3.63881	575.953	3.73864	576.863	4.94272	578.228	4.18189	575.953	0.00258	576.863	0.00583	578.228	0.66174	576.682	11.8779	580.108	7.41397	578.692	5.89017	576.682	-0.06003	580.108	-0.02024	578.692	0.29836
577.538	4.89543	577.414	7.52027	578.626	8.15593	577.538	-0.0219	577.414	-0.0112	578.626	3.63367	576.953	3.73859	577.863	4.94222	579.228	4.14928	576.953	-0.00379	577.863	0.00423	579.228	0.59759	577.682	11.8906	581.108	7.41725	579.692	5.87537	577.682	-0.07019	581.108	-0.02234	579.692	0.28027
578.538	4.90112	578.414	7.52165	579.626	7.9704	578.538	-0.03563	578.414	-0.0165	579.626	3.63363	577.953	3.74085	578.863	4.94186	580.228	4.11981	577.953	-0.02162	578.863	0.0031	580.228	0.54086	578.682	11.907	582.108	7.42057	580.692	5.86108	578.682	-0.09618	582.108	-0.02232	580.692	0.26183
579.538	4.90988	579.414	7.52352	580.626	7.78441	579.538	-0.05192	579.414	-0.0207	580.626	3.63427	578.953	3.74788	579.863	4.94161	581.228	4.09324	578.953	-0.04971	579.863	0.00182	581.228	0.48511	579.682	11.9295	583.108	7.42352	581.692	5.84767	579.682	-0.12719	583.108	-0.02045	581.692	0.24202
580.538	4.92146	580.414	7.52569	581.626	7.59724	580.538	-0.06254	580.414	-0.02174	581.626	3.62956	579.953	3.76038	580.863	4.9415	582.228	4.0696	579.953	-0.07439	580.863	0.00026207	582.228	0.42603	580.682	11.957	584.108	7.4258	582.692	5.83527	580.682	-0.14486	584.108	-0.01718	582.692	0.22029
581.538	4.9339	581.414	7.52773	582.626	7.41095	581.538	-0.05902	581.414	-0.01792	582.626	3.61135	580.953	3.77623	581.863	4.94155	583.228	4.04925	580.953	-0.08092	581.863	-0.00117	583.228	0.36335	581.682	11.9852	585.108	7.42734	583.692	5.8242	581.682	-0.14015	585.108	-0.01307	583.692	0.19723
582.538	4.94416	582.414	7.52913	583.626	7.22689	582.538	-0.04174	582.414	-0.00909	583.626	3.56999	581.953	3.7912	582.863	4.94171	584.228	4.03221	581.953	-0.06464	582.863	-0.0019	584.228	0.29959	582.682	12.0109	586.108	7.42826	584.692	5.81467	582.682	-0.11931	586.108	-0.00852	584.692	0.17397
583.538	4.95042	583.414	7.52944	584.626	7.04673	583.538	-0.02149	583.414	0.00315	584.626	3.49605	582.953	3.80136	583.863	4.94189	585.228	4.01843	582.953	-0.03592	583.863	-0.00139	585.228	0.23976	583.682	12.0327	587.108	7.42869	585.692	5.80668	583.682	-0.09666	587.108	-0.00391	585.692	0.15155
584.538	4.95339	584.414	7.52848	585.626	6.8724	584.538	-0.01071	584.414	0.01614	585.626	3.38223	583.953	3.8059	584.863	4.94195	586.228	4.00752	583.953	-0.01173	584.863	0.00073084	586.228	0.18881	584.682	12.0508	588.108	7.42875	586.692	5.80022	584.682	-0.08462	588.108	0.00043858	586.692	0.13132
585.538	4.95563	585.414	7.52627	586.626	6.7043	585.538	-0.01432	585.414	0.02739	586.626	3.2221	584.953	3.80699	585.863	4.94169	587.228	3.99896	584.953	-0.00205	585.863	0.00468	587.228	0.14926	585.682	12.0675	589.108	7.42848	587.692	5.79508	585.682	-0.08373	589.108	0.00434	587.692	0.11426
586.538	4.95979	586.414	7.52309	587.626	6.54415	586.538	-0.02889	586.414	0.03565	587.626	3.011	585.953	3.80748	586.863	4.94095	588.228	3.99212	585.953	-0.00424	586.863	0.01035	588.228	0.11993	586.682	12.0847	590.108	7.42782	588.692	5.79075	586.682	-0.0886	590.108	0.00756	588.692	0.10048
587.538	4.96735	587.414	7.51921	588.626	6.39584	587.538	-0.04647	587.414	0.04107	588.626	2.74996	586.953	3.80881	587.863	4.93959	589.228	3.98661	586.953	-0.00882	587.863	0.01714	589.228	0.09714	587.682	12.1031	591.108	7.42666	589.692	5.78673	587.682	-0.09517	591.108	0.00981	589.692	0.08948
588.538	4.97797	588.414	7.51488	589.626	6.26123	588.538	-0.05747	588.414	0.04442	589.626	2.44235	587.953	3.81082	588.863	4.93754	590.228	3.9822	587.953	-0.0109	588.863	0.02386	590.228	0.07695	588.682	12.1227	592.108	7.42496	590.692	5.78266	588.682	-0.10107	592.108	0.01071	590.692	0.08037
589.538	4.98951	589.414	7.51032	590.626	6.14258	589.538	-0.05466	589.414	0.04631	590.626	2.09955	588.953	3.81317	589.863	4.93489	591.228	3.97878	588.953	-0.01297	589.863	0.02877	591.228	0.05737	589.682	12.1433	593.108	7.42287	591.692	5.77853	589.682	-0.10297	593.108	0.00986	591.692	0.07203
590.538	4.99901	590.414	7.50567	591.626	6.04122	590.538	-0.03882	590.414	0.04668	591.626	1.73949	589.953	3.81618	590.863	4.9319	592.228	3.97633	589.953	-0.01733	590.863	0.03023	592.228	0.0391	590.682	12.1636	594.108	7.42082	592.692	5.77461	590.682	-0.09738	594.108	0.00711	592.692	0.06352
591.538	5.0048	591.414	7.50108	592.626	5.95777	591.538	-0.01976	591.414	0.04481	592.626	1.38583	590.953	3.8201	591.863	4.92894	593.228	3.97474	590.953	-0.02098	591.863	0.02762	593.228	0.02389	591.682	12.1819	595.108	7.41933	593.692	5.77119	591.682	-0.08489	595.108	0.00259	593.692	0.05419
592.538	5.00749	592.414	7.49682	593.626	5.89206	592.538	-0.00954	592.414	0.03971	593.626	1.06494	591.953	3.82433	592.863	4.92641	594.228	3.97383	591.953	-0.02048	592.863	0.02175	594.228	0.01323	592.682	12.1975	596.108	7.41887	594.692	5.76849	592.682	-0.07166	596.108	-0.0034	594.692	0.04387
593.538	5.00955	593.414	7.49325	594.626	5.84174	593.538	-0.01388	593.414	0.03074	594.626	0.79326	592.953	3.82813	593.863	4.92459	595.228	3.97334	592.953	-0.01779	593.863	0.01461	595.228	0.00667	593.682	12.2111	597.108	7.41958	595.692	5.76656	593.682	-0.06756	597.108	-0.01075	595.692	0.03302
594.538	5.01387	594.414	7.49077	595.626	5.80418	594.538	-0.03116	594.414	0.01834	595.626	0.59852	593.953	3.83163	594.863	4.92347	596.228	3.97312	593.953	-0.01869	594.863	0.00821	596.228	0.00241	594.682	12.2255	598.108	7.42134	596.692	5.76532	594.682	-0.07888	598.108	-0.02002	596.692	0.02192
595.538	5.02243	595.414	7.48963	596.626	5.77616	595.538	-0.05482	595.414	0.0043	596.626	0.44873	594.953	3.83605	595.863	4.92291	597.228	3.97307	594.953	-0.02667	595.863	0.00367	597.228	0.00031715	595.682	12.2433	599.108	7.42374	597.692	5.76475	595.682	-0.10024	599.108	-0.03286	597.692	0.01114
596.538	5.03548	596.414	7.48987	597.626	5.75546	596.538	-0.07391	596.414	-0.00867	597.626	0.32492	595.953	3.84246	596.863	4.92268	598.228	3.97306	595.953	-0.03633	596.863	0.00118	598.228	1.225e-07	596.682	12.265	600.108	7.42642	598.692	5.76467	596.682	-0.11522	600.108	-0.05159	598.692	0.00222
597.538	5.05092	597.414	7.49124	598.626	5.74095	597.538	-0.07629	597.414	-0.01801	598.626	0.22839	596.953	3.84985	597.863	4.92263			596.953	-0.03461	597.863	8.2831e-05			597.682	12.2879	601.108	7.42928			597.682	-0.10962	601.108	-0.07986
598.538	5.06473	598.414	7.49331			598.538	-0.05842	598.414	-0.02283			597.953	3.85502	598.863	4.92267			597.953	-0.014	598.863	-0.00113			598.682	12.3075	602.108	7.43232			598.682	-0.0835	602.108	-0.12337
599.538	5.07372	599.414	7.49567			599.538	-0.03146	599.414	-0.02404			598.953	3.85471	599.863	4.92287			598.953	0.01657	599.863	-0.00329			599.682	12.3208	603.108	7.43638			599.682	-0.05203	603.108	-0.20391
600.538	5.07779	600.414	7.4981			600.538	-0.01159	600.414	-0.0244			599.953	3.84859	600.863	4.92338			599.953	0.03716	600.863	-0.00744			600.682	12.328					600.682	-0.03601
601.538	5.07935	601.414	7.50057			601.538	-0.0062	601.414	-0.02482			600.953	3.83953	601.863	4.92445			600.953	0.03097	601.863	-0.01519			601.682	12.3321					601.682	-0.05447
602.538	5.08069	602.414	7.5032			602.538	-0.00864	602.414	-0.02984			601.953	3.83109	602.863	4.92682			601.953	-0.01323	602.863	-0.03929			602.682	12.3365					602.682	-0.12383
603.538	5.08325	603.414	7.50832			603.538	-0.01728	603.414	-0.14372			602.953	3.82559	603.863	4.94056			602.953	-0.11063	603.863	-0.37288			603.682	12.3449					603.682	-0.2882
												603.953	3.82701					603.953	-0.33331

## Sheet: Fig.3（A）
temperature	DTG
30.538	-0.01025	0.000447065	9.0625e-06	1.05365e-10	6.30257e-46	3.69724e-12	8.53608e-32	2.8503e-140	2.6816e-94	3.06671e-93	1.1812e-139	1.0973e-80	7.30137e-69	3.13418e-41	3.3975e-90	4.1078e-117	1.4798e-129	1.259e-200	0	0	0	0	0	0	0	5.2912e-245	3.8778e-152	0	0	0	0
31.538	0.1472	0.14708	1.54369e-05	2.32775e-10	1.14252e-44	6.99879e-12	3.11732e-31	6.2015e-138	7.47106e-93	6.16335e-92	7.5174e-138	1.00484e-79	3.97412e-68	7.57585e-41	1.90753e-89	3.2973e-116	1.2614e-128	2.8257e-199	0	0	0	0	0	0	0	9.353e-244	1.9476e-151	0	0	0	0
32.538	0.08544	0.08549	2.59357e-05	5.06709e-10	1.98565e-43	1.31386e-11	1.12478e-30	1.289e-135	2.02813e-91	1.21253e-90	4.6556e-136	9.07965e-79	2.14324e-67	1.82352e-40	1.06325e-88	2.6253e-115	1.0669e-127	6.2756e-198	0	0	0	0	0	0	0	1.6412e-242	9.7451e-151	0	0	0	0
33.538	0.03338	8.77918e-05	4.298e-05	1.08683e-09	3.30851e-42	2.446e-11	4.00977e-30	2.5596e-133	5.36458e-90	2.33507e-89	2.8059e-134	8.09539e-78	1.14524e-66	4.37082e-40	5.88366e-88	2.0734e-114	8.9546e-127	1.3791e-196	0	0	0	0	0	0	0	2.8587e-241	4.8579e-150	0	0	0	0
34.538	-0.00924	1.59292e-10	7.02526e-05	2.29691e-09	5.28512e-41	4.51589e-11	1.41232e-29	4.8556e-131	1.38261e-88	4.40188e-88	1.6456e-132	7.12204e-77	6.06334e-66	1.04325e-39	3.23231e-87	1.6243e-113	7.4574e-126	2.999e-195	0	0	0	0	0	0	0	4.9428e-240	2.4126e-149	0	0	0	0
35.538	-0.04309	5.10652e-19	0.000113263	4.78309e-09	8.0941e-40	8.26823e-11	4.91485e-29	8.7998e-129	3.47211e-87	8.12287e-87	9.3923e-131	6.18258e-76	3.1807e-65	2.47962e-39	1.76291e-86	1.2622e-112	6.1624e-125	6.4529e-194	0	0	0	0	0	0	0	8.4839e-239	1.1937e-148	0	0	0	0
36.538	-0.06808	2.89231e-30	0.000180111	9.81416e-09	1.18843e-38	1.50128e-10	1.68986e-28	1.5236e-126	8.49593e-86	1.46728e-85	5.2166e-129	5.29582e-75	1.6532e-64	5.86887e-39	9.54549e-86	9.7286e-112	5.053e-124	1.3739e-192	0	0	0	0	0	0	0	1.4455e-237	5.8842e-148	0	0	0	0
37.538	-0.08309	2.89437e-44	0.000282503	1.98417e-08	1.67291e-37	2.7033e-10	5.74057e-28	2.52e-124	2.0256e-84	2.59446e-84	2.8196e-127	4.47605e-74	8.51381e-64	1.38324e-38	5.13119e-85	7.4381e-111	4.1112e-123	2.8945e-191	0	0	0	0	0	0	0	2.4449e-236	2.8897e-147	0	0	0	0
38.538	-0.0884	5.11744e-61	0.000437053	3.95261e-08	2.25767e-36	4.82731e-10	1.92674e-27	3.9821e-122	4.7057e-83	4.4907e-83	1.4831e-125	3.73297e-73	4.34425e-63	3.24648e-38	2.73835e-84	5.6409e-110	3.3191e-122	6.034e-190	0	0	0	0	0	0	0	4.1048e-235	1.4138e-146	0	0	0	0
39.538	-0.08573	1.59861e-80	0.000666919	7.75836e-08	2.92107e-35	8.54867e-10	6.3893e-27	6.0113e-120	1.06517e-81	7.60874e-82	7.5911e-124	3.07194e-72	2.19634e-62	7.58754e-38	1.45081e-83	4.2434e-109	2.6589e-121	1.2447e-188	0	0	0	0	0	0	0	6.8414e-234	6.8913e-146	0	0	0	0
40.538	-0.07731	8.8231e-103	0.001	1.5005e-07	3.62339e-34	1.50132e-09	2.09338e-26	8.6694e-118	2.34932e-80	1.26195e-80	3.7812e-122	2.49442e-71	1.10021e-61	1.76588e-37	7.63106e-83	3.1663e-108	2.1135e-120	2.5405e-187	0	0	0	0	0	0	0	1.1319e-232	3.3465e-145	0	0	0	0
41.538	-0.06561	8.6037e-128	0.00149	2.85946e-07	4.30903e-33	2.61473e-09	6.7765e-26	1.1944e-115	5.04881e-79	2.04883e-79	1.8329e-120	1.99859e-70	5.46071e-61	4.09256e-37	3.98483e-82	2.3435e-107	1.667e-119	5.1311e-186	0	0	0	0	0	0	0	1.8589e-231	1.619e-144	0	0	0	0
42.538	-0.05259	1.4823e-155	0.00218	5.36922e-07	4.91288e-32	4.5161e-09	2.16734e-25	1.5722e-113	1.05721e-77	3.25612e-78	8.646e-119	1.58007e-69	2.68543e-60	9.44498e-37	2.06579e-81	1.7206e-106	1.3047e-118	1.0254e-184	0	0	0	0	0	0	0	3.0305e-230	7.8033e-144	0	0	0	0
43.538	-0.03954	4.5122e-186	0.00315	9.9339e-07	5.37013e-31	7.73535e-09	6.84876e-25	1.9769e-111	2.15706e-76	5.06555e-77	3.9689e-117	1.23262e-68	1.30849e-59	2.1706e-36	1.0632e-80	1.253e-105	1.0132e-117	2.0278e-183	0	0	0	0	0	0	0	4.9044e-229	3.747e-143	0	0	0	0
44.538	-0.02746	2.4268e-219	0.00449	1.81096e-06	5.62762e-30	1.31395e-08	2.13826e-24	2.3749e-109	4.28833e-75	7.71409e-76	1.773e-115	9.48806e-68	6.31719e-59	4.96742e-36	5.43243e-80	9.0509e-105	7.8076e-117	3.9679e-182	0	0	0	0	0	0	0	7.8789e-228	1.7926e-142	0	0	0	0
45.538	-0.01677	2.306e-255	0.00631	3.25296e-06	5.65401e-29	2.21339e-08	6.59587e-24	2.7255e-107	8.30692e-74	1.14994e-74	7.7074e-114	7.20652e-67	3.02182e-58	1.13202e-35	2.75565e-79	6.4852e-104	5.9699e-116	7.6828e-181	0	0	0	0	0	0	0	1.2565e-226	8.5434e-142	0	0	0	0
46.538	-0.00742	3.8714e-294	0.00874	5.75742e-06	5.44604e-28	3.69757e-08	2.01024e-23	2.9882e-105	1.5679e-72	1.67802e-73	3.2606e-112	5.40096e-66	1.43221e-57	2.56893e-35	1.38774e-78	4.6092e-103	4.5294e-115	1.4719e-179	0	0	0	0	0	0	0	1.989e-225	4.0566e-141	0	0	0	0
47.538	0.00073268	0	0.01195	1.00406e-05	5.02917e-27	6.12573e-08	6.05321e-23	3.1299e-103	2.88351e-71	2.39691e-72	1.3423e-110	3.99407e-65	6.72574e-57	5.80525e-35	6.93809e-78	3.2494e-102	3.4099e-114	2.7905e-178	0	0	0	0	0	0	0	3.1256e-224	1.919e-140	0	0	0	0
48.538	0.0082	0	0.01611	1.72532e-05	4.4525e-26	1.00642e-07	1.80089e-22	3.1319e-101	5.16715e-70	3.35148e-71	5.3777e-109	2.91446e-64	3.12943e-56	1.30636e-34	3.4437e-77	2.2723e-101	2.5473e-113	5.2346e-177	0	0	0	0	0	0	0	4.8757e-223	9.0438e-140	0	0	0	0
49.538	0.01563	0	0.02143	2.9212e-05	3.77922e-25	1.63977e-07	5.29362e-22	2.994e-99	9.02209e-69	4.58728e-70	2.0966e-107	2.09845e-63	1.44273e-55	2.92737e-34	1.69692e-76	1.5762e-100	1.8881e-112	9.7163e-176	0	0	0	0	0	0	0	7.55e-222	4.2462e-139	0	0	0	0
50.538	0.02373	0	0.02811	4.87342e-05	3.07534e-24	2.64952e-07	1.53738e-21	2.73428e-97	1.53493e-67	6.14617e-69	7.9544e-106	1.49086e-62	6.59019e-55	6.53228e-34	8.30135e-76	1.0845e-99	1.3887e-111	1.7846e-174	0	0	0	0	0	0	0	1.1605e-220	1.9863e-138	0	0	0	0
51.538	0.03334	0	0.03637	8.011e-05	2.39926e-23	4.24553e-07	4.41138e-21	2.38558e-95	2.54447e-66	8.06096e-68	2.9368e-104	1.04514e-61	2.98266e-54	1.45152e-33	4.0317e-75	7.4014e-99	1.0135e-110	3.2434e-173	0	0	0	0	0	0	0	1.7709e-219	9.2564e-138	0	0	0	0
52.538	0.04536	0	0.04642	0.000129754	1.79453e-22	6.74648e-07	1.25063e-20	1.9884e-93	4.10989e-65	1.0349e-66	1.0552e-102	7.22953e-61	1.33753e-53	3.21186e-33	1.94392e-74	5.01052e-98	7.3397e-110	5.8327e-172	0	0	0	0	0	0	0	2.6823e-218	4.2975e-137	0	0	0	0
53.538	0.06057	0	0.05843	0.000207078	1.28682e-21	1.06317e-06	3.50307e-20	1.58333e-91	6.4683e-64	1.30061e-65	3.6893e-101	4.93451e-60	5.94288e-53	7.07721e-33	9.30507e-74	3.36457e-97	5.2741e-109	1.0379e-170	0	0	0	0	0	0	0	4.0332e-217	1.9878e-136	0	0	0	0
54.538	0.0795	0	0.07254	0.000325633	8.84659e-21	1.66155e-06	9.69465e-20	1.20447e-89	9.91918e-63	1.60001e-64	1.2553e-99	3.32335e-59	2.61627e-52	1.55289e-32	4.42194e-73	2.24106e-96	3.7605e-108	1.8275e-169	0	0	0	0	0	0	0	6.0199e-216	9.1601e-136	0	0	0	0
55.538	0.10186	0	0.08884	0.000504549	5.83077e-20	2.57514e-06	2.65081e-19	8.75344e-88	1.48213e-61	1.92678e-63	4.15647e-98	2.20854e-58	1.1412e-51	3.39305e-32	2.08621e-72	1.48066e-95	2.6606e-107	3.1841e-168	0	0	0	0	0	0	0	8.9194e-215	4.2054e-135	0	0	0	0
56.538	0.12652	0	0.1073	0.000770299	3.68441e-19	3.95796e-06	7.16123e-19	6.07741e-86	2.15787e-60	2.2713e-62	1.3393e-96	1.44822e-57	4.93216e-51	7.38268e-32	9.77132e-72	9.7036e-95	1.8678e-106	5.4894e-167	0	0	0	0	0	0	0	1.3119e-213	1.9234e-134	0	0	0	0
57.538	0.15132	0	0.12784	0.00116	2.23204e-18	6.03284e-06	1.91144e-18	4.03103e-84	3.06118e-59	2.62088e-61	4.19961e-95	9.37046e-57	2.11205e-50	1.59959e-31	4.54361e-71	6.30795e-94	1.3011e-105	9.3645e-166	0	0	0	0	0	0	0	1.9153e-212	8.7646e-134	0	0	0	0
58.538	0.17417	0	0.15023	0.00172	1.29636e-17	9.11914e-06	5.04078e-18	2.5543e-82	4.23135e-58	2.96041e-60	1.28149e-93	5.98255e-56	8.96116e-50	3.45127e-31	2.09749e-70	4.06744e-93	8.9934e-105	1.5807e-164	0	0	0	0	0	0	0	2.776e-211	3.9788e-133	0	0	0	0
59.538	0.19408	0	0.17413	0.00251	7.21846e-17	1.36699e-05	1.3134e-17	1.54627e-80	5.69895e-57	3.27333e-59	3.80539e-92	3.76885e-55	3.7672e-49	7.41515e-31	9.61279e-70	2.60155e-92	6.1683e-104	2.6403e-163	0	0	0	0	0	0	0	3.9938e-210	1.7995e-132	0	0	0	0
60.538	0.21119	0	0.19907	0.00361	3.85348e-16	2.03217e-05	3.38112e-17	8.94241e-79	7.47887e-56	3.54289e-58	1.09966e-90	2.34278e-54	1.56915e-48	1.58648e-30	4.37372e-69	1.65051e-91	4.1979e-103	4.3637e-162	0	0	0	0	0	0	0	5.7038e-209	8.1083e-132	0	0	0	0
61.538	0.22707	0	0.22448	0.00512	1.97222e-15	2.99595e-05	8.59979e-17	4.94063e-77	9.56322e-55	3.7537e-57	3.09241e-89	1.43698e-53	6.47599e-48	3.38003e-30	1.97562e-68	1.03869e-90	2.8348e-102	7.1365e-161	0	0	0	0	0	0	0	8.0862e-208	3.6398e-131	0	0	0	0
62.538	0.24379	0	0.24967	0.00715	9.67714e-15	4.38017e-05	2.16112e-16	2.60776e-75	1.19151e-53	3.89307e-56	8.46275e-88	8.69698e-53	2.64814e-47	7.17099e-30	8.85947e-68	6.48376e-90	1.8995e-101	1.1548e-159	0	0	0	0	0	0	0	1.138e-206	1.6278e-130	0	0	0	0
63.538	0.26328	0	0.2739	0.00984	4.55231e-14	6.35079e-05	5.36577e-16	1.31496e-73	1.4465e-52	3.95236e-55	2.25373e-86	5.19379e-52	1.07292e-46	1.51499e-29	3.94424e-67	4.01464e-89	1.263e-100	1.8492e-158	0	0	0	0	0	0	0	1.5898e-205	7.2527e-130	0	0	0	0
64.538	0.2863	0	0.29638	0.01335	2.05309e-13	9.13158e-05	1.31628e-15	6.33449e-72	1.71105e-51	3.92783e-54	5.84077e-85	3.06055e-51	4.30715e-46	3.18725e-29	1.74329e-66	2.46572e-88	8.3325e-100	2.93e-157	0	0	0	0	0	0	0	2.2046e-204	3.2194e-129	0	0	0	0
65.538	0.31273	0	0.31632	0.01785	8.8772e-13	0.00013021	3.19029e-15	2.91521e-70	1.97213e-50	3.82104e-53	1.47304e-83	1.77956e-50	1.71319e-45	6.67718e-29	7.64943e-66	1.50216e-87	5.4549e-99	4.5936e-156	0	0	0	0	0	0	0	3.0349e-203	1.4237e-128	0	0	0	0
66.538	0.34122	0	0.333	0.0235	3.6799e-12	0.00018413	7.63966e-15	1.2817e-68	2.21479e-49	3.63867e-52	3.61523e-82	1.02099e-49	6.7517e-45	1.39297e-28	3.33226e-65	9.07755e-87	3.54337e-98	7.1263e-155	0	0	0	0	0	0	0	4.1473e-202	6.2725e-128	0	0	0	0
67.538	0.36983	0	0.34576	0.0305	1.46247e-11	0.000258217	1.80751e-14	5.38344e-67	2.42357e-48	3.39183e-51	8.63443e-81	5.78005e-49	2.63642e-44	2.89378e-28	1.44112e-64	5.44123e-86	2.28391e-97	1.0939e-153	0	0	0	0	0	0	0	5.6258e-201	2.7532e-127	0	0	0	0
68.538	0.3962	0	0.35412	0.039	5.57226e-11	0.00035911	4.22525e-14	2.16018e-65	2.58408e-47	3.09499e-50	2.00682e-79	3.22878e-48	1.02002e-43	5.98632e-28	6.18746e-64	3.23522e-85	1.46073e-96	1.6616e-152	0	0	0	0	0	0	0	7.5756e-200	1.2039e-126	0	0	0	0
69.538	0.41848	0	0.35772	0.04913	2.03548e-10	0.000495279	9.75858e-14	8.28093e-64	2.68461e-46	2.76449e-49	4.53899e-78	1.77969e-47	3.9102e-43	1.23318e-27	2.6374e-63	1.90804e-84	9.27017e-96	2.4975e-151	0	0	0	0	0	0	0	1.0126e-198	5.2451e-126	0	0	0	0
70.538	0.43533	0	0.35643	0.06098	7.12844e-10	0.000677413	2.22682e-13	3.03267e-62	2.71759e-45	2.41715e-48	9.99052e-77	9.67941e-47	1.48519e-42	2.5297e-27	1.11607e-62	1.11621e-83	5.83759e-95	3.7143e-150	--	0	0	0	0	0	0	1.3437e-197	2.2765e-125	0	0	0	0
71.538	0.4458	0	0.35029	0.07459	2.39339e-09	0.000918837	5.02049e-13	1.06103e-60	2.68047e-44	2.06882e-47	2.1399e-75	5.19459e-46	5.58929e-42	5.16751e-27	4.68876e-62	6.47717e-83	3.6476e-94	5.466e-149	1.5992e-305	0	0	0	0	0	0	1.7699e-196	9.8438e-125	0	0	0	0
72.538	0.44886	0	0.33955	0.08989	7.70414e-09	0.00124	1.11833e-12	3.54642e-59	2.57611e-43	1.73331e-46	4.46041e-74	2.75075e-45	2.08413e-41	1.05116e-26	1.95558e-61	3.72821e-82	2.26157e-93	7.9595e-148	2.9552e-303	0	0	0	0	0	0	2.3142e-195	4.2406e-124	0	0	0	0
73.538	0.44499	0	0.32465	0.10674	2.37753e-08	0.00165	2.46127e-12	1.13243e-57	2.41237e-42	1.42154e-45	9.04759e-73	1.43731e-44	7.69995e-41	2.12925e-26	8.0974e-61	2.12859e-81	1.39136e-92	1.1469e-146	5.3557e-301	0	0	0	0	0	0	3.0037e-194	1.82e-123	0	0	0	0
74.538	0.43685	0	0.30617	0.12489	7.03431e-08	0.00218	5.35193e-12	3.45451e-56	2.20115e-41	1.14123e-44	1.78595e-71	7.41049e-44	2.81867e-40	4.29494e-26	3.32864e-60	1.20549e-80	8.49371e-92	1.6352e-145	9.5187e-299	0	0	0	0	0	0	3.8701e-193	7.782e-123	0	0	0	0
75.538	0.42612	0	0.28479	0.14399	1.9953e-07	0.00286	1.14981e-11	1.00675e-54	1.95696e-40	8.96855e-44	3.43068e-70	3.77001e-43	1.02234e-39	8.62702e-26	1.35843e-59	6.77188e-80	5.14498e-91	2.3069e-144	1.6591e-296	0	0	0	0	0	0	4.9499e-192	3.315e-122	0	0	0	0
76.538	0.41478	0	0.26129	0.16356	5.42607e-07	0.00372	2.44064e-11	2.80293e-53	1.69527e-39	6.89925e-43	6.41311e-69	1.8925e-42	3.67398e-39	1.72559e-25	5.50379e-59	3.77341e-79	3.09241e-90	3.2204e-143	2.836e-294	0	0	0	0	0	0	6.2845e-191	1.4068e-121	0	0	0	0
77.538	0.40601	0	0.23646	0.18308	1.41467e-06	0.0048	5.11854e-11	7.45524e-52	1.43095e-38	5.19534e-42	1.16663e-67	9.37405e-42	1.3082e-38	3.43705e-25	2.21379e-58	2.08562e-78	1.84433e-89	4.4484e-142	4.7541e-292	0	0	0	0	0	0	7.9206e-190	5.9482e-121	0	0	0	0
78.538	0.40204	0	0.21106	0.20191	3.53604e-06	0.00615	1.0606e-10	1.89439e-50	1.17688e-37	3.82963e-41	2.06527e-66	4.5816e-41	4.61533e-38	6.81723e-25	8.84023e-58	1.14344e-77	1.09146e-88	6.0802e-141	7.8157e-290	0	0	0	0	0	0	9.9094e-189	2.5055e-120	0	0	0	0
79.538	0.40323	0	0.18582	0.21942	8.47366e-06	0.0078	2.17131e-10	4.59868e-49	9.43125e-37	2.76333e-40	3.55792e-65	2.20956e-40	1.61334e-37	1.34649e-24	3.50462e-57	6.21829e-77	6.40924e-88	8.2233e-140	1.2601e-287	0	0	0	0	0	0	1.2307e-187	1.0515e-119	0	0	0	0
80.538	0.40666	0	0.16136	0.23494	1.94678e-05	0.00981	4.39191e-10	1.06649e-47	7.36429e-36	1.95182e-39	5.96474e-64	1.05146e-39	5.58783e-37	2.64831e-24	1.37934e-56	3.35432e-76	3.73449e-87	1.1005e-138	1.9923e-285	0	0	0	0	0	0	1.5172e-186	4.396e-119	0	0	0	0
81.538	0.40645	0	0.13821	0.24787	4.28799e-05	0.01225	8.77706e-10	2.36284e-46	5.60297e-35	1.34952e-38	9.73115e-63	4.93715e-39	1.91758e-36	5.18691e-24	5.38953e-56	1.7948e-75	2.15916e-86	1.4573e-137	3.0893e-283	0	0	0	0	0	0	1.8568e-185	1.831e-118	0	0	0	0
82.538	0.39888	0	0.11676	0.25768	9.05487e-05	0.01516	1.73304e-09	5.00118e-45	4.15367e-34	9.13377e-38	1.54495e-61	2.28749e-38	6.52015e-36	1.01163e-23	2.09066e-55	9.52584e-75	1.2387e-85	1.9096e-136	4.6978e-281	0	0	0	0	0	0	2.2557e-184	7.5981e-118	0	0	0	0
83.538	0.38638	0	0.0973	0.26394	0.000183317	0.0186	3.38089e-09	1.01127e-43	3.00035e-33	6.05136e-37	2.38693e-60	1.04578e-37	2.19662e-35	1.96475e-23	8.0513e-55	5.01497e-74	7.05142e-85	2.476e-135	7.0059e-279	0	0	0	0	0	0	2.7202e-183	3.1412e-117	0	0	0	0
84.538	0.3737	0	0.07997	0.26639	0.000355808	0.02264	6.51654e-09	1.95353e-42	2.11173e-32	3.92453e-36	3.58874e-59	4.71759e-37	7.33239e-35	3.79983e-23	3.07823e-54	2.61885e-73	3.98303e-84	3.1766e-134	1.0246e-276	0	0	0	0	0	0	3.2563e-182	1.2938e-116	0	0	0	0
85.538	0.36236	0	0.06483	0.26492	0.000662095	0.02733	1.24099e-08	3.6052e-41	1.4482e-31	2.49147e-35	5.25075e-58	2.0999e-36	2.4251e-34	7.31804e-23	1.16839e-53	1.35654e-72	2.23244e-83	4.0327e-133	1.4696e-274	0	0	0	0	0	--	3.8696e-181	5.3087e-116	0	0	0	0
86.538	0.34988	0	0.05184	0.25959	0.00118	0.03271	2.33496e-08	6.3562e-40	9.67715e-31	1.54829e-34	7.47615e-57	9.22303e-36	7.94708e-34	1.40345e-22	4.40275e-53	6.96993e-72	1.24157e-82	5.0658e-132	2.0672e-272	0	0	0	0	0	3.3909e-306	4.5647e-180	2.1702e-115	0	0	0	0
87.538	0.33428	0	0.04089	0.25063	0.00202	0.03883	4.34067e-08	1.07059e-38	6.30073e-30	9.41856e-34	1.03588e-55	3.99713e-35	2.58035e-33	2.68024e-22	1.64707e-52	3.55225e-71	6.85163e-82	6.2967e-131	2.8516e-270	0	0	0	0	0	2.8231e-304	5.3451e-179	8.8386e-115	0	0	0	0
88.538	0.31717	0	0.03181	0.23844	0.00331	0.04572	7.97253e-08	1.72268e-37	3.99725e-29	5.6085e-33	1.39676e-54	1.70931e-34	8.30125e-33	5.09708e-22	6.11721e-52	1.79579e-70	3.75183e-81	7.7446e-130	3.8576e-268	0	0	0	0	0	2.3178e-302	6.2132e-178	3.5863e-114	0	0	0	0
89.538	0.30171	0	0.02441	0.22351	0.00521	0.05337	1.44677e-07	2.64817e-36	2.47091e-28	3.2692e-32	1.83277e-53	7.21259e-34	2.64607e-32	9.65256e-22	2.25551e-51	9.00501e-70	2.03854e-80	9.4254e-129	5.1179e-266	0	0	0	0	0	1.8766e-300	7.1692e-177	1.4497e-113	0	0	0	0
90.538	0.28926	0	0.01847	0.20643	0.00785	0.06179	2.59398e-07	3.88906e-35	1.48826e-27	1.86538e-31	2.3403e-52	3.00303e-33	8.35706e-32	1.82027e-21	8.25634e-51	4.4791e-69	1.09907e-79	1.1351e-127	6.6589e-264	0	0	0	0	0	1.4983e-298	8.2118e-176	5.8383e-113	0	0	0	0
91.538	0.27918	0	0.01379	0.18787	0.01134	0.07095	4.59512e-07	5.45632e-34	8.73426e-27	1.0419e-30	2.90811e-51	1.23375e-32	2.61516e-31	3.41824e-21	3.00042e-50	2.20991e-68	5.87974e-79	1.3525e-126	8.4965e-262	0	0	0	0	0	1.1797e-296	9.3371e-175	2.3424e-112	0	0	0	0
92.538	0.27129	0	0.01015	0.16847	0.01571	0.08078	8.04249e-07	7.3133e-33	4.99459e-26	5.69661e-30	3.51664e-50	5.00141e-32	8.10843e-31	6.39207e-21	1.0825e-49	1.08152e-67	3.12118e-78	1.5948e-125	1.0632e-259	0	0	0	0	0	9.1604e-295	1.0539e-173	9.3632e-112	0	0	0	0
93.538	0.26634	0	0.00737	0.14885	0.02087	0.09122	1.39075e-06	9.36449e-32	2.78291e-25	3.04887e-29	4.1383e-49	2.00058e-31	2.49097e-30	1.19029e-20	3.87726e-49	5.25018e-67	1.64402e-77	1.8607e-124	1.3047e-257	0	0	0	0	0	7.0143e-293	1.1808e-172	3.7287e-111	0	0	0	0
94.538	0.26432	0	0.00528	0.12959	0.02657	0.10215	2.37612e-06	1.14555e-30	1.51086e-24	1.59732e-28	4.73906e-48	7.8962e-31	7.58219e-30	2.20718e-20	1.37871e-48	2.52807e-66	8.59261e-77	2.1481e-123	1.5703e-255	0	0	0	0	0	5.2966e-291	1.3133e-171	1.4793e-110	0	0	0	0
95.538	0.26379	0	0.00373	0.11116	0.03243	0.11344	4.011e-06	1.33875e-29	7.9924e-24	8.19179e-28	5.28128e-47	3.07524e-30	2.28672e-29	4.07563e-20	4.86713e-48	1.20749e-65	4.45625e-76	2.4539e-122	1.8533e-253	0	0	0	0	0	3.9441e-289	1.45e-170	5.8471e-110	0	0	0	0
96.538	0.26308	0	0.0026	0.09396	0.03796	0.12493	6.6896e-06	1.49466e-28	4.1196e-23	4.11242e-27	5.72747e-46	1.18178e-29	6.83323e-29	7.49418e-20	1.70579e-47	5.72075e-65	2.2932e-75	2.7739e-121	2.1452e-251	0	0	0	0	0	2.8964e-287	1.5892e-169	2.3025e-109	0	0	0	0
97.538	0.26189	0	0.00179	0.07825	0.04259	0.13645	1.10233e-05	1.5942e-27	2.06899e-22	2.02091e-26	6.04454e-45	4.48119e-29	2.02317e-28	1.37223e-19	5.93509e-47	2.68844e-64	1.17096e-74	3.1026e-120	2.435e-249	0	0	0	0	0	2.0975e-285	1.729e-168	9.0328e-109	0	0	0	0
98.538	0.26112	0	0.00121	0.06422	0.04582	0.14779	1.79467e-05	1.62443e-26	1.01248e-21	9.7214e-26	6.20785e-44	1.67667e-28	5.93515e-28	2.50208e-19	2.05013e-46	1.25321e-63	5.93297e-74	3.4338e-119	2.7107e-247	0	0	0	0	0	1.4979e-283	1.8673e-167	3.5304e-108	0	0	0	0
99.538	0.26098	0	0.000810482	0.05192	0.04725	0.15874	2.88685e-05	1.58131e-25	4.82774e-21	4.57765e-25	6.20433e-43	6.19016e-28	1.72514e-27	4.54306e-19	7.03051e-46	5.79465e-63	2.98283e-73	3.7605e-118	2.9594e-245	0	0	0	0	0	1.0549e-281	2.0018e-166	1.3747e-107	0	0	0	0
100.538	0.25977	0	0.000534597	0.04137	0.04672	0.1691	4.58802e-05	1.47059e-24	2.24298e-20	2.11003e-24	6.03429e-42	2.25503e-27	4.96833e-27	8.21427e-19	2.39356e-45	2.65771e-62	1.48804e-72	4.0751e-117	3.1685e-243	0	0	0	0	0	7.3264e-280	2.1304e-165	5.3328e-107	0	0	0	0
101.538	0.25522	0	0.000347807	0.03247	0.04429	0.17863	7.20427e-05	1.30654e-23	1.01539e-19	9.52063e-24	5.71128e-41	8.10593e-27	1.41772e-26	1.47898e-18	8.09006e-45	1.2091e-61	7.36591e-72	4.3696e-116	3.3268e-241	0	0	0	0	0	5.0177e-278	2.2506e-164	2.061e-106	0	0	0	0
102.538	0.24744	0	0.000223192	0.02512	0.04025	0.18713	0.000111768	1.10895e-22	4.47886e-19	4.20509e-23	5.26039e-40	2.87509e-26	4.00833e-26	2.65172e-18	2.71463e-44	5.45629e-61	3.61798e-71	4.6363e-115	3.4257e-239	0	0	0	0	0	3.389e-276	2.3602e-163	7.9357e-106	0	0	0	0
103.538	0.23975	0	0.000141269	0.01914	0.03507	0.19441	0.000171321	8.99207e-22	1.92498e-18	1.81809e-22	4.71498e-39	1.00623e-25	1.12287e-25	4.73441e-18	9.0432e-44	2.44236e-60	1.76334e-70	4.8675e-114	3.4594e-237	0	0	0	0	0	2.2572e-274	2.4569e-162	3.0441e-105	0	0	0	0
104.538	0.23609	0	8.81951e-05	0.01438	0.02929	0.2003	0.000259457	6.96569e-21	8.06144e-18	7.69466e-22	4.11261e-38	3.47489e-25	3.11667e-25	8.41737e-18	2.99078e-43	1.08442e-59	8.5277e-70	5.0567e-113	3.426e-235	0	0	0	0	0	1.4826e-272	2.5389e-161	1.1634e-104	0	0	0	0
105.538	0.23762	0	5.43088e-05	0.01064	0.02346	0.20465	0.000388225	5.15497e-20	3.28946e-17	3.18783e-21	3.49086e-37	1.18409e-24	8.57126e-25	1.49025e-17	9.8197e-43	4.77599e-59	4.09219e-69	5.198e-112	3.3274e-233	0	0	0	0	0	9.6031e-271	2.6044e-160	4.4293e-104	0	0	0	0
106.538	0.2412	0	3.29856e-05	0.00776	0.01801	0.20736	0.000573939	3.64456e-19	1.30786e-16	1.2928e-20	2.88352e-36	3.9813e-24	2.33556e-24	2.62734e-17	3.20084e-42	2.08644e-58	1.94854e-68	5.2872e-111	3.1692e-231	0	0	0	0	0	6.1341e-269	2.652e-159	1.6801e-103	0	0	0	0
107.538	0.24081	0	1.9761e-05	0.00557	0.01326	0.20837	0.000838322	2.46163e-18	5.06671e-16	5.13217e-20	2.31789e-35	1.32088e-23	6.30569e-24	4.61259e-17	1.03581e-41	9.04122e-58	9.20638e-68	5.3215e-110	2.9603e-229	0	0	0	0	0	3.8639e-267	2.6807e-158	6.3491e-103	0	0	0	0
108.538	0.23287	0	1.16767e-05	0.00394	0.00936	0.20764	0.00121	1.58839e-17	1.91256e-15	1.99435e-19	1.81316e-34	4.32416e-23	1.68681e-23	8.06393e-17	3.32773e-41	3.8862e-57	4.31615e-67	5.2998e-109	2.7118e-227	0	0	0	0	0	2.4002e-265	2.6899e-157	2.3903e-102	0	0	0	0
109.538	0.21973	0	6.8055e-06	0.00275	0.00633	0.2052	0.00173	9.7915e-17	7.03447e-15	7.58638e-19	1.38025e-33	1.39681e-22	4.47089e-23	1.40385e-16	1.06137e-40	1.65691e-56	2.00786e-66	5.2228e-108	2.4362e-225	0	0	0	0	0	1.4703e-263	2.6793e-156	8.9656e-102	0	0	0	0
110.538	0.20714	0	3.91227e-06	0.00189	0.00411	0.20111	0.00243	5.76632e-16	2.521e-14	2.82488e-18	1.02249e-32	4.45216e-22	1.17413e-22	2.4337e-16	3.36076e-40	7.00733e-56	9.26824e-66	5.0929e-107	2.1464e-223	0	0	0	0	0	8.8823e-262	2.6492e-155	3.3502e-101	0	0	0	0
111.538	0.19908	0	2.21833e-06	0.00128	0.00255	0.19546	0.00338	3.24419e-15	8.80321e-14	1.02967e-17	7.3711e-32	1.40024e-21	3.05513e-22	4.20133e-16	1.05648e-39	2.93956e-55	4.24511e-65	4.914e-106	1.8545e-221	0	0	0	0	0	5.2915e-260	2.6002e-154	1.2472e-100	0	0	0	0
112.538	0.19306	0	1.24066e-06	0.00085417	0.00152	0.18839	0.00465	1.7437e-14	2.99526e-13	3.67388e-17	5.17112e-31	4.34544e-21	7.87659e-22	7.22236e-16	3.29711e-39	1.22318e-54	1.92934e-64	4.6917e-105	1.5714e-219	0	0	0	0	0	3.1087e-258	2.5335e-153	4.6259e-100	0	0	0	0
113.538	0.18448	0	6.84395e-07	0.000561554	0.000869999	0.18007	0.00632	8.95353e-14	9.93012e-13	1.28317e-16	3.53031e-30	1.33065e-20	2.01205e-21	1.23636e-15	1.02155e-38	5.04863e-54	8.70077e-64	4.4324e-104	1.3058e-217	0	0	0	0	0	1.801e-256	2.4504e-152	1.7093e-99	0	0	0	0
114.538	0.1729	0	3.72383e-07	0.000363764	0.000476744	0.17069	0.00848	4.39212e-13	3.20775e-12	4.3871e-16	2.34541e-29	4.02059e-20	5.09254e-21	2.10757e-15	3.1422e-38	2.06697e-53	3.89344e-63	4.1435e-103	1.0642e-215	0	0	0	0	0	1.029e-254	2.3526e-151	6.2923e-99	0	0	0	0
115.538	0.16242	0	1.99849e-07	0.000232182	0.000250463	0.16046	0.01125	2.05832e-12	1.00965e-11	1.46826e-15	1.51636e-28	1.19871e-19	1.27709e-20	3.5776e-15	9.59537e-38	8.39409e-53	1.72877e-62	3.8328e-102	8.5048e-214	0	0	0	0	0	5.7973e-253	2.2422e-150	2.30769e-98	0	0	0	0
116.538	0.15691	0	1.05789e-07	0.000146022	0.000126152	0.14958	0.01475	9.21526e-12	3.09649e-11	4.81015e-15	9.54026e-28	3.52645e-19	3.17326e-20	6.04748e-15	2.90898e-37	3.38135e-52	7.61674e-62	3.5081e-101	6.6659e-212	0	0	0	0	0	3.221e-251	2.1213e-149	8.43183e-98	0	0	0	0
117.538	0.1558	0	5.52345e-08	9.04871e-05	6.09168e-05	0.13829	0.01909	3.94149e-11	9.25323e-11	1.54258e-14	5.84112e-27	1.02367e-18	7.81233e-20	1.01796e-14	8.7553e-37	1.35109e-51	3.32988e-61	3.1773e-100	5.1237e-210	0	0	0	0	0	1.7649e-249	1.9922e-148	3.0693e-97	0	0	0	0
118.538	0.15508	0	2.84452e-08	5.52506e-05	2.82014e-05	0.12679	0.02442	1.61054e-10	2.69428e-10	4.84247e-14	3.48023e-26	2.93211e-18	1.90568e-19	1.70631e-14	2.61609e-36	5.35493e-51	1.4445e-60	2.8474e-99	3.8623e-208	0	0	0	0	0	9.536e-248	1.8573e-147	1.1131e-96	0	0	0	0
119.538	0.15215	0	1.44489e-08	3.32405e-05	1.25169e-05	0.11528	0.03087	6.28694e-10	7.64397e-10	1.48805e-13	2.01789e-25	8.28701e-18	4.60587e-19	2.84812e-14	7.76043e-36	2.10524e-50	6.21774e-60	2.52498e-98	2.8552e-206	0	0	0	0	0	5.0812e-246	1.7188e-146	4.0216e-96	0	0	0	0
120.538	0.14815	0	7.23918e-09	1.97051e-05	5.32617e-06	0.10395	0.03855	2.34458e-09	2.1131e-09	4.47613e-13	1.13858e-24	2.31108e-17	1.10298e-18	4.73404e-14	2.28544e-35	8.20971e-50	2.65568e-59	2.21558e-97	2.07e-204	0	0	0	0	0	2.67e-244	1.579e-145	1.44757e-95	0	0	0	0
121.538	0.1455	0	3.57744e-09	1.15099e-05	2.17282e-06	0.09295	0.04756	8.35311e-09	5.69178e-09	1.31801e-12	6.25183e-24	6.35959e-17	2.61708e-18	7.83571e-14	6.682e-35	3.17563e-49	1.12551e-58	1.92368e-96	1.4718e-202	0	0	0	0	0	1.3836e-242	1.44e-144	5.19107e-95	0	0	0	0
122.538	0.14518	0	1.74375e-09	6.62435e-06	8.49818e-07	0.08243	0.05797	2.84308e-08	1.49383e-08	3.79898e-12	3.34062e-23	1.7268e-16	6.15262e-18	1.29151e-13	1.93952e-34	1.21846e-48	4.73312e-58	1.65271e-95	1.0262e-200	0	0	0	0	0	7.0702e-241	1.3035e-143	1.85459e-94	0	0	0	0
123.538	0.14676	0	8.38349e-10	3.75661e-06	3.18654e-07	0.07249	0.06982	9.24459e-08	3.82016e-08	1.07188e-11	1.73709e-22	4.62651e-16	1.43316e-17	2.11977e-13	5.58897e-34	4.63732e-48	1.97504e-57	1.405e-94	7.0173e-199	0	0	0	0	0	3.5629e-239	1.1714e-142	6.60103e-94	0	0	0	0
124.538	0.14933	0	3.97552e-10	2.09908e-06	1.14552e-07	0.06322	0.08308	2.87173e-07	9.51892e-08	2.96045e-11	8.79014e-22	1.2231e-15	3.3077e-17	3.4646e-13	1.5989e-33	1.75066e-47	8.17769e-57	1.18188e-93	4.7058e-197	0	0	0	0	0	1.7706e-237	1.0449e-141	2.34073e-93	0	0	0	0
125.538	0.15208	0	1.85948e-10	1.1557e-06	3.94804e-08	0.05468	0.09767	8.52231e-07	2.3111e-07	8.00389e-11	4.32858e-21	3.19058e-15	7.56396e-17	5.63884e-13	4.54113e-33	6.55562e-47	3.3598e-56	9.83758e-93	3.0948e-195	--	0	0	0	0	8.6774e-236	9.2527e-141	8.26922e-93	0	0	0	0
126.538	0.15561	0	8.57862e-11	6.26959e-07	1.30452e-08	0.0469	0.11346	2.41618e-06	5.46735e-07	2.11825e-10	2.0743e-20	8.21251e-15	1.71382e-16	9.139e-13	1.28043e-32	2.43502e-46	1.3697e-55	8.1025e-92	1.996e-193	4.9778e-305	0	0	0	0	4.1937e-234	8.1332e-140	2.9104e-92	0	0	0	0
127.538	0.16287	0	3.90366e-11	3.35131e-07	4.13247e-09	0.03989	0.13021	6.54422e-06	1.26026e-06	5.48762e-10	9.67333e-20	2.08584e-14	3.84748e-16	1.47496e-12	3.58427e-32	8.97158e-46	5.5407e-55	6.6034e-91	1.2625e-191	2.616e-302	0	0	0	0	1.9987e-232	7.0968e-139	1.0205e-91	0	0	0	0
128.538	0.17729	0	1.75209e-11	1.7651e-07	1.25505e-09	0.03365	0.14765	1.69334e-05	2.83055e-06	1.39163e-09	4.38991e-19	5.22736e-14	8.55814e-16	2.37048e-12	9.96084e-32	3.27878e-45	2.22399e-54	5.32516e-90	7.8315e-190	1.3366e-299	0	0	0	0	9.3937e-231	6.1471e-138	3.56494e-91	0	0	0	0
129.538	0.19779	0	7.75653e-12	9.16023e-08	3.65432e-10	0.02815	0.16541	4.18589e-05	6.1945e-06	3.45458e-09	1.93871e-18	1.29266e-13	1.88615e-15	3.7937e-12	2.74817e-31	1.18859e-44	8.85783e-54	4.24927e-89	4.7641e-188	6.6396e-297	0	0	0	0	4.3538e-229	5.2855e-137	1.24069e-90	0	0	0	0
130.538	0.21758	0	3.38694e-12	4.68407e-08	1.0201e-10	0.02335	0.18309	9.8853e-05	1.32089e-05	8.39456e-09	8.33195e-18	3.15415e-13	4.11877e-15	6.04593e-12	7.52734e-31	4.27398e-44	3.50066e-53	3.35516e-88	2.8422e-186	3.2067e-294	0	0	0	0	1.99e-227	4.5113e-136	4.30179e-90	0	0	0	0
131.538	0.22844	0	1.45874e-12	2.36005e-08	2.73005e-11	0.01921	0.20023	0.000223023	2.74445e-05	1.99679e-08	3.48463e-17	7.59416e-13	8.91151e-15	9.59479e-12	2.04687e-30	1.52443e-43	1.37278e-52	2.62138e-87	1.6629e-184	1.5057e-291	1.0572e-305	0	0	0	8.9696e-226	3.8223e-135	1.48597e-89	0	0	0	0
132.538	0.22926	0	6.1969e-13	1.17165e-08	7.0047e-12	0.01567	0.21636	0.000480691	5.55609e-05	4.64943e-08	1.41822e-16	1.80416e-12	1.91042e-14	1.51629e-11	5.52576e-30	5.39337e-43	5.34171e-52	2.02658e-86	9.5411e-183	6.874e-289	4.9799e-303	5.716e-306	0	0	3.987e-224	3.2148e-134	5.11381e-89	0	0	0	0
133.538	0.22852	0	2.59658e-13	5.73135e-09	1.72306e-12	0.01268	0.23097	0.000989784	0.0001096	1.05974e-07	5.61705e-16	4.2293e-12	4.05789e-14	2.38616e-11	1.48096e-29	1.89274e-42	2.06247e-51	1.55029e-85	5.3687e-181	3.0511e-286	2.2831e-300	2.0981e-303	0	0	1.7476e-222	2.6841e-133	1.75329e-88	0	0	0	0
134.538	0.23633	0	1.07314e-13	2.76246e-09	4.06354e-13	0.01018	0.24363	0.00195	0.000210657	2.36445e-07	2.16496e-15	9.78274e-12	8.54013e-14	3.73929e-11	3.94047e-29	6.58868e-42	7.90174e-51	1.17349e-84	2.9626e-179	1.3166e-283	1.0187e-297	7.5115e-301	0	0	7.5545e-221	2.2246e-132	5.98877e-88	0	0	0	0
135.538	0.25494	0	4.37461e-14	1.31195e-09	9.18754e-14	0.0081	0.25389	0.00366	0.000394518	5.16407e-07	8.12019e-15	2.23281e-11	1.78083e-13	5.83516e-11	1.04089e-28	2.27501e-41	3.0039e-50	8.78951e-84	1.6033e-177	5.524e-281	4.424e-295	2.6231e-298	0	0	3.2204e-219	1.8302e-131	2.03796e-87	0	0	0	0
136.538	0.27737	0	1.75894e-14	6.13926e-10	1.99153e-14	0.00639	0.26141	0.00657	0.000719921	1.10404e-06	2.96388e-14	5.02851e-11	3.67937e-13	9.06753e-11	2.72967e-28	7.79193e-41	1.13312e-49	6.51427e-83	8.5093e-176	2.2533e-278	1.8698e-292	8.9345e-296	0	0	1.3538e-217	1.4947e-130	6.9092e-87	0	0	0	0
137.538	0.29522	0	6.97577e-15	2.83072e-10	4.13871e-15	0.005	0.26594	0.01127	0.00128	2.31054e-06	1.05277e-13	1.11744e-10	7.53215e-13	1.40313e-10	7.10671e-28	2.64719e-40	4.24127e-49	4.77732e-82	4.429e-174	8.9361e-276	7.6917e-290	2.9683e-293	0	0	5.6121e-216	1.2118e-129	2.33365e-86	0	0	0	0
138.538	0.30655	0	2.72873e-15	1.28605e-10	8.24584e-16	0.00388	0.2673	0.01846	0.00222	4.73338e-06	3.63898e-13	2.45025e-10	1.52777e-12	2.16212e-10	1.83687e-27	8.92074e-40	1.57522e-48	3.46673e-81	2.2607e-172	3.4455e-273	3.0794e-287	9.6189e-291	0	0	2.2943e-214	9.7518e-129	7.85265e-86	0	0	0	0
139.538	0.31447	0	1.05283e-15	5.75706e-11	1.57506e-16	0.00299	0.26544	0.0289	0.00374	9.49209e-06	1.22406e-12	5.30144e-10	3.07036e-12	3.31767e-10	4.71345e-27	2.98191e-39	5.8052e-48	2.48927e-80	1.1317e-170	1.2916e-270	1.1999e-284	3.0403e-288	0	0	9.2497e-213	7.7904e-128	2.63252e-85	0	0	0	0
140.538	0.32127	0	4.00669e-16	2.53935e-11	2.88437e-17	0.00228	0.26044	0.04322	0.00616	1.86331e-05	4.00687e-12	1.13182e-09	6.11384e-12	5.06943e-10	1.20075e-26	9.88704e-39	2.12285e-47	1.76865e-79	5.5557e-169	4.7076e-268	4.5502e-282	9.3734e-286	0	0	3.6774e-211	6.1779e-127	8.79231e-85	0	0	0	0
141.538	0.32824	0	1.50397e-16	1.10364e-11	5.06404e-18	0.00173	0.25247	0.06175	0.00987	3.58046e-05	1.27639e-11	2.38427e-09	1.20624e-11	7.71363e-10	3.03679e-26	3.25173e-38	7.70283e-47	1.24345e-78	2.6748e-167	1.6681e-265	1.6794e-279	2.8187e-283	0	0	1.4418e-209	4.8633e-126	2.92555e-84	0	0	0	0
142.538	0.3383	0	5.56831e-17	4.72617e-12	8.52383e-19	0.0013	0.24181	0.08428	0.01541	6.7348e-05	3.95674e-11	4.95602e-09	2.35801e-11	1.16877e-09	7.62482e-26	1.06082e-37	2.77338e-46	8.65029e-78	1.2629e-165	5.747e-263	6.0326e-277	8.2676e-281	0	0	5.5745e-208	3.8004e-125	9.6981e-84	0	0	0	0
143.538	0.3543	0	2.03346e-17	1.99422e-12	1.37551e-19	0.00096428	0.22883	0.10989	0.02345	0.000124006	1.19363e-10	1.0165e-08	4.56721e-11	1.7635e-09	1.90062e-25	3.43276e-37	9.90822e-46	5.95458e-77	5.8477e-164	1.925e-260	2.109e-274	2.3653e-278	0	0	2.1254e-206	2.948e-124	3.20288e-83	0	0	0	0
144.538	0.37628	0	7.32448e-18	8.29122e-13	2.12807e-20	0.00071187	0.21394	0.13689	0.03477	0.000223508	3.50411e-10	2.05723e-08	8.76497e-11	2.64967e-09	4.70342e-25	1.10185e-36	3.51245e-45	4.05591e-76	2.6554e-162	6.2687e-258	7.176e-272	6.6005e-276	0	0	7.9917e-205	2.27e-123	1.05383e-82	0	0	0	0
145.538	0.40233	0	2.60223e-18	3.39659e-13	3.15645e-21	0.00052117	0.19763	0.1629	0.05022	0.000394343	1.00107e-09	4.10825e-08	1.66664e-10	3.96445e-09	1.15553e-24	3.50818e-36	1.23553e-44	2.73365e-75	1.1825e-160	1.9848e-255	2.3764e-269	1.7966e-273	0	7.1319e-307	2.9633e-203	1.7352e-122	3.45439e-82	0	0	0	0
146.538	0.43272	0	9.11893e-19	1.37104e-13	4.48852e-22	0.000378389	0.18037	0.1852	0.0707	0.000681065	2.78307e-09	8.0952e-08	3.14e-10	5.9067e-09	2.8184e-24	1.10794e-35	4.31244e-44	1.82311e-74	5.1645e-159	6.1096e-253	7.659e-267	4.7697e-271	0	2.1282e-304	1.0835e-201	1.3166e-121	1.1281e-81	0	0	0	0
147.538	0.46651	0	3.15188e-19	5.45301e-14	6.11927e-23	0.000272445	0.16265	0.20115	0.09696	0.00115	7.52945e-09	1.57397e-07	5.8615e-10	8.76355e-09	6.82456e-24	3.4708e-35	1.49356e-43	1.2031e-73	2.212e-157	1.8285e-250	2.4025e-264	1.2351e-268	0	6.2054e-302	3.9072e-200	9.9174e-121	3.67029e-81	0	0	0	0
148.538	0.49729	0	1.07455e-19	2.13699e-14	7.99813e-24	0.000194536	0.14491	0.20872	0.12958	0.00191	1.98234e-08	3.0197e-07	1.08413e-09	1.29476e-08	1.64058e-23	1.0785e-34	5.13272e-43	7.85611e-73	9.2911e-156	5.3204e-248	7.3345e-262	3.1197e-266	0	1.768e-299	1.3894e-198	7.4153e-120	1.18967e-80	0	0	0	0
149.538	0.51882	0	3.61334e-20	8.25183e-15	1.00223e-24	0.000137754	0.12756	0.2069	0.16873	0.00309	5.07891e-08	5.71649e-07	1.98677e-09	1.90489e-08	3.91537e-23	3.32419e-34	1.75026e-42	5.0761e-72	3.8272e-154	1.5051e-245	2.1793e-259	7.6858e-264	0	4.9221e-297	4.8723e-197	5.5039e-119	3.84172e-80	0	0	0	0
150.538	0.53106	0	1.19845e-20	3.13963e-15	1.20404e-25	9.67357e-05	0.11094	0.19594	0.21407	0.0049	1.26631e-07	1.06781e-06	3.60752e-09	2.79076e-08	9.27681e-23	1.01632e-33	5.92222e-42	3.24541e-71	1.5461e-152	4.1397e-243	6.302e-257	1.8469e-261	3.1142e-306	1.339e-294	1.6849e-195	4.0552e-118	1.23595e-79	0	0	0	0
151.538	0.54115	0	3.92068e-21	1.17703e-15	1.38677e-26	6.73676e-05	0.09533	0.17727	0.26465	0.0076	3.07245e-07	1.96814e-06	6.49026e-09	4.07144e-08	2.18211e-22	3.08213e-33	1.98836e-41	2.05317e-70	6.1253e-151	1.107e-240	1.7737e-254	4.3289e-259	1.3497e-303	3.5591e-292	5.7462e-194	2.966e-117	3.96142e-79	0	0	0	0
152.538	0.55553	0	1.26512e-21	4.34787e-16	1.5313e-27	4.65261e-05	0.08093	0.15321	0.31879	0.01155	7.2545e-07	3.57945e-06	1.15694e-08	5.91489e-08	5.09571e-22	9.2715e-33	6.62419e-41	1.28528e-69	2.3798e-149	2.878e-238	4.8584e-252	9.8968e-257	5.6979e-301	9.2439e-290	1.9325e-192	2.1534e-116	1.26495e-78	0	0	0	0
153.538	0.57614	0	4.02651e-22	1.58251e-16	1.62109e-28	3.18657e-05	0.06789	0.12651	0.37417	0.01717	1.66689e-06	6.42355e-06	2.04338e-08	8.55692e-08	1.18137e-21	2.76647e-32	2.18977e-40	7.96141e-69	9.0679e-148	7.2748e-236	1.2952e-249	2.2069e-254	2.3429e-298	2.346e-287	6.4091e-191	1.552e-115	4.02413e-78	0	0	0	0
154.538	0.60251	0	1.26403e-22	5.6754e-17	1.64531e-29	2.16437e-05	0.05626	0.09979	0.42791	0.02501	3.7272e-06	1.13745e-05	3.57589e-08	1.23271e-07	2.71905e-21	8.18803e-32	7.18278e-40	4.87975e-68	3.3884e-146	1.7878e-233	3.3606e-247	4.8002e-252	9.3833e-296	5.8178e-285	2.0961e-189	1.1103e-114	1.2754e-77	0	0	0	0
155.538	0.63286	0	3.91391e-23	2.00552e-17	1.60095e-30	1.45787e-05	0.04607	0.07521	0.47683	0.03564	8.11026e-06	1.98741e-05	6.20028e-08	1.76839e-07	6.21298e-21	2.40387e-31	2.33784e-39	2.95952e-67	1.2417e-144	4.2716e-231	8.4864e-245	1.0184e-249	3.6604e-293	1.4097e-282	6.7607e-188	7.8856e-114	4.0271e-77	0	0	0	0
156.538	0.66306	0	1.19535e-23	6.98295e-18	1.49349e-31	9.73843e-06	0.03727	0.05414	0.51773	0.04973	1.71737e-05	3.42642e-05	1.0652e-07	2.5262e-07	1.4094e-20	7.00032e-31	7.55031e-39	1.77608e-66	4.4625e-143	9.9229e-229	2.0857e-242	2.1073e-247	1.3908e-290	3.3379e-280	2.1503e-186	5.5593e-113	1.26682e-76	0	0	0	0
157.538	0.68828	0	3.60086e-24	2.39569e-18	1.33572e-32	6.45118e-06	0.02979	0.03724	0.54773	0.06791	3.53892e-05	5.82897e-05	1.8132e-07	3.59359e-07	3.17409e-20	2.0221e-30	2.41959e-38	1.05468e-65	1.5728e-141	2.2411e-226	4.989e-240	4.2534e-245	5.1474e-288	7.7226e-278	6.7446e-185	3.8905e-112	3.97017e-76	0	0	0	0
158.538	0.70737	0	1.06991e-24	8.09848e-19	1.14531e-33	4.23809e-06	0.02353	0.02447	0.56462	0.09079	7.09665e-05	9.78458e-05	3.05812e-07	5.09054e-07	7.09671e-20	5.79383e-30	7.69393e-38	6.19722e-65	5.4362e-140	4.921e-224	1.1614e-237	8.3738e-243	1.8555e-285	1.7458e-275	2.0862e-183	2.7027e-111	1.2396e-75	0	0	0	0
159.538	0.7235	0	3.13557e-25	2.69747e-19	9.41502e-35	2.76111e-06	0.01836	0.01536	0.56711	0.11882	0.000138488	0.000162065	5.11041e-07	7.18076e-07	1.57523e-19	1.64667e-29	2.42763e-37	3.60321e-64	1.8427e-138	1.0506e-221	2.6315e-235	1.608e-240	6.515e-283	3.8565e-273	6.3635e-182	1.8638e-110	3.85589e-75	0	0	0	0
160.538	0.73767	0	9.0639e-26	8.85299e-20	7.42013e-36	1.78393e-06	0.01415	0.00921	0.55502	0.15221	0.000262996	0.000264872	8.46156e-07	1.00867e-06	3.47124e-19	4.64219e-29	7.60053e-37	2.073e-63	6.1256e-137	2.1806e-219	5.8029e-233	3.0118e-238	2.2281e-280	8.3241e-271	1.9142e-180	1.2759e-109	1.19493e-74	0	0	0	0
161.538	0.74457	0	2.58429e-26	2.86289e-20	5.60652e-37	1.14301e-06	0.01078	0.00528	0.52927	0.19086	0.000486029	0.000427151	1.38816e-06	1.41092e-06	7.5941e-19	1.29813e-28	2.36121e-36	1.18012e-62	1.997e-135	4.4004e-217	1.2454e-230	5.5022e-236	7.422e-278	1.7556e-268	5.6782e-179	8.6702e-109	3.68925e-74	0	0	0	0
162.538	0.74011	0	7.2677e-27	9.12219e-21	4.06132e-38	7.26284e-07	0.00811	0.00289	0.49178	0.23429	0.000874083	0.000679711	2.25642e-06	1.9653e-06	1.64937e-18	3.60072e-28	7.27866e-36	6.64767e-62	6.3847e-134	8.6334e-215	2.6014e-228	9.8047e-234	2.4081e-275	3.6181e-266	1.661e-177	5.8486e-108	1.13477e-73	0	0	0	0
163.538	0.72883	0	2.01596e-27	2.86401e-21	2.82055e-39	4.5766e-07	0.00603	0.00151	0.44524	0.28152	0.00153	0.00107	3.63409e-06	2.726e-06	3.55642e-18	9.90691e-28	2.22637e-35	3.70536e-61	2.0019e-132	1.6468e-212	5.2884e-226	1.7042e-231	7.6102e-273	7.286e-264	4.7918e-176	3.9163e-107	3.47735e-73	0	0	0	0
164.538	0.71909	0	5.51561e-28	8.85993e-22	1.87798e-40	2.85996e-07	0.00443	0.000754418	0.39277	0.33113	0.00261	0.00165	5.79915e-06	3.76527e-06	7.61304e-18	2.70374e-27	6.75726e-35	2.04365e-60	6.1556e-131	3.0541e-210	1.0463e-223	2.8891e-229	2.3425e-270	1.4337e-261	1.3632e-174	2.6032e-106	1.06161e-72	0	0	0	0
165.538	0.71512	0	1.48845e-28	2.70064e-22	1.19878e-41	1.77239e-07	0.00322	0.000360022	0.33761	0.38125	0.00432	0.00253	9.1691e-06	5.17892e-06	1.61791e-17	7.31927e-27	2.03504e-34	1.11533e-59	1.8562e-129	5.5069e-208	2.0149e-221	4.7774e-227	7.0234e-268	2.7565e-259	3.8244e-173	1.7177e-105	3.22892e-72	0	0	0	0
166.538	0.71709	0	3.9619e-29	8.11117e-23	7.33637e-43	1.08928e-07	0.00231	0.000164136	0.28275	0.4297	0.00696	0.00381	1.43642e-05	7.09341e-06	3.41353e-17	1.96539e-26	6.08137e-34	6.02301e-59	5.4895e-128	9.6537e-206	3.7761e-219	7.7056e-225	2.051e-265	5.1786e-257	1.058e-171	1.1251e-104	9.78416e-72	0	0	0	0
167.538	0.72425	0	1.04016e-29	2.40039e-23	4.30441e-44	6.63894e-08	0.00163	7.14885e-05	0.23074	0.47408	0.01093	0.00568	2.22962e-05	9.67483e-06	7.14995e-17	5.23488e-26	1.80326e-33	3.21842e-58	1.5921e-126	1.6453e-203	6.8877e-217	1.2123e-222	5.834e-263	9.5067e-255	2.8867e-170	7.3156e-104	2.95368e-71	0	0	0	0
168.538	0.73398	0	2.69357e-30	6.99938e-24	2.42124e-45	4.01273e-08	0.00114	2.97459e-05	0.18348	0.512	0.0167	0.00834	3.42905e-05	1.31403e-05	1.4868e-16	1.38306e-25	5.30572e-33	1.70172e-57	4.5283e-125	2.7264e-201	1.2227e-214	1.8602e-220	1.6163e-260	1.7053e-252	7.7666e-169	4.7218e-103	8.88339e-71	0	0	0	0
169.538	0.73996	0	6.87993e-31	2.01103e-24	1.30574e-46	2.40526e-08	0.000791125	1.18243e-05	0.14215	0.54127	0.02482	0.01208	5.22529e-05	1.77721e-05	3.06942e-16	3.62456e-25	1.54902e-32	8.90329e-57	1.2631e-123	4.3925e-199	2.1126e-212	2.7842e-218	4.3618e-258	2.9889e-250	2.0607e-167	3.0253e-102	2.66176e-70	0	0	0	0
170.538	0.73708	0	1.73328e-31	5.69321e-25	6.75093e-48	1.42977e-08	0.000540615	4.49034e-06	0.10731	0.56014	0.0359	0.01727	7.88932e-05	2.39356e-05	6.29086e-16	9.42205e-25	4.48744e-32	4.60925e-56	3.4552e-122	6.8801e-197	3.5524e-210	4.0647e-216	1.1465e-255	5.119e-248	5.3917e-166	1.9242e-101	7.9457e-70	0	0	0	0
[truncated: 433 more rows]

## Sheet: Fig3（B）
TEMPERATURE	DTG
[truncated: 574 more rows]

## Sheet: Fig3 （C）
TEMPERATURE	DTG
[truncated: 568 more rows]

## Sheet: Fig3（D）
TEMPERATURE	DTG
[truncated: 575 more rows]

## Sheet: Fig3E
TEMPERATURE	DTG
[truncated: 572 more rows]

## Sheet: Fig 3（F）
TEMPERATURE	DTG
[truncated: 567 more rows]

## Sheet: Fig3（G）
TEMPERATURE	DTG
[truncated: 574 more rows]

## Sheet: Fig3（H）
TEMPERATURE	DTG
[truncated: 570 more rows]

[truncated: 1 more sheets: Fig3（I）]
