# Supplementary material for: Thermal analysis during partial carbonizing process of rhubarb, moutan and burnet
Source: PLoS One. 2017 Mar 21;12(3):e0173946. doi: 10.1371/journal.pone.0173946 (PMC5360265; doi:10.1371/journal.pone.0173946)
Supplement: S4 Fig — (XLSX) [file pone.0173946.s004.xlsx]

## Sheet: Fig4(A)
1/T	lnda/dt	1/T	lnda/dt	1/T	lnda/dt	1/T	lnda/dt	1/T	lnda/dt	1/T	lnda/dt	1/T	lnda/dt	1/T	lnda/dt	1/T	lnda/dt	1/T	lnda/dt	1/T	lnda/dt	1/T	lnda/dt	1/T	lnda/dt	1/T	lnda/dt	1/T	lnda/dt	1/T	lnda/dt
0.00238	0.423	0.0022	0.979	0.00212	1.872	0.00205	1.022	0.00194	0.861	0.00186	1.536	0.00181	2.058	0.00178	2.168	0.00174	1.755	0.00169	1.409	0.00164	1.098	0.00157	1.081	0.00153	1.299	0.00148	1.35	0.00144	1.03	0.00138	0.938
0.00228	1.283	0.00213	2.42	0.00207	3.802	0.002	2.083	0.00189	1.839	0.00182	3.372	0.00177	4.122	0.00174	3.996	0.0017	2.9	0.00164	2.134	0.00157	1.78	0.00151	1.991	0.00146	2.227	0.00141	1.814	0.00135	1.898	0.00131	2.808
0.00231	1.637	0.00212	4.307	0.00204	8.158	0.00198	5.925	0.00189	3.271	0.00181	5.402	0.00176	7.517	0.00172	7.896	0.00168	5.95	0.00162	3.945	0.00155	3.002	0.00147	3.212	0.00142	3.507	0.00135	2.336	0.00129	3.709	0.00126	4.51

## Sheet: Fig4（B）
1/T	ln(β_x000D_/T2)	1/T	ln(β_x000D_/T2)	1/T	ln(β_x000D_/T2)	1/T	ln(β_x000D_/T2)	1/T	ln(β_x000D_/T2)	1/T	ln(β_x000D_/T2)	1/T	ln(β_x000D_/T2)	1/T	ln(β_x000D_/T2)	1/T	ln(β_x000D_/T2)	1/T	ln(β_x000D_/T2)	1/T	ln(β_x000D_/T2)	1/T	ln(β_x000D_/T2)	1/T	ln(β_x000D_/T2)	1/T	ln(β_x000D_/T2)	1/T	ln(β_x000D_/T2)	1/T	ln(β_x000D_/T2)
0.00238	-10.4713	0.0022	-10.6321	0.00212	-10.7079	0.00205	-10.7711	0.00194	-10.8837	0.00186	-10.97	0.00181	-11.0181	0.00178	-11.0589	0.00174	-11.1025	0.00169	-11.1568	0.00164	-11.2222	0.00157	-11.3006	0.00153	-11.3626	0.00148	-11.4186	0.00144	-11.48	0.00138	-11.5625
0.00228	-9.86331	0.00213	-9.99866	0.00207	-10.0595	0.002	-10.1309	0.00189	-10.242	0.00182	-10.3162	0.00177	-10.3682	0.00174	-10.4081	0.0017	-10.4531	0.00164	-10.52	0.00157	-10.6064	0.00151	-10.6852	0.00146	-10.7529	0.00141	-10.8213	0.00135	-10.9174	0.00131	-10.9804
0.00231	-9.43412	0.00212	-9.60642	0.00204	-9.67954	0.00198	-9.7392	0.00189	-9.83268	0.00181	-9.9257	0.00176	-9.98098	0.00172	-10.0253	0.00168	-10.0733	0.00162	-10.1415	0.00155	-10.2354	0.00147	-10.3332	0.00142	-10.4138	0.00135	-10.5044	0.00129	-10.5902	0.00126	-10.6509

## Sheet: Fig 4（C）
1/T	logβ_x000D_	1/T	logβ_x000D_	1/T	logβ_x000D_	1/T	logβ_x000D_	1/T	logβ_x000D_	1/T	logβ_x000D_	1/T	logβ_x000D_	1/T	logβ_x000D_	1/T	logβ_x000D_	1/T	logβ_x000D_	1/T	logβ_x000D_	1/T	logβ_x000D_	1/T	logβ_x000D_	1/T	logβ_x000D_	1/T	logβ_x000D_	1/T	logβ_x000D_
0.00238	0.69897	0.0022	0.69897	0.00212	0.69897	0.00205	0.69897	0.00194	0.69897	0.00186	0.69897	0.00181	0.69897	0.00178	0.69897	0.00174	0.69897	0.00169	0.69897	0.00164	0.69897	0.00157	0.69897	0.00153	0.69897	0.00148	0.69897	0.00144	0.69897	0.00138	0.69897
0.00228	1	0.00213	1	0.00207	1	0.002	1	0.00189	1	0.00182	1	0.00177	1	0.00174	1	0.0017	1	0.00164	1	0.00157	1	0.00151	1	0.00146	1	0.00141	1	0.00135	1	0.00131	1
0.00231	1.17609	0.00212	1.17609	0.00204	1.17609	0.00198	1.17609	0.00189	1.17609	0.00181	1.17609	0.00176	1.17609	0.00172	1.17609	0.00168	1.17609	0.00162	1.17609	0.00155	1.17609	0.00147	1.17609	0.00142	1.17609	0.00135	1.17609	0.00129	1.17609	0.00126	1.17609

## Sheet: Fig4（D）
1/T	lnda/dt	1/T	lnda/dt	1/T	lnda/dt	1/T	lnda/dt	1/T	lnda/dt	1/T	lnda/dt	1/T	lnda/dt	1/T	lnda/dt	1/T	lnda/dt	1/T	lnda/dt	1/T	lnda/dt	1/T	lnda/dt	1/T	lnda/dt	1/T	lnda/dt	1/T	lnda/dt	1/T	lnda/dt
0.00221	0.406	0.00202	0.722	0.00191	1.249	0.00186	2.028	0.00183	3.06	0.00181	4.008	0.00179	4.64	0.00177	4.366	0.00175	3.376	0.00172	2.471	0.00169	1.754	0.00164	1.207	0.00159	0.996	0.00153	0.996	0.00148	1.186	0.00144	1.65
0.00247	0.701	0.00213	0.87	0.00196	1.586	0.00187	2.513	0.00182	4.429	0.00179	6.472	0.00177	8.62	0.00175	8.979	0.00173	7.336	0.00171	4.661	0.00166	2.955	0.00161	2.091	0.00155	1.775	0.00149	1.86	0.00143	2.176	0.00139	2.534
0.00244	1.417	0.00211	1.691	0.00193	3.587	0.00184	4.914	0.00178	8.81	0.00176	12.517	0.00174	17.277	0.00172	19.973	0.0017	17.824	0.00168	11.064	0.00165	6.093	0.0016	3.65	0.00152	3.039	0.00145	3.292	0.00139	3.65	0.00135	4.176

## Sheet: Fig4(E)
1/T	ln(β_x000D_/T2)	1/T	ln(β_x000D_/T2)	1/T	ln(β_x000D_/T2)	1/T	ln(β_x000D_/T2)	1/T	ln(β_x000D_/T2)	1/T	ln(β_x000D_/T2)	1/T	ln(β_x000D_/T2)	1/T	ln(β_x000D_/T2)	1/T	ln(β_x000D_/T2)	1/T	ln(β_x000D_/T2)	1/T	ln(β_x000D_/T2)	1/T	ln(β_x000D_/T2)	1/T	ln(β_x000D_/T2)	1/T	ln(β_x000D_/T2)	1/T	ln(β_x000D_/T2)	1/T	ln(β_x000D_/T2)
0.00221	-10.62	0.00202	-10.8034	0.00191	-10.9077	0.00186	-10.9649	0.00183	-10.9992	0.00181	-11.023	0.00179	-11.0454	0.00177	-11.0638	0.00175	-11.088	0.00172	-11.1168	0.00169	-11.1603	0.00164	-11.2131	0.00159	-11.2843	0.00153	-11.3605	0.00148	-11.4227	0.00144	-11.482
0.00247	-9.70287	0.00213	-10.0031	0.00196	-10.1678	0.00187	-10.264	0.00182	-10.3199	0.00179	-10.3522	0.00177	-10.3767	0.00175	-10.3961	0.00173	-10.4153	0.00171	-10.4437	0.00166	-10.4949	0.00161	-10.5548	0.00155	-10.6377	0.00149	-10.7224	0.00143	-10.7938	0.00139	-10.8551
0.00244	-9.32446	0.00211	-9.61221	0.00193	-9.7878	0.00184	-9.88418	0.00178	-9.94922	0.00176	-9.97732	0.00174	-10.0026	0.00172	-10.0229	0.0017	-10.0406	0.00168	-10.0651	0.00165	-10.1065	0.0016	-10.1704	0.00152	-10.2682	0.00145	-10.3605	0.00139	-10.4448	0.00135	-10.5147

## Sheet: Fig4(F)
logβ_x000D_	1/T	logβ_x000D_	1/T	logβ_x000D_	1/T	logβ_x000D_	1/T	logβ_x000D_	1/T	logβ_x000D_	1/T	logβ_x000D_	1/T	logβ_x000D_	1/T	logβ_x000D_	1/T	logβ_x000D_	1/T	logβ_x000D_	1/T	logβ_x000D_	1/T	logβ_x000D_	1/T	logβ_x000D_	1/T	logβ_x000D_	1/T	logβ_x000D_	1/T
0.00221	0.69897	0.00202	0.69897	0.00191	0.69897	0.00186	0.69897	0.00183	0.69897	0.00181	0.69897	0.00179	0.69897	0.00177	0.69897	0.00175	0.69897	0.00172	0.69897	0.00169	0.69897	0.00164	0.69897	0.00159	0.69897	0.00153	0.69897	0.00148	0.69897	0.00144	0.69897
0.00247	1	0.00213	1	0.00196	1	0.00187	1	0.00182	1	0.00179	1	0.00177	1	0.00175	1	0.00173	1	0.00171	1	0.00166	1	0.00161	1	0.00155	1	0.00149	1	0.00143	1	0.00139	1
0.00244	1.17609	0.00211	1.17609	0.00193	1.17609	0.00184	1.17609	0.00178	1.17609	0.00176	1.17609	0.00174	1.17609	0.00172	1.17609	0.0017	1.17609	0.00168	1.17609	0.00165	1.17609	0.0016	1.17609	0.00152	1.17609	0.00145	1.17609	0.00139	1.17609	0.00135	1.17609

## Sheet: Fig4(G)
1/T	lnda/dt	1/T	lnda/dt	1/T	lnda/dt	1/T	lnda/dt	1/T	lnda/dt	1/T	lnda/dt	1/T	lnda/dt	1/T	lnda/dt	1/T	lnda/dt	1/T	lnda/dt	1/T	lnda/dt	1/T	lnda/dt	1/T	lnda/dt	1/T	lnda/dt	1/T	lnda/dt	1/T	lnda/dt
0.00244	0.195	0.00206	0.475	0.00193	1.249	0.00187	1.559	0.00182	1.647	0.00177	1.971	0.00173	1.72	0.00169	1.411	0.00163	1.36	0.00159	1.36	0.00155	1.485	0.00151	1.647	0.00148	1.846	0.00145	1.949	0.00142	1.92	0.0014	1.396
0.00255	0.681	0.0021	0.733	0.00193	2.134	0.00187	2.937	0.00181	3.143	0.00176	3.32	0.00172	3.387	0.00167	2.539	0.00161	2.266	0.00156	2.502	0.00152	2.709	0.00148	2.989	0.00145	3.195	0.00142	3.483	0.00139	3.586	0.00136	3.328
0.00257	1.993	0.00213	1.595	0.00192	3.851	0.00185	5.989	0.00179	6.313	0.00174	6.048	0.00169	6.763	0.00165	4.61	0.00159	3.844	0.00153	4.404	0.00148	4.861	0.00144	5.134	0.0014	5.406	0.00137	5.775	0.00134	5.723	0.0013	5.082
--	--	--	--	--	--	--	--	--	--	--	--	--	--	--	--	--	--	--	--	--	--	--	--	--	--	--	--	--	--
--	--	--	--	--	--	--	--	--	--	--	--	--	--	--	--	--	--	--	--	--	--	--	--	--	--	--	--	--	--
--	--	--	--	--	--	--	--	--	--	--	--	--	--	--	--	--	--	--	--	--	--	--	--	--	--	--	--	--	--
--	--	--	--	--	--	--	--	--	--	--	--	--	--	--	--	--	--	--	--	--	--	--	--	--	--	--	--
--	--	--	--	--	--	--	--	--	--	--	--	--	--	--	--	--	--	--	--	--	--	--	--	--	--	--	--
--	--	--	--	--	--	--	--	--	--	--	--	--	--	--	--	--	--	--	--	--	--	--	--	--	--	--	--
--	--	--	--	--	--	--	--	--	--	--	--	--	--	--	--	--	--	--	--	--	--	--	--	--	--
--	--	--	--	--	--	--	--	--	--	--	--	--	--	--	--	--	--	--	--	--	--	--	--	--	--
--	--	--	--	--	--	--	--	--	--	--	--	--	--	--	--	--	--	--	--	--	--	--	--	--	--
--	--	--	--	--	--	--	--	--	--	--	--	--	--	--	--	--	--	--	--	--	--	--	--
--	--	--	--	--	--	--	--	--	--	--	--	--	--	--	--	--	--	--	--	--	--	--	--
--	--	--	--	--	--	--	--	--	--	--	--	--	--	--	--	--	--	--	--	--	--	--	--
--	--	--	--	--	--	--	--	--	--	--	--	--	--	--	--	--	--	--	--	--	--
--	--	--	--	--	--	--	--	--	--	--	--	--	--	--	--	--	--	--	--	--	--
--	--	--	--	--	--	--	--	--	--	--	--	--	--	--	--	--	--	--	--	--	--
--	--	--	--	--	--	--	--	--	--	--	--	--	--	--	--	--	--	--	--
--	--	--	--	--	--	--	--	--	--	--	--	--	--	--	--	--	--	--	--
--	--	--	--	--	--	--	--	--	--	--	--	--	--	--	--	--	--	--	--
--	--	--	--	--	--	--	--	--	--	--	--	--	--	--	--	--	--
--	--	--	--	--	--	--	--	--	--	--	--	--	--	--	--	--	--
--	--	--	--	--	--	--	--	--	--	--	--	--	--	--	--	--	--
--	--	--	--	--	--	--	--	--	--	--	--	--	--	--	--
--	--	--	--	--	--	--	--	--	--	--	--	--	--	--	--
--	--	--	--	--	--	--	--	--	--	--	--	--	--	--	--
--	--	--	--	--	--	--	--	--	--	--	--	--	--
--	--	--	--	--	--	--	--	--	--	--	--	--	--
--	--	--	--	--	--	--	--	--	--	--	--	--	--
--	--	--	--	--	--	--	--	--	--	--	--
--	--	--	--	--	--	--	--	--	--	--	--
--	--	--	--	--	--	--	--	--	--	--	--
--	--	--	--	--	--	--	--	--	--
--	--	--	--	--	--	--	--	--	--
--	--	--	--	--	--	--	--	--	--
--	--	--	--	--	--	--	--
--	--	--	--	--	--	--	--
--	--	--	--	--	--	--	--
--	--	--	--	--	--
--	--	--	--	--	--
--	--	--	--	--	--
--	--	--	--
--	--	--	--
--	--	--	--
--	--
--	--
--	--

## Sheet: Fig4 (H)
1/T	ln(β_x000D_/T2)	1/T	ln(β_x000D_/T2)	1/T	ln(β_x000D_/T2)	1/T	ln(β_x000D_/T2)	1/T	ln(β_x000D_/T2)	1/T	ln(β_x000D_/T2)	1/T	ln(β_x000D_/T2)	1/T	ln(β_x000D_/T2)	1/T	ln(β_x000D_/T2)	1/T	ln(β_x000D_/T2)	1/T	ln(β_x000D_/T2)	1/T	ln(β_x000D_/T2)	1/T	ln(β_x000D_/T2)	1/T	ln(β_x000D_/T2)	1/T	ln(β_x000D_/T2)	1/T	ln(β_x000D_/T2)
0.00244	-10.4197	0.00206	-10.7597	0.00193	-10.8864	0.00187	-10.9508	0.00182	-11.008	0.00177	-11.0613	0.00173	-11.106	0.00169	-11.1626	0.00163	-11.2255	0.00159	-11.2767	0.00155	-11.3351	0.00151	-11.3835	0.00148	-11.4227	0.00145	-11.4621	0.00142	-11.5007	0.0014	-11.5396
0.00255	-9.63876	0.0021	-10.0322	0.00193	-10.1946	0.00187	-10.2653	0.00181	-10.3274	0.00176	-10.3828	0.00172	-10.4296	0.00167	-10.488	0.00161	-10.557	0.00156	-10.6205	0.00152	-10.6758	0.00148	-10.7275	0.00145	-10.7739	0.00142	-10.8193	0.00139	-10.8589	0.00136	-10.8949
0.00257	-9.22091	0.00213	-9.59759	0.00192	-9.80111	0.00185	-9.87653	0.00179	-9.93812	0.00174	-9.99543	0.00169	-10.0523	0.00165	-10.1099	0.00159	-10.1868	0.00153	-10.2619	0.00148	-10.3241	0.00144	-10.3824	0.0014	-10.4284	0.00137	-10.4829	0.00134	-10.5285	0.0013	-10.5768

## Sheet: Fig4(I)
1/T	logβ_x000D_	1/T	logβ_x000D_	1/T	logβ_x000D_	1/T	logβ_x000D_	1/T	logβ_x000D_	1/T	logβ_x000D_	1/T	logβ_x000D_	1/T	logβ_x000D_	1/T	logβ_x000D_	1/T	logβ_x000D_	1/T	logβ_x000D_	1/T	logβ_x000D_	1/T	logβ_x000D_	1/T	logβ_x000D_	1/T	logβ_x000D_	1/T	logβ_x000D_
0.00244	0.69897	0.00206	0.69897	0.00193	0.69897	0.00187	0.69897	0.00182	0.69897	0.00177	0.69897	0.00173	0.69897	0.00169	0.69897	0.00163	0.69897	0.00159	0.69897	0.00155	0.69897	0.00151	0.69897	0.00148	0.69897	0.00145	0.69897	0.00142	0.69897	0.0014	0.69897
0.00255	1	0.0021	1	0.00193	1	0.00187	1	0.00181	1	0.00176	1	0.00172	1	0.00167	1	0.00161	1	0.00156	1	0.00152	1	0.00148	1	0.00145	1	0.00142	1	0.00139	1	0.00136	1
0.00257	1.17609	0.00213	1.17609	0.00192	1.17609	0.00185	1.17609	0.00179	1.17609	0.00174	1.17609	0.00169	1.17609	0.00165	1.17609	0.00159	1.17609	0.00153	1.17609	0.00148	1.17609	0.00144	1.17609	0.0014	1.17609	0.00137	1.17609	0.00134	1.17609	0.0013	1.17609
