# Supplementary material for: Thermal analysis during partial carbonizing process of rhubarb, moutan and burnet
Source: PLoS One. 2017 Mar 21;12(3):e0173946. doi: 10.1371/journal.pone.0173946 (PMC5360265; doi:10.1371/journal.pone.0173946)
Supplement: S5 Fig — (XLSX) [file pone.0173946.s005.xlsx]

## Sheet: Fig5
A				B
conversion	E	E	E	conversion	E	E	E	E	E	E
0.05	85.1269	-19.4067	-88.6103	0.05	64.2808	67.8624	-35.6911	-27.1665	-71.9912	-62.1328
0.1	298.651	-37.1104	-138.399	0.1	99.5728	101.975	-75.3861	-64.0583	-147.103	-132.282
0.15	670.914	-32.4382	1593.91	0.15	116.829	118.696	-125.919	-111.534	563.966	545.003
0.2	486.505	939.564	1676.91	0.2	120.43	122.401	205.409	203.755	375.819	366.136
0.25	281.957	1097.16	1507.6	0.25	144.31	145.556	177.349	177.356	334.697	327.001
0.3	606.281	1525.36	1221.76	0.3	171.579	171.898	181.037	181.062	310.26	304.267
0.35	753.248	2122.2	1110.52	0.35	153.37	154.671	170.618	171.074	219.726	218.283
0.4	773.265	2624.97	704.908	0.4	149.565	151.215	170.305	171.074	225.035	223.564
0.45	556.402	2774.2	432.709	0.45	145.123	147.309	192.379	192.153	175.417	176.684
0.5	277.618	1816.22	385.291	0.5	120.809	124.417	213.931	212.705	126.35	130.199
0.55	161.565	906.2	420.495	0.55	90.1576	95.6252	231.395	229.383	120.591	125.016
0.6	173.139	432.58	402.888	0.6	80.8121	87.211	192.925	193.285	111.111	116.379
0.65	164.435	261.412	396.467	0.65	72.1945	79.4039	132.806	136.484	107.805	113.513
0.7	62.3947	257.529	379.673	0.7	58.3361	66.5963	114.603	119.657	94.8283	101.422
0.75	147.125	236.734	362.423	0.75	51.6953	60.681	95.013	101.447	90.3015	97.3687
0.8	236.814	229.938	327.046	0.8	61.4051	70.2982	88.6306	95.6877	83.1398	90.8726
